# Supplementary material for: Chemical-induced phase transition and global conformational reorganization of chromatin
Source: Nat Commun. 2023 Sep 9;14:5556. doi: 10.1038/s41467-023-41340-4 (PMC10492836; doi:10.1038/s41467-023-41340-4)
Supplement: Supplementary file 4 — Supplementary Data 1 [file 41467_2023_41340_MOESM4_ESM.xlsx]

## Sheet: Control vs Etoposide
Control vs Etoposide RNA-Seq
ENSEMBL	SYMBOL	Etoposide	Control	log2(FC)	padj
ENSG00000124762	CDKN1A	9324.69	1469.99	2.66492	1.84024e-286	log2(FC)>0
ENSG00000159388	BTG2	2032.21	187.676	3.44468	1.11988e-140
ENSG00000186834	HEXIM1	7582.21	1706.76	2.1507	4.44258e-131
ENSG00000162772	ATF3	1554.75	220.446	2.8252	1.21351e-84
ENSG00000197852	INKA2	1472.54	240.749	2.61488	1.69297e-81
ENSG00000130589	HELZ2	4000.22	1142.12	1.80542	2.36596e-71
ENSG00000168672	FAM84B	1246.56	293.102	2.08805	4.15909e-57
ENSG00000105327	BBC3	861.317	101.436	3.08402	1.91656e-54
ENSG00000250337	PURPL	1092.62	196.307	2.47462	3.68538e-53
ENSG00000173805	HAP1	602.95	73.0774	3.03468	1.67094e-52
ENSG00000169429	CXCL8	546.536	12.8093	5.3507	6.72165e-51
ENSG00000141232	TOB1	1373.91	358.456	1.9412	1.46249e-47
ENSG00000130766	SESN2	1315.21	325.085	2.0198	1.49109e-47
ENSG00000117616	RSRP1	1954.11	685.617	1.50814	2.24307e-44
ENSG00000125657	TNFSF9	588.052	94.7071	2.63369	6.9436e-44
ENSG00000141682	PMAIP1	2187.94	877.638	1.31899	3.58654e-41
ENSG00000181649	PHLDA2	2993.59	1232.93	1.27996	2.88466e-40
ENSG00000197019	SERTAD1	1553.41	521.11	1.57632	2.59435e-36
ENSG00000161513	FDXR	1544.57	530.9	1.54056	4.91687e-35
ENSG00000183508	TENT5C	524.594	76.9775	2.77197	1.2259e-34
ENSG00000164938	TP53INP1	431.3	42.0966	3.34623	3.66561e-34
ENSG00000064300	NGFR	590.281	118.19	2.31099	1.38842e-33
ENSG00000162775	RBM15	1950.93	828.788	1.23519	2.27724e-33
ENSG00000120709	FAM53C	2381.47	1087.85	1.12906	3.72028e-33
ENSG00000173846	PLK3	1211.96	376.72	1.68725	1.11677e-32
ENSG00000242732	RTL5	599.953	135.345	2.1548	6.28076e-32
ENSG00000170836	PPM1D	2031.05	901.353	1.17079	9.3263e-32
ENSG00000139190	VAMP1	1165.78	413.335	1.49371	1.44092e-31
ENSG00000131015	ULBP2	733.843	219.909	1.74227	5.25091e-29
ENSG00000080546	SESN1	488.603	89.0216	2.45721	1.9228e-28
ENSG00000130522	JUND	2404.32	1160.94	1.05037	4.79531e-28
ENSG00000174307	PHLDA3	2226.69	919.212	1.27524	1.25374e-26
ENSG00000249992	TMEM158	1258.55	539.513	1.2231	2.25419e-25
ENSG00000188825	LINC00910	744.765	238.053	1.64024	5.46107e-25
ENSG00000113070	HBEGF	2177.67	1065.34	1.03237	6.10815e-25
ENSG00000134574	DDB2	1080.29	449.841	1.26394	6.99258e-25
ENSG00000187479	C11orf96	442.145	71.197	2.62611	8.83539e-25
ENSG00000189120	SP6	670.831	197.84	1.76582	1.70256e-24
ENSG00000279207	NA	1160.33	418.235	1.4719	2.04712e-24
ENSG00000213694	S1PR3	1209.68	422.301	1.52104	3.34815e-24
ENSG00000161509	GRIN2C	616.376	180.111	1.77664	9.39635e-23
ENSG00000183496	MEX3B	1053.19	418.84	1.33202	8.70412e-22
ENSG00000166750	SLFN5	520.089	157.876	1.71686	6.11479e-21
ENSG00000130513	GDF15	207.083	5.70919	5.23449	9.62249e-21
ENSG00000095752	IL11	1104.39	423.502	1.38544	3.17953e-20
ENSG00000121671	CRY2	725.07	274.331	1.40449	3.26902e-20
ENSG00000007516	BAIAP3	636.565	219.535	1.53085	9.76113e-20
ENSG00000225828	FAM229A	396.983	115.735	1.78839	1.29438e-19
ENSG00000090776	EFNB1	1086.58	442.67	1.29292	1.497e-19
ENSG00000131979	GCH1	291.012	68.9697	2.06967	1.74432e-19
ENSG00000026103	FAS	533.729	165.21	1.6949	2.5519e-19
ENSG00000180730	SHISA2	168.826	13.2275	3.6468	4.0642e-19
ENSG00000181135	ZNF707	1214.78	552.387	1.13491	8.64717e-19
ENSG00000179454	KLHL28	652.597	261.216	1.3213	1.08211e-18
ENSG00000115194	SLC30A3	876.624	363.125	1.27764	1.36542e-18
ENSG00000178467	P4HTM	1008.97	482.097	1.063	4.02463e-18
ENSG00000042445	RETSAT	599.131	211.625	1.50232	7.63662e-18
ENSG00000180667	YOD1	1508.64	750.88	1.00519	1.11255e-17
ENSG00000265763	ZNF488	491.288	144.788	1.76141	2.46658e-17
ENSG00000132274	TRIM22	376.832	99.2567	1.93102	2.86061e-17
ENSG00000134363	FST	621.777	246.69	1.33541	1.29796e-16
ENSG00000183309	ZNF623	777.943	310.784	1.32144	1.54324e-16
ENSG00000184205	TSPYL2	856.138	376.9	1.1852	3.00708e-16
ENSG00000165507	DEPP1	394.69	96.4718	2.03697	5.83126e-16
ENSG00000170791	CHCHD7	949.721	449.521	1.0835	5.99865e-16
ENSG00000173334	TRIB1	1224.44	579.133	1.08219	7.12425e-16
ENSG00000213903	LTB4R	841.493	384.487	1.12638	1.29202e-15
ENSG00000108352	RAPGEFL1	827.406	385.558	1.09894	1.34353e-15
ENSG00000162981	FAM84A	198.057	31.8853	2.61538	2.28317e-15
ENSG00000145882	PCYOX1L	534.54	203.036	1.39311	2.99172e-15
ENSG00000226314	NA	196.906	28.8929	2.77241	3.21435e-15
ENSG00000177595	PIDD1	958.043	454.5	1.07395	5.89345e-15
ENSG00000140022	STON2	720.465	294.356	1.28904	1.17231e-14
ENSG00000068078	FGFR3	668.135	271.217	1.29788	2.53552e-14
ENSG00000130193	THEM6	340.841	90.7388	1.91022	3.18007e-14
ENSG00000010319	SEMA3G	507.2	203.849	1.31219	4.17362e-14
ENSG00000168010	ATG16L2	912.037	413.76	1.14089	7.02096e-14
ENSG00000131669	NINJ1	1009.33	487.62	1.05041	7.12982e-14
ENSG00000228526	MIR34AHG	426.35	131.445	1.69925	8.16957e-14
ENSG00000103723	AP3B2	245.575	52.8893	2.2215	1.05379e-13
ENSG00000166860	ZBTB39	1430.35	691.958	1.04472	1.54179e-13
ENSG00000168209	DDIT4	204.707	24.2039	3.06202	1.88318e-13
ENSG00000197363	ZNF517	605.664	261.981	1.20975	2.7423e-13
ENSG00000188613	NANOS1	271.911	61.5703	2.16023	2.83389e-13
ENSG00000116514	RNF19B	869.089	383.701	1.1797	3.25358e-13
ENSG00000006025	OSBPL7	939.972	462.351	1.0233	3.25903e-13
ENSG00000104267	CA2	631.616	291.037	1.12034	5.63693e-13
ENSG00000143217	NECTIN4	127.958	8.86478	3.83287	1.13404e-12
ENSG00000129028	THAP10	286.609	74.5189	1.95316	1.54016e-12
ENSG00000112149	CD83	944.277	458.781	1.04471	2.80799e-12
ENSG00000177125	ZBTB34	688.505	310.974	1.14798	2.83985e-12
ENSG00000100580	TMED8	821.713	361.102	1.18554	3.51899e-12
ENSG00000073756	PTGS2	164.597	32.8611	2.32632	4.54993e-12
ENSG00000130066	SAT1	181.385	44.6502	2.01548	9.61981e-12
ENSG00000196227	FAM217B	768.8	370.542	1.05203	1.03938e-11
ENSG00000139438	FAM222A	815.219	400.407	1.02037	1.08097e-11
ENSG00000147535	PLPP5	741.138	362.374	1.02929	1.22152e-11
ENSG00000061337	LZTS1	446.784	166.649	1.42198	1.71562e-11
ENSG00000127993	RBM48	374.32	150.449	1.31367	1.82316e-11
ENSG00000131080	EDA2R	470.031	181.454	1.37007	1.82636e-11
ENSG00000182759	MAFA	465.886	157.766	1.57547	1.85591e-11
ENSG00000197530	MIB2	532.204	223.408	1.24835	1.97645e-11
ENSG00000184226	PCDH9	152.036	25.8054	2.54188	2.26832e-11
ENSG00000151729	SLC25A4	754.13	361.173	1.06745	2.49772e-11
ENSG00000143110	C1orf162	155.243	38.9173	1.9854	2.57289e-11
ENSG00000253540	NA	299.306	105.615	1.50733	2.61615e-11
ENSG00000175305	CCNE2	386.688	144.023	1.42786	4.76634e-11
ENSG00000222009	BTBD19	658.898	306.958	1.09965	5.07536e-11
ENSG00000169155	ZBTB43	685.856	339.84	1.01039	5.8218e-11
ENSG00000117305	HMGCL	314.798	116.66	1.42762	6.76132e-11
ENSG00000178752	ERFE	429.355	177.904	1.26935	6.84927e-11
ENSG00000108379	WNT3	527.087	234.734	1.16217	8.62529e-11
ENSG00000176058	TPRN	371.378	140.333	1.40731	1.0054e-10
ENSG00000141526	SLC16A3	477.641	194.818	1.2867	1.27358e-10
ENSG00000155858	LSM11	503.619	211.951	1.25192	2.21101e-10
ENSG00000182179	UBA7	139.449	24.5302	2.51883	3.54554e-10
ENSG00000221963	APOL6	675.359	314.248	1.10522	4.96714e-10
ENSG00000155016	CYP2U1	170.425	35.391	2.27393	7.26532e-10
ENSG00000163347	CLDN1	472.005	204.869	1.20127	7.61517e-10
ENSG00000103044	HAS3	208.069	51.6109	2.00337	8.30483e-10
ENSG00000221890	NPTXR	531.096	237.145	1.15458	9.28005e-10
ENSG00000267002	AC060780.1	364.727	139.959	1.37711	9.80077e-10
ENSG00000182580	EPHB3	458.24	184.633	1.31129	1.12662e-09
ENSG00000160404	TOR2A	420.34	195.355	1.10473	1.63209e-09
ENSG00000185338	SOCS1	291.971	94.5914	1.62857	2.60411e-09
ENSG00000153531	ADPRHL1	428.597	186.697	1.19545	3.16365e-09
ENSG00000167034	NKX3-1	617.784	279.296	1.14578	3.32406e-09
ENSG00000125740	FOSB	47.9208	3.31875	3.92992	4.32367e-09
ENSG00000197329	PELI1	454.184	219.215	1.05563	4.67308e-09
ENSG00000236255	AC009404.1	269.443	87.767	1.60832	5.92124e-09
ENSG00000177076	ACER2	154.594	36.4587	2.09064	8.92098e-09
ENSG00000119242	CCDC92	129.265	23.1362	2.46121	9.0789e-09
ENSG00000273008	AC010864.1	120.203	20.12	2.57242	9.54891e-09
ENSG00000112773	TENT5A	368.812	162.82	1.18275	9.56421e-09
ENSG00000170915	PAQR8	175.896	44.9496	1.94316	9.90381e-09
ENSG00000078237	TIGAR	494.002	235.016	1.07387	1.93933e-08
ENSG00000164331	ANKRA2	133.64	29.1242	2.18878	2.1138e-08
ENSG00000277399	GPR179	104.089	19.4943	2.42909	2.32265e-08
ENSG00000105136	ZNF419	272.386	96.0298	1.50501	2.50728e-08
ENSG00000129167	TPH1	152.996	36.2274	2.09547	3.37749e-08
ENSG00000073605	GSDMB	493.617	245.527	1.00352	3.63161e-08
ENSG00000254615	AC027031.2	395.394	142.231	1.47001	3.6959e-08
ENSG00000181773	GPR3	479.129	226.665	1.08257	3.79548e-08
ENSG00000165949	IFI27	90.122	13.7851	2.71353	4.07129e-08
ENSG00000167992	VWCE	173.632	52.3316	1.73419	4.11813e-08
ENSG00000230280	NA	104.573	16.7331	2.67288	5.24468e-08
ENSG00000171033	PKIA	144.857	39.8693	1.85808	7.02324e-08
ENSG00000103241	FOXF1	469.584	216.267	1.11982	7.46215e-08
ENSG00000228486	C2orf92	144.491	36.8294	1.97106	7.93056e-08
ENSG00000122035	RASL11A	96.4439	18.821	2.36914	8.83981e-08
ENSG00000230074	AL162231.2	195.436	60.6626	1.68607	8.98624e-08
ENSG00000149212	SESN3	291.824	119.445	1.28565	9.32207e-08
ENSG00000260912	NA	76.4119	8.21528	3.22935	1.03952e-07
ENSG00000155918	RAET1L	223.835	75.6785	1.56784	1.31173e-07
ENSG00000131471	AOC3	334.109	152.585	1.13069	1.63901e-07
ENSG00000120149	MSX2	282.544	101.389	1.47428	1.74499e-07
ENSG00000129472	RAB2B	348.533	166.856	1.06269	2.62976e-07
ENSG00000188886	ASTL	73.9726	6.19553	3.50366	2.70582e-07
ENSG00000180385	NA	370.582	177.693	1.05366	3.10401e-07
ENSG00000169550	MUC15	225.982	72.8461	1.63343	3.45855e-07
ENSG00000188483	IER5L	532.543	255.857	1.06189	5.24498e-07
ENSG00000173258	ZNF483	141.523	37.8733	1.89971	5.33237e-07
ENSG00000168016	TRANK1	228.32	85.8629	1.39757	5.39947e-07
ENSG00000184083	FAM120C	340.458	155.88	1.12631	6.63572e-07
ENSG00000262877	AC110285.2	189.626	56.9256	1.72998	6.6898e-07
ENSG00000123933	MXD4	272.093	126.174	1.09962	7.80144e-07
ENSG00000132517	SLC52A1	86.0491	10.7214	3.00081	8.26855e-07
ENSG00000168477	TNXB	190.21	67.0894	1.48885	9.25801e-07
ENSG00000188396	TCTEX1D4	98.5896	18.9604	2.3844	9.43732e-07
ENSG00000186130	ZBTB6	438.426	202.76	1.11531	1.22942e-06
ENSG00000256667	NA	388.04	186.976	1.05092	1.28533e-06
ENSG00000206567	AC022007.1	243.877	102.344	1.26042	1.31904e-06
ENSG00000133639	BTG1	360.857	154.094	1.23237	1.35606e-06
ENSG00000121101	TEX14	64.8927	9.81683	2.75146	1.37543e-06
ENSG00000085465	OVGP1	135.905	37.5264	1.86835	1.60881e-06
ENSG00000267199	AP001029.2	224.611	80.4832	1.48474	1.71224e-06
ENSG00000196208	GREB1	321.677	149.939	1.1024	2.00116e-06
ENSG00000146278	PNRC1	163.766	46.8775	1.80184	2.3201e-06
ENSG00000204420	MPIG6B	69.8798	9.70119	2.89388	2.55659e-06
ENSG00000126947	ARMCX1	218.427	81.524	1.41349	2.72876e-06
ENSG00000188763	FZD9	138.637	45.8573	1.60378	2.9689e-06
ENSG00000146453	PNLDC1	42.6217	3.43439	3.55591	3.00404e-06
ENSG00000181418	DDN	130.735	39.5668	1.71097	3.00404e-06
ENSG00000122756	CNTFR	346.102	164.445	1.07489	3.28838e-06
ENSG00000163273	NPPC	45.0977	2.64549	4.06068	4.22533e-06
ENSG00000204421	LY6G6C	53.4468	4.36269	3.58056	4.51678e-06
ENSG00000179476	C14orf28	201.108	85.1009	1.24795	4.72005e-06
ENSG00000239305	RNF103	245.731	105.52	1.21347	5.68886e-06
ENSG00000197841	ZNF181	339.927	157.206	1.11567	5.87498e-06
ENSG00000274180	NATD1	179.495	61.9616	1.52516	5.88935e-06
ENSG00000228242	AC093495.1	97.8588	21.6978	2.15301	5.89466e-06
ENSG00000135378	PRRG4	171.156	56.4393	1.60104	6.88508e-06
ENSG00000070669	ASNS	193.909	70.3875	1.46158	6.91236e-06
ENSG00000182175	RGMA	324.088	154.696	1.06583	7.05278e-06
ENSG00000095739	BAMBI	352.734	169.152	1.05512	1.02015e-05
ENSG00000204624	DISP3	40.4392	4.1314	3.42385	1.0437e-05
ENSG00000260948	NA	82.3301	19.7493	2.06139	1.09992e-05
ENSG00000204460	LINC01854	45.2529	2.9243	4.01814	1.10284e-05
ENSG00000215218	UBE2QL1	103.678	24.3908	2.09707	1.28788e-05
ENSG00000119508	NR4A3	144.483	50.8695	1.50999	1.32489e-05
ENSG00000213139	CRYGS	131.794	45.2078	1.54874	1.53337e-05
ENSG00000280422	NA	69.9899	13.2512	2.40977	1.57972e-05
ENSG00000204248	COL11A2	277.355	127.847	1.11839	1.71136e-05
ENSG00000119938	PPP1R3C	223.625	86.3318	1.37935	2.04765e-05
ENSG00000164542	KIAA0895	275.555	126.779	1.11804	2.44474e-05
ENSG00000178917	ZNF852	287.932	118.843	1.27466	2.55527e-05
ENSG00000163328	GPR155	118.129	38.4547	1.63042	3.01686e-05
ENSG00000204923	FBXO48	264.384	115.987	1.18667	3.10785e-05
ENSG00000178199	ZC3H12D	31.3777	2.25105	3.8003	3.16103e-05
ENSG00000278000	NA	34.5929	4.64149	2.91936	3.27486e-05
ENSG00000107968	MAP3K8	176.253	65.4229	1.44386	3.3356e-05
ENSG00000272316	AL021368.2	71.5149	12.7174	2.48994	3.5905e-05
ENSG00000196724	ZNF418	59.0646	5.80108	3.28388	3.7541e-05
ENSG00000135838	NPL	212.591	94.6627	1.17649	3.75664e-05
ENSG00000261761	NA	212.362	81.4558	1.3823	3.94835e-05
ENSG00000162032	SPSB3	57.0091	10.3032	2.42262	4.67503e-05
ENSG00000101222	SPEF1	60.5629	12.1835	2.31443	4.99993e-05
ENSG00000219626	FAM228B	106.19	30.1	1.82305	5.1348e-05
ENSG00000176809	LRRC37A3	137.412	47.4351	1.53414	5.47611e-05
ENSG00000285103	NA	80.7133	15.6179	2.35714	5.61129e-05
ENSG00000227473	NA	233.993	107.356	1.12707	5.74605e-05
ENSG00000198435	NRARP	188.895	69.5305	1.45305	5.79087e-05
ENSG00000181016	LSMEM1	44.1934	8.23904	2.47769	5.90035e-05
ENSG00000130203	APOE	80.2028	22.1398	1.87541	6.43914e-05
ENSG00000164082	GRM2	61.5307	12.3229	2.31911	7.00919e-05
ENSG00000135709	KIAA0513	274.158	123.971	1.14503	7.26901e-05
ENSG00000116990	MYCL	94.7904	32.5586	1.5344	7.49072e-05
ENSG00000162975	KCNF1	233.984	103.783	1.17893	7.59237e-05
ENSG00000153234	NR4A2	75.4159	17.267	2.1612	8.04628e-05
ENSG00000145861	C1QTNF2	213.175	103.943	1.03131	8.24286e-05
ENSG00000130517	PGPEP1	187.307	79.8543	1.23184	8.71543e-05
ENSG00000261087	AP003469.4	87.7844	21.419	2.02022	8.96548e-05
ENSG00000076641	PAG1	113.287	34.1839	1.7266	9.20777e-05
ENSG00000129596	CDO1	99.3754	34.5308	1.5058	9.46797e-05
ENSG00000198855	FICD	152.467	54.1882	1.4967	9.81885e-05
ENSG00000113916	BCL6	225.562	100.301	1.1713	9.81885e-05
ENSG00000279744	NA	40.3108	6.10364	2.74009	9.83421e-05
ENSG00000163406	SLC15A2	52.6159	8.23904	2.72634	0.00010089
ENSG00000267270	PARD6G-AS1	128.24	47.8533	1.42099	0.000107889
ENSG00000254585	MAGEL2	123.208	40.5426	1.60608	0.000114606
ENSG00000130023	ERMARD	205.94	98.2808	1.06559	0.00011827
ENSG00000133985	TTC9	114.649	43.8376	1.38365	0.00011997
ENSG00000279716	NA	82.4669	26.363	1.63571	0.000120276
ENSG00000183479	TREX2	117.956	42.3517	1.47001	0.000124128
ENSG00000273033	LINC02035	113.224	44.6265	1.33967	0.000143549
ENSG00000119943	PYROXD2	197.71	87.9539	1.16569	0.000150558
ENSG00000185495	NA	256.07	116.265	1.13326	0.000162277
ENSG00000226328	NUP50-DT	171.604	68.3678	1.33463	0.000168712
ENSG00000154957	ZNF18	173.585	68.1571	1.33873	0.000180234
ENSG00000168398	BDKRB2	73.4421	13.3431	2.42836	0.000191024
ENSG00000164794	KCNV1	181.917	71.9891	1.34746	0.000196649
ENSG00000221821	C6orf226	147.827	58.2484	1.34386	0.000223494
ENSG00000129244	ATP1B2	36.7853	5.43039	2.75941	0.000223532
ENSG00000165731	RET	55.5291	10.4663	2.40285	0.000236124
ENSG00000245848	CEBPA	98.3076	26.6656	1.89983	0.000239186
ENSG00000223519	NA	53.4552	10.3269	2.35035	0.000246756
ENSG00000232040	ZBED9	235.483	111.927	1.07544	0.000246978
ENSG00000130045	NXNL2	93.4473	23.0205	2.0092	0.000246978
ENSG00000049283	EPN3	101.778	29.845	1.78086	0.000247236
ENSG00000164296	TIGD6	207.814	92.3879	1.17777	0.000276714
ENSG00000274565	AC080038.1	219.615	100.161	1.13477	0.000285525
ENSG00000108839	ALOX12	147.98	54.0282	1.46456	0.000286445
ENSG00000198133	TMEM229B	144.373	56.9731	1.34306	0.000291141
ENSG00000144355	DLX1	48.2495	13.2512	1.88005	0.00030148
ENSG00000264956	AC138761.3	82.0114	21.8847	1.92484	0.000306879
ENSG00000270605	AL353622.1	73.2785	14.5502	2.32177	0.000308279
ENSG00000177409	SAMD9L	169.923	75.3522	1.17085	0.000325021
ENSG00000170345	FOS	166.944	68.1365	1.29628	0.000338434
ENSG00000253320	AZIN1-AS1	104.875	36.7137	1.51902	0.000359375
ENSG00000179388	EGR3	92.004	24.3433	1.90617	0.00037154
ENSG00000185220	PGBD2	200.67	91.5958	1.12485	0.00037745
ENSG00000111432	FZD10	45.0426	4.38645	3.40579	0.000395719
ENSG00000239467	AC007405.3	96.0968	28.1278	1.78998	0.000403943
ENSG00000274286	ADRA2B	68.3999	16.2674	2.05004	0.000418881
ENSG00000256223	ZNF10	131.155	46.7143	1.48156	0.000419683
ENSG00000050628	PTGER3	39.1145	5.43039	2.84488	0.000426398
ENSG00000123700	KCNJ2	32.1902	3.31875	3.30905	0.000429165
ENSG00000171786	NHLH1	65.148	16.9644	1.94225	0.00042933
ENSG00000170615	SLC26A5	21.914	0.788897	4.61149	0.000446218
ENSG00000167981	ZNF597	170.708	75.3522	1.17921	0.000451491
ENSG00000150281	CTF1	118.166	46.6225	1.34285	0.000467639
ENSG00000247679	AC139795.2	107.533	38.6622	1.46824	0.000476518
ENSG00000102057	KCND1	218.956	107.051	1.0196	0.00049988
ENSG00000235194	PPP1R3E	204.587	89.1135	1.19122	0.000507872
ENSG00000124370	MCEE	150.758	66.0011	1.19706	0.00051158
ENSG00000059728	MXD1	102.107	44.072	1.23232	0.000515834
ENSG00000279561	NA	104.948	31.8853	1.71062	0.000524315
ENSG00000179698	WDR97	134.068	51.077	1.37854	0.000562095
ENSG00000172382	PRSS27	59.083	13.53	2.14447	0.000577952
ENSG00000266473	AC007448.3	28.8199	1.18334	4.4585	0.000579156
ENSG00000172086	KRCC1	73.991	19.2392	1.96404	0.000591975
ENSG00000100285	NEFH	30.9939	5.03594	2.63315	0.000594096
ENSG00000215271	HOMEZ	165.199	68.9697	1.25077	0.000594955
ENSG00000187848	P2RX2	20.2605	2.50609	2.89874	0.000606891
ENSG00000172771	EFCAB12	128.469	45.786	1.47619	0.000607392
ENSG00000256897	AC018410.2	42.7318	5.54603	2.90099	0.000621815
ENSG00000224616	RTCA-AS1	65.495	14.6659	2.12704	0.000649682
ENSG00000117707	PROX1	60.7181	15.7573	1.944	0.000675769
ENSG00000185245	GP1BA	70.4738	21.0483	1.73637	0.000690254
ENSG00000225511	NA	45.9837	5.54603	3.00955	0.000695316
ENSG00000114698	PLSCR4	63.6046	19.0998	1.753	0.000711024
ENSG00000121417	ZNF211	239.063	118.656	1.01075	0.0007446
ENSG00000230098	TCERG1L-AS1	32.0718	1.996	4.09155	0.000748769
ENSG00000112599	GUCA1B	137.641	56.9494	1.27036	0.000763782
ENSG00000186666	BCDIN3D	110.237	35.4829	1.63438	0.000770223
ENSG00000271335	AL117336.3	163.803	68.8303	1.2464	0.000777447
ENSG00000233184	AC093157.1	207.831	101.994	1.02368	0.000781821
ENSG00000110446	SLC15A3	100.161	35.9248	1.48528	0.000820146
ENSG00000261455	LINC01003	61.6775	12.7174	2.28303	0.000839131
ENSG00000257354	AC048341.1	77.8268	24.9009	1.63845	0.000845482
ENSG00000102805	CLN5	173.156	78.2321	1.15269	0.000875502
ENSG00000272630	AL731563.3	62.4167	16.4068	1.90843	0.000890947
ENSG00000274349	ZNF658	178.117	76.8619	1.21601	0.000890947
ENSG00000176055	MBLAC2	173.23	71.2414	1.26856	0.000893913
ENSG00000131831	RAI2	113.589	48.8973	1.21975	0.000902711
ENSG00000156925	ZIC3	92.5613	30.1919	1.61273	0.000903477
ENSG00000258476	LINC02207	66.5362	20.12	1.70641	0.000928623
ENSG00000122733	PHF24	60.0057	13.877	2.09033	0.000975576
ENSG00000075891	PAX2	137.102	56.6262	1.28344	0.000980427
ENSG00000108785	NA	123.519	44.7659	1.46212	0.00105682
ENSG00000173295	NA	134.781	63.4744	1.1017	0.00105781
ENSG00000108691	CCL2	139.486	56.7181	1.30113	0.00106073
ENSG00000165730	STOX1	32.8209	2.64549	3.61255	0.00106981
ENSG00000069493	CLEC2D	161.939	75.7023	1.10327	0.00111335
ENSG00000153029	MR1	157.901	73.5669	1.1051	0.00112703
ENSG00000169750	RAC3	142.583	65.5354	1.11729	0.00113369
ENSG00000266680	AL135905.1	29.1119	1.60155	4.33073	0.00116163
ENSG00000164406	LEAP2	81.8279	27.1519	1.58707	0.00116249
ENSG00000268743	NA	33.8254	4.38645	2.99508	0.00118397
ENSG00000125084	WNT1	34.995	3.0637	3.60419	0.00121558
ENSG00000224934	AL391684.1	191.525	83.1255	1.19408	0.00122639
ENSG00000166192	SENP8	58.6809	13.5063	2.1142	0.00122917
ENSG00000214827	MTCP1	93.7576	33.8132	1.4768	0.00126185
ENSG00000266456	AP001178.3	88.9807	28.5222	1.65581	0.00128312
ENSG00000180336	MEIOC	65.9705	16.4306	2.00999	0.0013375
ENSG00000149599	DUSP15	135.55	54.5352	1.3145	0.00134038
ENSG00000143816	WNT9A	56.2783	12.6699	2.10645	0.00134683
ENSG00000279086	NA	29.2036	2.25105	3.69506	0.00138375
ENSG00000260630	SNAI3-AS1	88.5786	30.2156	1.55542	0.00139857
ENSG00000187678	SPRY4	130.451	55.3272	1.24488	0.00140222
ENSG00000288559	NA	92.1775	37.4789	1.29379	0.00144838
ENSG00000270441	NA	26.3355	1.32275	4.29522	0.00144886
ENSG00000152433	ZNF547	66.6279	16.6856	1.99252	0.0014493
ENSG00000125848	FLRT3	74.4014	18.8448	1.99521	0.00147318
ENSG00000172361	CFAP53	39.8453	8.88854	2.18464	0.00148988
ENSG00000242110	AMACR	62.8004	16.0124	1.95744	0.00152144
ENSG00000279277	NA	45.7734	8.58597	2.37505	0.00154186
ENSG00000086619	ERO1B	139.696	66.8581	1.05915	0.00155082
ENSG00000227359	AC017074.1	55.484	16.825	1.72818	0.00156213
ENSG00000262089	AC040977.1	52.6793	11.7653	2.13666	0.00156258
ENSG00000279259	NA	47.3451	8.88854	2.43567	0.00157709
ENSG00000179673	RPRML	65.7236	18.5185	1.8101	0.00158336
ENSG00000279602	NA	134.06	58.3878	1.19521	0.00158573
ENSG00000205363	C15orf59	139.002	64.7465	1.10045	0.00161316
ENSG00000186814	ZSCAN30	143.477	60.7782	1.23133	0.00165867
ENSG00000213638	ADAT3	193.919	94.4045	1.03328	0.00166266
ENSG00000225411	CR786580.1	114.749	41.7259	1.45605	0.00172573
ENSG00000110944	IL23A	104.317	39.8931	1.39004	0.00173803
ENSG00000215548	NA	176.929	87.07	1.01336	0.00174275
ENSG00000176383	B3GNT4	102.427	47.527	1.10636	0.00175445
ENSG00000275437	NA	144.547	62.9136	1.19873	0.00176464
ENSG00000173451	THAP2	97.4116	33.997	1.50516	0.00179456
ENSG00000216901	NA	26.7826	2.39045	3.52772	0.00180011
ENSG00000185272	RBM11	82.0198	27.9646	1.55479	0.00180407
ENSG00000198785	GRIN3A	45.2162	8.05212	2.44207	0.00186882
ENSG00000144115	THNSL2	107.314	41.0051	1.37886	0.00188813
ENSG00000111644	ACRBP	74.7668	21.8134	1.75626	0.00189747
ENSG00000141527	CARD14	55.0269	13.1356	2.08122	0.00193619
ENSG00000121577	POPDC2	80.0743	27.3595	1.52807	0.00195947
ENSG00000174428	GTF2IRD2B	136.947	65.6985	1.05876	0.00198022
ENSG00000102096	PIM2	98.3159	41.8859	1.20202	0.00200113
ENSG00000164651	SP8	89.885	33.3712	1.42834	0.00206607
ENSG00000189238	LINC00943	144.865	64.8383	1.14442	0.0022489
ENSG00000165028	NIPSNAP3B	141.778	65.1884	1.12058	0.00226946
ENSG00000162552	WNT4	65.6051	18.4266	1.84095	0.00229362
ENSG00000230487	PSMG3-AS1	159.181	66.4668	1.27171	0.00229773
ENSG00000113555	PCDH12	108.227	38.5909	1.46706	0.00232431
ENSG00000119227	PIGZ	37.4794	6.33493	2.51384	0.0023454
ENSG00000157873	TNFRSF14	42.6316	8.21528	2.38462	0.00235323
ENSG00000104808	DHDH	52.077	14.3189	1.88094	0.00242416
ENSG00000115718	PROC	23.4123	1.8566	3.68542	0.00252104
ENSG00000137727	ARHGAP20	111.314	43.2799	1.34596	0.00254449
ENSG00000224635	AL391095.1	79.6171	29.6818	1.42059	0.00256074
ENSG00000091262	ABCC6	111.324	48.5709	1.18431	0.00257635
ENSG00000234465	PINLYP	73.0132	25.8054	1.4909	0.00259309
ENSG00000235602	NA	32.3821	4.75714	2.72606	0.00265045
ENSG00000171428	NAT1	118.203	49.8937	1.24034	0.00266995
ENSG00000169193	CCDC126	93.6575	39.7537	1.23976	0.00267771
ENSG00000068976	PYGM	71.1679	26.4312	1.40086	0.00271493
ENSG00000266445	NARF-AS1	15.4285	1.0677	4.07202	0.00282281
ENSG00000273554	AC136616.1	66.9933	23.8332	1.48316	0.00286848
ENSG00000180440	SERTM1	56.1965	12.231	2.23716	0.00288784
ENSG00000164342	TLR3	61.9695	18.566	1.75138	0.00291891
ENSG00000275764	AC092747.4	177.422	84.4308	1.08648	0.00293938
ENSG00000255224	AC109322.1	67.4054	18.5422	1.87072	0.0030616
ENSG00000260903	XKR7	19.8768	1.57779	3.4945	0.00310247
ENSG00000280378	NA	9.94756	0	5.87032	0.00311331
ENSG00000165272	AQP3	84.5592	34.4864	1.30445	0.00313508
ENSG00000100739	BDKRB1	70.8942	19.4705	1.86642	0.00316321
ENSG00000255815	NA	10.8335	0	5.98625	0.00318054
ENSG00000165917	RAPSN	20.2605	3.96824	2.30556	0.00321952
ENSG00000159167	STC1	122.102	55.9736	1.10846	0.00323359
ENSG00000146856	AGBL3	93.5657	37.2238	1.32519	0.00326482
ENSG00000271662	NA	57.0458	15.1078	1.92005	0.00336539
ENSG00000170577	SIX2	177.357	86.8831	1.01407	0.00338039
ENSG00000285184	NA	55.9863	14.2714	1.94801	0.00339614
ENSG00000273344	PAXIP1-AS1	80.997	27.5464	1.55498	0.0034394
ENSG00000269069	NA	70.674	22.4867	1.62882	0.00346357
ENSG00000128872	TMOD2	79.1333	28.0121	1.51647	0.00356363
ENSG00000234546	LINC01759	52.5608	12.0916	2.15282	0.00362456
ENSG00000258424	AL512791.1	26.6091	1.97224	3.63327	0.00364108
ENSG00000261556	NA	132.598	66.1405	1.0084	0.00367831
ENSG00000125820	NKX2-2	179.952	88.9535	1.01891	0.00374813
ENSG00000203362	POLH-AS1	91.4651	34.4627	1.41256	0.00377967
ENSG00000100027	YPEL1	34.5562	6.52185	2.46518	0.00385218
ENSG00000186352	ANKRD37	88.2866	31.3515	1.48535	0.00385218
ENSG00000229203	AC103564.1	55.9312	13.9245	2.01405	0.00385821
ENSG00000135828	RNASEL	155.937	69.0204	1.18734	0.00386709
ENSG00000170629	NA	155.49	76.0492	1.03479	0.00390186
ENSG00000104140	RHOV	146.502	64.8383	1.17216	0.00391698
ENSG00000171119	NRTN	134.517	61.8934	1.12697	0.00394226
ENSG00000187013	C17orf82	41.5171	7.31074	2.54741	0.00403146
ENSG00000165349	SLC7A3	60.1792	21.861	1.46669	0.00407109
ENSG00000284431	AL022238.4	15.8941	0.788897	4.13927	0.00412131
ENSG00000143643	TTC13	109.278	49.2679	1.14956	0.00416721
ENSG00000198768	APCDD1L	79.517	28.0565	1.49411	0.00418077
ENSG00000261655	NA	34.8214	4.64149	2.92497	0.00420352
ENSG00000204514	ZNF814	129.32	60.3838	1.10165	0.0043634
ENSG00000256538	AC046130.2	27.7053	2.7849	3.3303	0.00445243
ENSG00000159885	ZNF222	121.089	54.1407	1.15874	0.00445289
ENSG00000176387	HSD11B2	57.3378	19.0761	1.57968	0.00446915
ENSG00000129538	RNASE1	105.25	45.2284	1.21288	0.00449467
ENSG00000140795	MYLK3	33.8437	9.25923	1.84048	0.00454681
ENSG00000119283	TRIM67	24.3533	1.71719	3.78802	0.00465539
ENSG00000196427	NBPF4	70.5288	24.5064	1.529	0.00467458
ENSG00000213742	ZNF337-AS1	71.56	21.861	1.70331	0.00469409
ENSG00000178075	GRAMD1C	114.767	52.7942	1.10685	0.00488132
ENSG00000153363	LINC00467	112.493	51.077	1.12988	0.00488947
ENSG00000251287	ALG1L2	29.5507	7.40263	1.96979	0.00501791
ENSG00000250305	TRMT9B	78.1739	24.5746	1.64506	0.00509871
ENSG00000282164	NA	86.2494	30.1	1.52737	0.00511736
ENSG00000207973	NA	71.7802	25.5741	1.49463	0.00516563
ENSG00000263004	AC007114.1	40.5577	9.11982	2.12456	0.0053856
ENSG00000154079	SDHAF4	101.349	37.0369	1.445	0.00542416
ENSG00000175906	ARL4D	198.095	93.0786	1.08403	0.00545028
ENSG00000271576	AL359504.2	100.006	41.7259	1.26127	0.00555696
ENSG00000105707	HPN	19.7399	0.788897	4.49317	0.00555781
ENSG00000213144	NA	57.9317	16.5225	1.7866	0.00558564
ENSG00000203778	FAM229B	92.4061	40.3794	1.19018	0.00574506
ENSG00000152926	ZNF117	89.0808	28.801	1.64095	0.00576226
ENSG00000137843	PAK6	57.7949	23.4625	1.30998	0.00586125
ENSG00000223396	NA	132.306	61.7984	1.0929	0.00596728
ENSG00000173391	OLR1	65.2581	20.7933	1.65095	0.00599094
ENSG00000066230	SLC9A3	120.705	56.9019	1.07901	0.00609136
ENSG00000166546	BEAN1	132.041	62.2847	1.07065	0.00610787
ENSG00000267150	AC006557.1	21.4118	2.11164	3.28596	0.00615368
ENSG00000176641	RNF152	115.133	56.6262	1.02955	0.00637459
ENSG00000162643	WDR63	20.6076	1.46215	3.87542	0.00637459
ENSG00000168939	SPRY3	69.7246	24.2276	1.51868	0.00663644
ENSG00000261790	AC005606.2	73.2602	30.9808	1.24234	0.00674151
ENSG00000205795	CYS1	67.2586	25.1797	1.42559	0.00686952
ENSG00000170500	LONRF2	129.602	59.1054	1.11672	0.00691811
ENSG00000110002	VWA5A	75.3792	29.9131	1.327	0.00699049
ENSG00000136872	ALDOB	16.488	0.394448	5.18789	0.00702914
ENSG00000176945	MUC20	121.299	55.9054	1.12191	0.00717677
ENSG00000229178	AC233280.1	48.5782	15.0841	1.6778	0.00734445
ENSG00000010379	SLC6A13	16.488	1.32275	3.61105	0.00741455
ENSG00000205704	NA	71.8353	26.363	1.45302	0.00748057
ENSG00000124549	NA	118.96	52.0766	1.19217	0.00748261
ENSG00000013392	RWDD2A	90.4874	34.2552	1.41497	0.00755152
ENSG00000147174	GCNA	81.2439	36.5743	1.1617	0.00755979
ENSG00000179630	LACC1	99.7325	43.8376	1.1888	0.00775944
ENSG00000205559	CHKB-DT	82.0381	34.4389	1.25004	0.00789934
ENSG00000170775	GPR37	66.5829	22.7893	1.55496	0.00795994
ENSG00000177432	NAP1L5	96.8543	43.1643	1.15874	0.00797329
ENSG00000100276	RASL10A	107.322	51.6109	1.04214	0.00809296
ENSG00000124302	CHST8	64.3805	20.562	1.65265	0.00814274
ENSG00000186272	ZNF17	127.803	60.9889	1.07669	0.00818395
ENSG00000180929	GPR62	55.9496	15.873	1.80257	0.00838459
ENSG00000274386	TMEM269	61.2937	19.8887	1.63648	0.00869126
ENSG00000176928	GCNT4	30.4733	7.68143	1.99314	0.00872399
ENSG00000205593	DENND6B	94.8171	40.0768	1.2251	0.00875025
ENSG00000128713	HOXD11	144.765	70.3606	1.02581	0.00887109
ENSG00000004139	SARM1	72.2641	27.8014	1.37163	0.00895883
ENSG00000108576	SLC6A4	22.3344	1.97224	3.39427	0.0090709
ENSG00000235706	DICER1-AS1	40.6128	8.77289	2.24991	0.00908961
ENSG00000119725	ZNF410	62.8371	24.5746	1.32477	0.00921695
ENSG00000167588	GPD1	46.9247	16.1518	1.5327	0.00925906
ENSG00000244165	P2RY11	109.37	54.7221	1.00801	0.00930454
ENSG00000144031	ANKRD53	41.5622	8.47033	2.27779	0.00933113
ENSG00000172602	RND1	50.1949	15.7811	1.68233	0.00938292
ENSG00000223356	AL590666.1	52.9079	17.427	1.56853	0.00945404
ENSG00000272702	NA	80.166	31.7934	1.33988	0.00970185
ENSG00000260105	NA	26.9378	2.76114	3.18198	0.00977596
ENSG00000180257	ZNF816	132.196	64.6308	1.02944	0.00983923
ENSG00000057468	MSH4	48.4413	12.6699	1.90533	0.0098836
ENSG00000182197	EXT1	634.509	4964.5	-2.973	1.04557e-279	log2(FC)<0
ENSG00000038382	TRIO	1935.11	11285.2	-2.5471	8.16532e-257
ENSG00000139926	FRMD6	1479.79	6915.29	-2.22363	1.02933e-233
ENSG00000137801	THBS1	15006.8	51128.1	-1.76889	4.8782e-227
ENSG00000124225	PMEPA1	944.338	5879.31	-2.64061	7.7619e-226
ENSG00000112851	ERBIN	1793.22	9309.81	-2.37654	9.28002e-210
ENSG00000092969	TGFB2	344.412	2804.87	-3.03203	3.24025e-191
ENSG00000074047	GLI2	314.604	3564.01	-3.51835	7.70422e-188
ENSG00000144824	PHLDB2	1251.79	6076.47	-2.27894	1.16706e-179
ENSG00000166949	SMAD3	492.823	3042.7	-2.62944	7.8213e-172
ENSG00000092820	EZR	3645.78	11311.6	-1.63289	1.8529e-161
ENSG00000137962	ARHGAP29	1242.22	5925.18	-2.25257	4.72695e-159
ENSG00000105810	CDK6	934.937	5765.66	-2.62951	2.21091e-155
ENSG00000166851	PLK1	948.798	4205.81	-2.1457	4.19085e-153
ENSG00000149948	HMGA2	312.816	2125.38	-2.76619	6.72138e-149
ENSG00000153317	ASAP1	671.301	4757.86	-2.83354	8.89783e-147
ENSG00000205212	CCDC144NL	678.72	4319.55	-2.67704	1.5814e-141
ENSG00000011275	RNF216	1073.59	4078.25	-1.92758	8.12826e-130
ENSG00000123066	MED13L	356.597	2133.06	-2.59053	5.9791e-126
ENSG00000008513	ST3GAL1	1439.67	5598.9	-1.96326	9.50925e-125
ENSG00000108175	ZMIZ1	357.802	2820.21	-2.99291	1.84394e-123
ENSG00000075426	FOSL2	3543.9	12383	-1.80695	2.74152e-122
ENSG00000075420	FNDC3B	459.91	2391.16	-2.38429	2.74846e-121
ENSG00000113645	WWC1	612.869	2864.05	-2.23023	1.96877e-118
ENSG00000157168	NRG1	361.257	1993.61	-2.46286	3.22962e-115
ENSG00000168785	TSPAN5	291.422	1781.63	-2.61509	2.11519e-114
ENSG00000187079	TEAD1	1646.46	5758.83	-1.80851	1.14697e-111
ENSG00000159216	RUNX1	537.774	2371.65	-2.14586	4.79841e-104
ENSG00000163697	APBB2	548.425	2255.32	-2.04188	1.61335e-102
ENSG00000077044	DGKD	1547.6	5486.82	-1.83004	2.34251e-101
ENSG00000140451	PIF1	301.79	1551.77	-2.36395	1.76838e-100
ENSG00000180357	ZNF609	700.617	2847.47	-2.02694	2.98755e-100
ENSG00000167522	ANKRD11	1753.65	5582.7	-1.67393	3.74991e-98
ENSG00000169398	PTK2	1101.75	3525.76	-1.67565	1.33552e-93
ENSG00000134954	ETS1	1389.41	4251.62	-1.61546	7.8309e-92
ENSG00000035403	VCL	3325.15	8644.37	-1.3803	1.7261e-91
ENSG00000106366	SERPINE1	8438.71	18254.1	-1.11328	1.57592e-90
ENSG00000072415	MPP5	1346.99	3924.72	-1.54184	4.14765e-90
ENSG00000110713	NUP98	1346.8	3841.82	-1.51297	2.9746e-86
ENSG00000172985	SH3RF3	191.745	1264.24	-2.72881	3.9543e-86
ENSG00000171456	ASXL1	1859.8	5205.97	-1.48768	3.39878e-84
ENSG00000141905	NFIC	1188.46	3987.94	-1.75124	1.73223e-83
ENSG00000167637	ZNF283	562.666	2345.38	-2.06256	1.98081e-83
ENSG00000136997	MYC	1205.57	3854.39	-1.6758	3.35119e-83
ENSG00000138814	PPP3CA	479.668	1937.41	-2.01977	8.2899e-83
ENSG00000145555	MYO10	314.204	1531.92	-2.2889	1.36094e-82
ENSG00000169047	IRS1	898.572	3458.17	-1.94987	1.74102e-82
ENSG00000133816	MICAL2	2524.13	6975.53	-1.46894	3.18592e-82
ENSG00000205476	CCDC85C	880.634	2842.19	-1.69185	3.4543e-81
ENSG00000157654	PALM2-AKAP2	1433.11	4341.57	-1.60273	4.49294e-81
ENSG00000178105	DDX10	214.016	1272.16	-2.56694	1.19931e-80
ENSG00000177910	NA	122.577	1191.81	-3.28915	5.36362e-80
ENSG00000088325	TPX2	3224.89	7244.76	-1.16754	7.27669e-80
ENSG00000049618	ARID1B	375.222	1806.67	-2.27549	4.58308e-79
ENSG00000107338	SHB	200.149	1313.14	-2.71521	4.00439e-77
ENSG00000153815	CMIP	355.374	1593.57	-2.16692	1.11819e-76
ENSG00000242242	NECTIN3-AS1	783.643	2361.09	-1.59191	1.60153e-75
ENSG00000057019	DCBLD2	6681.39	14194.9	-1.08724	2.2616e-75
ENSG00000154380	ENAH	2839.83	6677.53	-1.23238	5.22963e-75
ENSG00000164465	DCBLD1	851.13	2599.28	-1.61056	1.13811e-74
ENSG00000117394	SLC2A1	498.979	1811.05	-1.86141	3.47506e-74
ENSG00000135074	ADAM19	1944.39	5106.48	-1.39597	2.95948e-73
ENSG00000112531	QKI	910.75	2734.97	-1.58836	4.72046e-72
ENSG00000184640	2022-09-09	2686.47	6107.19	-1.18487	9.90859e-71
ENSG00000233098	CCDC144NL-AS1	1388.46	3647.06	-1.39158	1.63065e-70
ENSG00000058272	PPP1R12A	394.525	1598.95	-2.01973	1.27928e-69
ENSG00000117724	CENPF	2785.61	6790.22	-1.28621	8.79426e-69
ENSG00000197555	SIPA1L1	328.344	1386.93	-2.08264	1.75437e-68
ENSG00000020577	SAMD4A	901.104	2582.67	-1.52058	2.24178e-68
ENSG00000078269	SYNJ2	627.193	2128.56	-1.76517	2.8047e-68
ENSG00000148498	PARD3	720.065	2251.05	-1.64646	7.3043e-68
ENSG00000175029	CTBP2	633.059	2083.43	-1.71413	1.73786e-66
ENSG00000130147	SH3BP4	1237.35	3401.24	-1.4622	4.40498e-65
ENSG00000172965	MIR4435-2HG	552.59	2136.86	-1.95479	6.55543e-64
ENSG00000175216	CKAP5	2747.37	6071.87	-1.14478	8.1668e-64
ENSG00000152795	HNRNPDL	3288.61	7739.4	-1.23272	1.07473e-63
ENSG00000145012	LPP	979.065	3386.11	-1.79538	1.11477e-63
ENSG00000266028	SRGAP2	331.386	1396.47	-2.07955	2.64987e-63
ENSG00000204131	NHSL2	341.332	1829.65	-2.43449	1.44418e-62
ENSG00000142945	KIF2C	1334.44	3498.6	-1.38772	3.41765e-62
ENSG00000156639	ZFAND3	345.381	1310.73	-1.92048	7.96061e-62
ENSG00000087586	AURKA	530.712	2064.62	-1.96286	1.34899e-61
ENSG00000117399	CDC20	3544.05	7497.83	-1.07992	3.06884e-61
ENSG00000104517	UBR5	1752.61	5154.13	-1.55967	4.57786e-61
ENSG00000134222	PSRC1	149.388	962.137	-2.67659	4.95017e-60
ENSG00000100731	PCNX1	1330.3	3568.85	-1.42662	5.73257e-60
ENSG00000156463	SH3RF2	412.628	1634.35	-1.99486	2.67945e-59
ENSG00000082805	ERC1	987.971	3088.86	-1.65014	5.45414e-59
ENSG00000156970	BUB1B	589.413	1868.18	-1.66231	5.53298e-59
ENSG00000163513	TGFBR2	717.679	2354.02	-1.71946	5.846e-59
ENSG00000185650	ZFP36L1	3016.06	6961.53	-1.20823	9.72687e-59
ENSG00000141867	BRD4	892.901	2496.58	-1.48629	2.47178e-58
ENSG00000124789	NUP153	823.943	2512.2	-1.61078	2.55485e-58
ENSG00000114019	AMOTL2	1995.96	4851.64	-1.28247	3.75075e-58
ENSG00000225968	ELFN1	1152	3043.02	-1.40364	6.69993e-58
ENSG00000206560	ANKRD28	583.62	1799.97	-1.62895	6.77491e-58
ENSG00000276043	UHRF1	2013.15	4722.44	-1.23198	7.54853e-58
ENSG00000189060	H1F0	6615.5	13694.8	-1.04908	1.00955e-57
ENSG00000137807	KIF23	1892.73	4369.52	-1.20778	1.7576e-57
ENSG00000134057	CCNB1	2478.52	5507.24	-1.15027	2.47812e-57
ENSG00000138160	KIF11	994.6	2706.29	-1.44096	3.43918e-57
ENSG00000148948	LRRC4C	120.816	878.41	-2.84291	4.3071e-57
ENSG00000136111	TBC1D4	311.107	1218.27	-1.9735	3.38387e-56
ENSG00000073792	IGF2BP2	2540.31	5308.22	-1.06454	4.46236e-56
ENSG00000204217	BMPR2	930.664	2793.14	-1.58744	1.80403e-55
ENSG00000154001	PPP2R5E	939.792	2562.65	-1.44525	2.89257e-55
ENSG00000152104	PTPN14	845.519	2357.92	-1.48458	3.08376e-55
ENSG00000168916	ZNF608	70.0533	629.207	-3.18036	8.8616e-55
ENSG00000118007	STAG1	557.625	1730.08	-1.62935	2.36373e-54
ENSG00000168137	SETD5	1226.49	3660.38	-1.58203	4.76709e-54
ENSG00000136205	TNS3	395.785	1444.04	-1.87376	5.50457e-54
ENSG00000186185	KIF18B	1168.13	2927.09	-1.32672	8.41508e-54
ENSG00000134852	CLOCK	976.869	2556.91	-1.38602	2.45417e-53
ENSG00000075711	DLG1	838.751	2341.86	-1.48273	3.54499e-53
ENSG00000023445	BIRC3	2274.26	5611.35	-1.30501	8.21563e-53
ENSG00000180611	MB21D2	182.173	873.207	-2.25237	8.68262e-53
ENSG00000073712	FERMT2	1294.74	3156.04	-1.28615	2.0493e-52
ENSG00000151612	ZNF827	227.105	1046.78	-2.207	5.67243e-52
ENSG00000117114	ADGRL2	444.683	1409.39	-1.66608	1.14692e-51
ENSG00000113368	LMNB1	3488.67	7070.21	-1.01785	1.79246e-51
ENSG00000196878	LAMB3	3193.61	6400.23	-1.00336	3.86038e-51
ENSG00000138778	CENPE	599.424	1929.98	-1.68679	4.36368e-51
ENSG00000140262	TCF12	757.974	1954.56	-1.36587	5.56205e-51
ENSG00000260157	NA	43.0421	568.504	-3.75349	7.35479e-51
ENSG00000178209	PLEC	29897.6	67157.6	-1.16783	8.18738e-51
ENSG00000078403	MLLT10	272.505	1063.35	-1.96125	2.09261e-50
ENSG00000082701	GSK3B	689.026	1922.6	-1.48119	3.92076e-50
ENSG00000067798	NAV3	266.165	1109.5	-2.06449	7.14268e-50
ENSG00000134644	PUM1	544.78	1698.29	-1.64468	8.18644e-50
ENSG00000155506	LARP1	4656.99	9884.49	-1.0874	9.68478e-50
ENSG00000075391	RASAL2	282.936	1050.16	-1.89301	1.11525e-49
ENSG00000182095	TNRC18	1601.23	4366.65	-1.45141	1.74467e-49
ENSG00000197321	SVIL	283.018	1095.06	-1.95739	2.76048e-49
ENSG00000135905	DOCK10	268.32	1076.2	-2.01031	3.07668e-49
ENSG00000066279	ASPM	678.975	2191.52	-1.69833	3.31311e-49
ENSG00000164134	NAA15	821.699	2245.99	-1.44708	5.86816e-49
ENSG00000108854	SMURF2	697.236	1983.57	-1.51254	1.336e-48
ENSG00000141564	RPTOR	763.289	2193.32	-1.52766	1.43528e-48
ENSG00000110660	SLC35F2	759.216	2014.73	-1.41008	1.49572e-48
ENSG00000186575	NF2	2365.44	4828.03	-1.02913	1.64983e-48
ENSG00000140443	IGF1R	1234.85	3239.87	-1.39635	2.00595e-48
ENSG00000106070	GRB10	417.864	1360.99	-1.70469	5.23633e-48
ENSG00000110075	PPP6R3	1032.2	2499.62	-1.27821	9.7433e-48
ENSG00000162063	CCNF	1208.52	3010.36	-1.31707	1.08272e-47
ENSG00000131504	DIAPH1	2817.31	5650.93	-1.00397	5.49163e-47
ENSG00000101849	TBL1X	319.448	1206.38	-1.91281	1.16493e-46
ENSG00000124788	ATXN1	146.3	737.533	-2.3417	1.45067e-46
ENSG00000134250	NOTCH2	3400.76	8599.03	-1.34059	1.45421e-46
ENSG00000008083	JARID2	87.6926	624.403	-2.83003	2.46504e-46
ENSG00000115760	BIRC6	1284.99	3439.19	-1.42417	2.92215e-46
ENSG00000123908	AGO2	3718.9	8301.46	-1.16046	3.79004e-46
ENSG00000169851	PCDH7	913.181	2516.09	-1.46228	7.02542e-46
ENSG00000139514	SLC7A1	2359.39	5582.69	-1.24548	1.96771e-45
ENSG00000133121	STARD13	88.7338	538.938	-2.60725	6.91007e-45
ENSG00000155096	AZIN1	3308.31	6679.48	-1.0128	6.9459e-45
ENSG00000114062	UBE3A	1333.56	3248.6	-1.28392	9.96681e-45
ENSG00000127603	MACF1	2551.62	6255.62	-1.2965	1.77887e-44
ENSG00000181555	SETD2	1131.56	2709.47	-1.26135	2.02839e-44
ENSG00000134318	ROCK2	940.858	2279.5	-1.2785	2.85572e-44
ENSG00000126822	PLEKHG3	1962.61	4572.56	-1.22302	5.26981e-44
ENSG00000153250	RBMS1	701.725	1875.74	-1.41538	7.18586e-44
ENSG00000198369	SPRED2	549.156	1592.98	-1.53698	1.00267e-43
ENSG00000101447	FAM83D	559.187	1642.62	-1.55349	1.57658e-43
ENSG00000198826	ARHGAP11A	757.744	2064.74	-1.44981	2.46474e-43
ENSG00000163811	WDR43	1860.33	4332.14	-1.21863	3.33559e-43
ENSG00000171316	CHD7	509.309	1714.84	-1.75854	3.83764e-43
ENSG00000104067	TJP1	847.025	2195.37	-1.37908	7.60472e-43
ENSG00000103222	ABCC1	985.178	2318.15	-1.23853	7.60472e-43
ENSG00000135250	SRPK2	312.03	1071.7	-1.78267	9.0065e-43
ENSG00000080986	NDC80	897.754	2248.48	-1.32125	1.556e-42
ENSG00000198087	CD2AP	775.502	2139.67	-1.46751	3.88126e-42
ENSG00000134690	CDCA8	760.861	1969.06	-1.37144	4.57657e-42
ENSG00000134531	EMP1	3235.09	6603.77	-1.02768	5.80692e-42
ENSG00000101596	SMCHD1	2306.78	4764.18	-1.04689	6.16155e-42
ENSG00000117713	ARID1A	1542.23	3696.07	-1.26453	6.56047e-42
ENSG00000011260	UTP18	1173.22	2682.87	-1.19033	7.13663e-42
ENSG00000186350	RXRA	587.129	1616.07	-1.46135	8.18911e-42
ENSG00000004897	CDC27	1875.27	3860.08	-1.04028	1.48226e-41
ENSG00000151276	MAGI1	186.649	917.43	-2.2848	1.57876e-41
ENSG00000055917	PUM2	1449.29	3413.66	-1.23767	1.7548e-41
ENSG00000113810	SMC4	2236.17	4616.58	-1.04668	2.41022e-41
ENSG00000112984	KIF20A	1251.38	2686.66	-1.10366	2.96984e-41
ENSG00000243156	MICAL3	608.044	2009.71	-1.73325	3.92132e-41
ENSG00000065308	TRAM2	1023.43	2521.36	-1.30479	5.24993e-41
ENSG00000198815	FOXJ3	948.064	2334.98	-1.30359	5.64835e-41
ENSG00000008294	SPAG9	2021.55	4279.23	-1.08334	7.14673e-41
ENSG00000130338	TULP4	335.989	1145.59	-1.77576	7.80194e-41
ENSG00000009954	BAZ1B	2186.03	4639.96	-1.08744	9.03491e-41
ENSG00000115163	CENPA	365.834	1190.79	-1.70122	1.24724e-40
ENSG00000249859	PVT1	398.189	1159.47	-1.53591	2.35463e-40
ENSG00000144645	OSBPL10	1213.41	2543.87	-1.06744	2.35632e-40
ENSG00000066777	ARFGEF1	574.432	1531.9	-1.41587	4.539e-40
ENSG00000128908	INO80	398.8	1174.94	-1.56134	5.96195e-40
ENSG00000122641	INHBA	2208.85	4685.77	-1.08735	9.4358e-40
ENSG00000109756	RAPGEF2	314.751	1135.41	-1.85818	9.63875e-40
ENSG00000275832	ARHGAP23	1066.71	2500.8	-1.23086	1.14644e-39
ENSG00000151914	DST	3025.84	7210.35	-1.25496	2.02328e-39
ENSG00000128641	MYO1B	1344.65	2889.99	-1.10342	2.13722e-39
ENSG00000139354	GAS2L3	184.749	767.755	-2.04461	2.73213e-39
ENSG00000134030	CTIF	265.744	930.966	-1.81694	2.9141e-39
ENSG00000177565	TBL1XR1	390.104	1154.97	-1.56793	3.04014e-39
ENSG00000136830	FAM129B	1468.99	3125.74	-1.09022	3.44641e-39
ENSG00000278540	ACACA	1188.42	2593.88	-1.12862	4.88976e-39
ENSG00000196628	TCF4	104.875	572.418	-2.45114	8.08358e-39
ENSG00000114346	ECT2	1124.4	2533.13	-1.17062	8.14263e-39
ENSG00000196588	MKL1	486.347	1335.11	-1.45532	8.30539e-39
ENSG00000005339	CREBBP	1730.8	4623.49	-1.42148	1.09791e-38
ENSG00000160293	VAV2	249.019	893.464	-1.8465	1.78752e-38
ENSG00000108557	RAI1	727.518	1981.24	-1.44985	2.37409e-38
ENSG00000065526	SPEN	983.752	2538.66	-1.37262	2.37593e-38
ENSG00000074590	NUAK1	616.917	1618.58	-1.39361	2.59297e-38
ENSG00000013619	MAMLD1	134.234	678.452	-2.33806	5.64924e-38
ENSG00000075539	FRYL	568.839	1640.85	-1.535	6.04096e-38
ENSG00000175866	BAIAP2	1407.28	3220.47	-1.19263	1.77793e-37
ENSG00000079308	TNS1	1191.09	3022.87	-1.34769	2.29409e-37
ENSG00000104783	KCNN4	911.849	2249.57	-1.29989	2.70556e-37
ENSG00000124496	TRERF1	99.8876	528.815	-2.39391	3.09577e-37
ENSG00000157483	MYO1E	305.873	1017.56	-1.73627	3.37532e-37
ENSG00000168411	RFWD3	1470.1	3023.3	-1.04169	3.60463e-37
ENSG00000050405	LIMA1	1878.42	3966.07	-1.07585	3.82251e-37
ENSG00000067955	CBFB	1348.15	2986.71	-1.14431	8.18001e-37
ENSG00000113580	NR3C1	522.063	1535.32	-1.5564	9.73743e-37
ENSG00000259848	NA	456.446	1420.08	-1.64757	1.50131e-36
ENSG00000131149	GSE1	902.291	2097.95	-1.22072	1.82745e-36
ENSG00000108510	MED13	2451.35	5166.18	-1.0771	2.15574e-36
ENSG00000083642	PDS5B	297.122	1036.19	-1.8067	2.58628e-36
ENSG00000145386	CCNA2	1733.09	3529.98	-1.02499	2.99812e-36
ENSG00000026508	CD44	2354.98	4780.06	-1.02118	7.06335e-36
ENSG00000141568	FOXK2	1369.35	2916.38	-1.09321	8.07594e-36
ENSG00000114439	BBX	605.443	1506.91	-1.321	9.58553e-36
ENSG00000171988	JMJD1C	389.208	1250.7	-1.68933	1.40666e-35
ENSG00000121892	PDS5A	2096.43	4209.52	-1.00704	1.71867e-35
ENSG00000218336	TENM3	1880.79	3791.44	-1.01393	2.64363e-35
ENSG00000196739	COL27A1	796.238	1907.91	-1.26489	4.1955e-35
ENSG00000169679	BUB1	1683.44	3388.05	-1.00941	4.58516e-35
ENSG00000118523	CTGF	1809.33	3663.32	-1.01882	5.71824e-35
ENSG00000038532	CLEC16A	748.856	1806.93	-1.27525	6.53954e-35
ENSG00000007168	PAFAH1B1	648.872	1681.26	-1.36875	7.43468e-35
ENSG00000156011	PSD3	269.096	932.078	-1.80329	1.4263e-34
ENSG00000174197	MGA	763.224	2098.87	-1.46506	2.06003e-34
ENSG00000107554	DNMBP	219.724	823.583	-1.91694	2.19269e-34
ENSG00000137478	FCHSD2	336.328	1011.08	-1.59056	2.29367e-34
ENSG00000154127	UBASH3B	580.836	1482.03	-1.35102	2.64332e-34
ENSG00000120071	KANSL1	675.541	1786.61	-1.40828	2.80791e-34
ENSG00000154229	PRKCA	1727.19	3572.01	-1.05107	2.81402e-34
ENSG00000100207	TCF20	945.662	2224.49	-1.23792	3.00349e-34
ENSG00000144283	PKP4	913.895	2028.03	-1.14692	3.2289e-34
ENSG00000115970	THADA	519.495	1327.64	-1.35825	3.29743e-34
ENSG00000115363	EVA1A	567.71	1492.49	-1.39186	3.39281e-34
ENSG00000197323	TRIM33	635.505	1619.24	-1.35126	4.34136e-34
ENSG00000024526	DEPDC1	542.963	1365.17	-1.33193	4.43071e-34
ENSG00000123485	HJURP	750.448	1835.36	-1.2897	4.73943e-34
ENSG00000151718	WWC2	840.668	1944.86	-1.21326	5.45751e-34
ENSG00000122966	CIT	842.859	2044.13	-1.28418	7.29905e-34
ENSG00000237649	KIFC1	1381.21	2865.33	-1.05316	1.18793e-33
ENSG00000115183	TANC1	205.246	751.784	-1.87371	1.26668e-33
ENSG00000133454	MYO18B	448.189	1378.19	-1.62901	1.38842e-33
ENSG00000133812	SBF2	271.737	868.254	-1.67733	3.48265e-33
ENSG00000165671	NSD1	1427.6	2996.69	-1.07322	4.24041e-33
ENSG00000107341	UBE2R2	924.765	2145.84	-1.21105	5.6519e-33
ENSG00000145860	RNF145	1053.4	2275.13	-1.11087	6.26408e-33
ENSG00000146426	TIAM2	144.418	636.358	-2.1511	6.34197e-33
ENSG00000227036	LINC00511	161.976	700.019	-2.10865	6.42647e-33
ENSG00000115295	CLIP4	589.64	1515.76	-1.36415	6.8184e-33
ENSG00000167258	CDK12	1043.97	2472.94	-1.24736	6.9057e-33
ENSG00000140526	ABHD2	759.333	1862.1	-1.29967	9.76295e-33
ENSG00000105738	SIPA1L3	231.982	886.227	-1.94387	1.041e-32
ENSG00000170921	TANC2	597.631	1755.28	-1.56254	1.07195e-32
ENSG00000119771	KLHL29	441.915	1156.63	-1.39119	1.44812e-32
ENSG00000163625	WDFY3	501.107	1401.29	-1.48939	2.3538e-32
ENSG00000165304	MELK	1143.69	2448.87	-1.09576	3.29248e-32
ENSG00000128944	KNSTRN	539.228	1397.84	-1.37003	3.36712e-32
ENSG00000188158	NHS	29.569	322.386	-3.42278	3.49245e-32
ENSG00000077684	JADE1	644.724	1625.27	-1.33219	4.34009e-32
ENSG00000161800	RACGAP1	1267.82	2594.4	-1.03298	4.68971e-32
ENSG00000250899	AC125807.2	537.28	1487.6	-1.47357	7.15265e-32
ENSG00000170776	AKAP13	198.304	702.635	-1.82864	9.3263e-32
ENSG00000163110	PDLIM5	368.874	1089.24	-1.56976	9.51793e-32
ENSG00000139734	DIAPH3	331.78	953.942	-1.52091	1.60022e-31
ENSG00000151746	BICD1	359.557	1091.09	-1.60694	2.50476e-31
ENSG00000125107	CNOT1	2094.38	4627.46	-1.14674	3.95192e-31
ENSG00000153904	DDAH1	389.044	1028.95	-1.4044	4.28998e-31
ENSG00000127947	PTPN12	838.806	1781.41	-1.0879	4.68662e-31
ENSG00000147324	MFHAS1	795.836	1866.86	-1.23284	4.7337e-31
ENSG00000006704	GTF2IRD1	236.259	792.407	-1.74266	7.00125e-31
ENSG00000148737	TCF7L2	80.695	451.677	-2.50199	7.12546e-31
ENSG00000115306	SPTBN1	3067.29	6320.44	-1.04549	1.31722e-30
ENSG00000171723	GPHN	252.181	819.666	-1.69275	1.44744e-30
ENSG00000131435	PDLIM4	2381.22	4917.07	-1.04575	2.16312e-30
ENSG00000107863	ARHGAP21	814.67	2030.92	-1.32308	3.10634e-30
ENSG00000121621	KIF18A	271.801	911.825	-1.74951	3.42739e-30
ENSG00000074054	CLASP1	793.844	1835.74	-1.21507	4.11062e-30
ENSG00000137936	BCAR3	207.859	732.48	-1.81304	4.80324e-30
ENSG00000266369	AC090774.3	143.559	778.616	-2.4563	5.05792e-30
ENSG00000095787	WAC	962.29	2066.15	-1.10153	5.22559e-30
ENSG00000170832	USP32	1226.46	2601.3	-1.08892	8.14831e-30
ENSG00000129534	MIS18BP1	898.401	1994.79	-1.1493	2.11618e-29
ENSG00000075218	GTSE1	1298.78	2649.68	-1.0311	2.23608e-29
ENSG00000177119	ANO6	817.667	1879.55	-1.20562	2.54632e-29
ENSG00000160551	TAOK1	1251.03	2634.19	-1.07668	2.55505e-29
ENSG00000115504	EHBP1	554.655	1272.19	-1.19944	3.33539e-29
ENSG00000103194	USP10	1267.62	2540.91	-1.00132	4.03357e-29
ENSG00000116539	ASH1L	976.187	2475.3	-1.34727	4.30822e-29
ENSG00000146872	TLK2	862.722	1876.49	-1.11896	7.88656e-29
ENSG00000171132	PRKCE	121.747	499.412	-2.03523	9.38476e-29
ENSG00000124486	USP9X	931.675	2201.43	-1.24547	1.06e-28
ENSG00000251562	MALAT1	1582.3	3268.95	-1.04661	1.158e-28
ENSG00000049759	NEDD4L	444.363	1147.67	-1.37244	1.1939e-28
ENSG00000147454	SLC25A37	997.139	2181.43	-1.1266	1.50783e-28
ENSG00000257923	CUX1	913.436	1919.11	-1.07274	2.12505e-28
ENSG00000160584	SIK3	228.877	727.438	-1.67447	2.21305e-28
ENSG00000140836	ZFHX3	300.711	976.423	-1.7102	2.72318e-28
ENSG00000074211	PPP2R2C	697.046	1528.91	-1.13375	3.12331e-28
ENSG00000064393	HIPK2	1098.93	2513.77	-1.19922	3.19563e-28
ENSG00000066084	DIP2B	615.829	1403.13	-1.19295	3.3926e-28
ENSG00000265646	NA	328.361	1077.28	-1.72461	3.60984e-28
ENSG00000157985	AGAP1	538.559	1277.95	-1.25099	3.85013e-28
ENSG00000146648	EGFR	253.02	815.742	-1.69155	3.92827e-28
ENSG00000058091	CDK14	413.179	1082.76	-1.38779	5.1215e-28
ENSG00000072786	STK10	556.574	1316.64	-1.24113	5.51792e-28
ENSG00000140396	NCOA2	220.436	717.325	-1.7127	5.62357e-28
ENSG00000164190	NIPBL	1038.26	2610.75	-1.33509	6.04631e-28
ENSG00000138182	KIF20B	571.152	1391.62	-1.28824	9.60744e-28
ENSG00000144642	RBMS3	80.5949	395.793	-2.29989	1.20423e-27
ENSG00000118193	KIF14	582.279	1410.27	-1.27651	1.47187e-27
ENSG00000143702	CEP170	773.977	1777.61	-1.20151	2.00367e-27
ENSG00000157106	SMG1	3283.73	6666.48	-1.02385	3.22684e-27
ENSG00000079482	OPHN1	113.744	456.9	-2.00723	4.07113e-27
ENSG00000173744	AGFG1	1099.72	2241.59	-1.03115	4.45722e-27
ENSG00000141027	NCOR1	1040	2184.43	-1.07541	6.86969e-27
ENSG00000275342	PRAG1	772.105	1734.44	-1.16849	7.14304e-27
ENSG00000145934	TENM2	1819	6627.55	-1.86679	8.09727e-27
ENSG00000130559	CAMSAP1	830.456	1855.27	-1.16346	8.67716e-27
ENSG00000168453	HR	905.326	1906.29	-1.07322	1.17863e-26
ENSG00000181090	EHMT1	423.235	1065.01	-1.3342	1.19532e-26
ENSG00000158470	B4GALT5	869.854	1885.21	-1.11893	1.34865e-26
ENSG00000198586	TLK1	469.112	1295.07	-1.45725	1.3757e-26
ENSG00000052126	PLEKHA5	341.36	1043.43	-1.61842	3.38381e-26
ENSG00000101096	NFATC2	145.03	540.373	-1.90371	3.4136e-26
ENSG00000132388	UBE2G1	378.175	1051.6	-1.46864	3.52063e-26
ENSG00000143190	POU2F1	476.388	1199.86	-1.3401	4.09435e-26
ENSG00000137073	UBAP2	1120.83	2251.21	-1.00978	4.1949e-26
ENSG00000180573	HIST1H2AC	405.524	1014.79	-1.32126	4.57408e-26
ENSG00000100266	PACSIN2	651.646	1481.46	-1.18614	4.82591e-26
ENSG00000168685	IL7R	677.717	1523.8	-1.16953	5.25771e-26
ENSG00000184661	CDCA2	619.037	1450.19	-1.22612	5.51719e-26
ENSG00000151422	FER	187.26	600.923	-1.68435	6.37953e-26
ENSG00000092140	G2E3	195.125	643.805	-1.72103	8.35347e-26
ENSG00000171310	CHST11	81.1154	387.927	-2.26468	1.06017e-25
ENSG00000177425	PAWR	348.021	909.067	-1.3831	1.62605e-25
ENSG00000101040	ZMYND8	135.33	529.767	-1.96817	1.87959e-25
ENSG00000169991	IFFO2	675.014	1520.58	-1.17197	1.91887e-25
ENSG00000118922	KLF12	70.9944	427.954	-2.59623	2.3991e-25
ENSG00000131378	RFTN1	408.757	1037.68	-1.34087	2.83668e-25
ENSG00000117139	KDM5B	453.9	1023.4	-1.17424	3.01013e-25
ENSG00000058056	USP13	694.57	1525.26	-1.13564	3.26809e-25
ENSG00000115464	USP34	2623.21	5427.06	-1.05132	3.27303e-25
ENSG00000183579	ZNRF3	316.698	932.194	-1.55692	3.46475e-25
ENSG00000112175	BMP5	467.465	1075.99	-1.20439	4.70706e-25
ENSG00000067900	ROCK1	1086.74	2257.02	-1.05584	6.78513e-25
ENSG00000124782	RREB1	262.739	779.014	-1.5713	7.55457e-25
ENSG00000143179	UCK2	589.942	1349.28	-1.19404	9.18508e-25
ENSG00000117020	AKT3	813.265	1691.03	-1.05755	1.15521e-24
ENSG00000123636	BAZ2B	171.74	592.864	-1.79922	2.25994e-24
ENSG00000106078	COBL	235.838	683.093	-1.53582	3.68076e-24
ENSG00000166833	NAV2	116.886	480.87	-2.05491	3.93355e-24
ENSG00000121741	ZMYM2	465.913	1133.33	-1.27981	4.60448e-24
ENSG00000121210	TMEM131L	161.071	553.437	-1.77915	5.13742e-24
ENSG00000136492	BRIP1	840.899	1734.74	-1.04453	5.61153e-24
ENSG00000166446	CDYL2	422.623	1089.17	-1.36939	6.15632e-24
ENSG00000153046	CDYL	227.544	701.944	-1.6233	6.18645e-24
ENSG00000171604	CXXC5	564.923	1343.98	-1.24949	9.10099e-24
ENSG00000115761	NOL10	649.739	1405.67	-1.10894	1.01541e-23
ENSG00000204842	ATXN2	335.414	916.864	-1.45649	1.14285e-23
ENSG00000054523	KIF1B	1087.46	2193.63	-1.01518	1.24525e-23
ENSG00000102908	NFAT5	947.532	2251.93	-1.25317	1.29915e-23
ENSG00000215421	ZNF407	53.657	340.05	-2.65472	1.36276e-23
ENSG00000231290	NA	328.226	886.319	-1.43348	1.50292e-23
ENSG00000182606	TRAK1	527.322	1266.96	-1.27237	1.51336e-23
ENSG00000198265	HELZ	908.035	1882.69	-1.05587	1.71667e-23
ENSG00000047932	GOPC	576.306	1371	-1.2471	1.85553e-23
ENSG00000145041	DCAF1	931.182	1948.64	-1.06904	2.01897e-23
ENSG00000106665	CLIP2	505.083	1189.18	-1.23376	2.05808e-23
ENSG00000170390	DCLK2	66.7831	331.58	-2.32597	2.14244e-23
ENSG00000148143	ZNF462	236.304	669.771	-1.5086	4.90524e-23
ENSG00000163681	SLMAP	505.046	1117.04	-1.14197	5.51642e-23
ENSG00000136861	CDK5RAP2	645.7	1312.86	-1.02553	5.84689e-23
ENSG00000139154	AEBP2	543.109	1277.22	-1.23239	6.82566e-23
ENSG00000018408	WWTR1	194.595	638.09	-1.72241	6.83696e-23
ENSG00000173068	BNC2	56.607	323.297	-2.53764	7.45087e-23
ENSG00000167355	OR51B5	332.776	845.753	-1.34026	9.77643e-23
ENSG00000185760	KCNQ5	146.255	508.674	-1.79224	1.14872e-22
ENSG00000064932	SBNO2	863.735	1863.76	-1.11161	1.26675e-22
ENSG00000133961	NUMB	678.795	1404.55	-1.05154	1.27521e-22
ENSG00000198604	BAZ1A	537.683	1161.79	-1.11065	1.7507e-22
ENSG00000145375	SPATA5	191.726	585.352	-1.61538	1.83062e-22
ENSG00000171681	ATF7IP	254.6	681.237	-1.42476	1.83663e-22
ENSG00000152223	EPG5	389.51	962.532	-1.30808	2.26783e-22
ENSG00000057657	PRDM1	62.8004	394.749	-2.66373	3.35878e-22
ENSG00000068724	TTC7A	376.694	905.698	-1.26771	3.5477e-22
ENSG00000125257	ABCC4	509.676	1097.7	-1.10935	3.69057e-22
ENSG00000156299	TIAM1	347.125	897.506	-1.37358	4.35707e-22
ENSG00000139083	ETV6	188.803	616.259	-1.71413	4.77659e-22
ENSG00000183166	CALN1	125.107	542.416	-2.1356	4.85165e-22
ENSG00000132549	VPS13B	380.026	1043.4	-1.46811	5.58977e-22
ENSG00000062194	GPBP1	862.612	1742.76	-1.01258	6.89633e-22
ENSG00000036257	CUL3	893.314	1816.03	-1.02222	7.22181e-22
ENSG00000154310	TNIK	85.7922	353.577	-2.0571	9.40829e-22
ENSG00000136153	LMO7	366.573	969.505	-1.40295	1.03067e-21
ENSG00000070961	ATP2B1	655.592	1364.05	-1.05958	1.24177e-21
ENSG00000173517	PEAK1	668.05	1599.02	-1.26548	1.33419e-21
ENSG00000198742	SMURF1	520.948	1170.32	-1.16822	1.80203e-21
ENSG00000185989	RASA3	182.848	579.45	-1.66112	1.83311e-21
ENSG00000102974	CTCF	946.853	1903.7	-1.00581	1.89554e-21
ENSG00000123146	ADGRE5	423.764	1023.47	-1.27867	1.9657e-21
ENSG00000072864	NDE1	328.82	852.737	-1.37404	2.05583e-21
ENSG00000172292	CERS6	454.586	1009.1	-1.14987	2.26414e-21
ENSG00000110395	CBL	1137.98	2453.86	-1.11368	2.82381e-21
ENSG00000158169	FANCC	252.071	678.968	-1.42478	2.96074e-21
ENSG00000137135	ARHGEF39	263.031	743.714	-1.50522	4.09178e-21
ENSG00000188342	GTF2F2	422.049	960.144	-1.18159	4.72838e-21
ENSG00000065559	MAP2K4	364.254	890.91	-1.28746	5.74443e-21
ENSG00000152894	PTPRK	615.902	1286.63	-1.06557	7.10161e-21
ENSG00000101493	ZNF516	307.627	814.184	-1.40968	7.35408e-21
ENSG00000283154	IQCJ-SCHIP1	94.0596	362.558	-1.94262	1.01835e-20
ENSG00000197077	KIAA1671	948.455	2051.43	-1.11714	1.30168e-20
ENSG00000089902	RCOR1	234.358	692.047	-1.56555	1.39446e-20
ENSG00000112249	ASCC3	577.51	1202.47	-1.05763	1.40073e-20
ENSG00000123352	SPATS2	378.731	933.796	-1.30377	1.49456e-20
ENSG00000123094	RASSF8	729.865	1509.58	-1.0525	2.19688e-20
ENSG00000148516	ZEB1	273.838	707.769	-1.37094	3.06631e-20
ENSG00000086200	IPO11	572.742	1162.99	-1.02278	3.26902e-20
ENSG00000186174	BCL9L	963.648	1953.46	-1.02351	3.33259e-20
ENSG00000204120	GIGYF2	621.986	1362.3	-1.13324	4.39105e-20
ENSG00000134369	NAV1	272.713	740.277	-1.44995	6.11332e-20
ENSG00000232774	AL355916.1	357.868	899.746	-1.32552	8.0533e-20
ENSG00000152818	UTRN	704.177	1522.51	-1.11826	1.29438e-19
ENSG00000156103	MMP16	460.376	1024.28	-1.16006	1.29438e-19
ENSG00000115977	AAK1	849.783	1752.16	-1.04928	1.37856e-19
ENSG00000131759	RARA	450.877	1056.31	-1.22769	1.42501e-19
ENSG00000118200	CAMSAP2	946.09	1910.25	-1.01737	1.65624e-19
ENSG00000043143	JADE2	662.297	1413.02	-1.09719	1.89987e-19
ENSG00000124942	AHNAK	16668.2	42032	-1.33458	2.1847e-19
ENSG00000196526	AFAP1	83.5731	360.357	-2.09896	2.3968e-19
ENSG00000100596	SPTLC2	619.832	1277.13	-1.04019	3.44446e-19
ENSG00000163535	SGO2	556.756	1265.22	-1.18529	3.51114e-19
ENSG00000006062	MAP3K14	655.254	1377.8	-1.07519	3.6566e-19
ENSG00000036549	AC118549.1	467.959	1039.88	-1.1504	3.6566e-19
ENSG00000169118	CSNK1G1	405.979	913.005	-1.17281	3.89134e-19
ENSG00000145819	ARHGAP26	63.97	292.823	-2.19063	3.97834e-19
ENSG00000130164	LDLR	432.962	1025.95	-1.25086	5.24418e-19
ENSG00000189362	NEMP2	233.335	631.693	-1.43599	5.40597e-19
ENSG00000125386	FAM193A	252.837	689.149	-1.45561	5.43524e-19
ENSG00000105926	MPP6	284.216	735.73	-1.36626	5.6457e-19
ENSG00000123975	CKS2	671.563	1456.41	-1.11192	5.71869e-19
ENSG00000073711	PPP2R3A	229.91	624.376	-1.44174	5.88278e-19
ENSG00000138081	FBXO11	516.664	1117.37	-1.11452	6.9099e-19
ENSG00000147050	KDM6A	55.5842	293.941	-2.40882	1.01449e-18
ENSG00000203721	LINC00862	263.296	695.369	-1.40522	1.01716e-18
ENSG00000185361	TNFAIP8L1	183.679	567.777	-1.62951	1.3317e-18
ENSG00000150867	PIP4K2A	339.069	806.836	-1.2468	1.58975e-18
ENSG00000100393	EP300	893.646	1931.38	-1.11673	1.68804e-18
ENSG00000162599	NFIA	100.682	373.89	-1.89565	1.81475e-18
ENSG00000196935	SRGAP1	87.9479	364.023	-2.06213	1.81809e-18
ENSG00000099810	MTAP	440.974	989.064	-1.1662	1.89613e-18
ENSG00000023608	SNAPC1	486.439	1060.03	-1.1183	1.95987e-18
ENSG00000153814	JAZF1	50.4869	250.818	-2.33101	2.07067e-18
ENSG00000085511	MAP3K4	430.461	968.89	-1.1692	2.1176e-18
ENSG00000067082	KLF6	248.17	697.406	-1.49257	2.1457e-18
ENSG00000033170	FUT8	367.953	811.45	-1.14059	2.27487e-18
ENSG00000144749	LRIG1	539.564	1147.41	-1.09287	3.14724e-18
ENSG00000171940	ZNF217	708.107	1488.4	-1.07453	3.63629e-18
ENSG00000171552	BCL2L1	826.725	1666	-1.00599	3.79206e-18
ENSG00000226057	NA	338.127	807.126	-1.26413	4.02185e-18
ENSG00000106571	GLI3	256.391	653.408	-1.35567	4.02967e-18
ENSG00000163848	ZNF148	581.329	1204.44	-1.04809	4.47595e-18
ENSG00000183337	BCOR	509.392	1154.81	-1.18215	6.81035e-18
ENSG00000071205	ARHGAP10	114.43	391.362	-1.76081	7.49642e-18
ENSG00000145349	CAMK2D	202.095	534.065	-1.40418	8.70007e-18
ENSG00000058335	RASGRF1	356.936	841.951	-1.23982	1.40283e-17
ENSG00000222041	CYTOR	415.206	900.431	-1.116	1.42787e-17
ENSG00000154447	SH3RF1	126.25	445.384	-1.82089	2.0939e-17
ENSG00000140694	PARN	359.932	821.386	-1.19051	2.41833e-17
ENSG00000109452	INPP4B	158.924	458.618	-1.53695	2.45913e-17
ENSG00000095383	TBC1D2	264.676	702.492	-1.40859	2.56587e-17
ENSG00000055609	KMT2C	241.848	625.797	-1.37834	5.97432e-17
ENSG00000111880	RNGTT	165.685	490.687	-1.55943	7.51828e-17
ENSG00000102221	JADE3	397.822	886.788	-1.15876	8.43892e-17
ENSG00000156650	KAT6B	406.49	923.961	-1.19131	1.18828e-16
ENSG00000051382	PIK3CB	250.728	632.322	-1.33304	1.22737e-16
ENSG00000196792	STRN3	195.746	545.551	-1.48162	1.26203e-16
ENSG00000170456	DENND5B	473.375	960.506	-1.02456	1.35285e-16
ENSG00000118263	KLF7	464.093	1005.21	-1.12018	1.68941e-16
ENSG00000142655	PEX14	223.606	634.475	-1.50933	1.83494e-16
ENSG00000119397	CNTRL	288.371	688.367	-1.26076	2.62826e-16
ENSG00000181827	RFX7	357.703	808.573	-1.17855	2.82917e-16
ENSG00000196498	NCOR2	4115.67	10640.4	-1.37105	5.04585e-16
ENSG00000140455	USP3	369.196	848.037	-1.19378	6.30423e-16
ENSG00000048052	HDAC9	142.811	450.001	-1.65259	6.4324e-16
ENSG00000163935	SFMBT1	372.383	816.397	-1.13353	7.20009e-16
ENSG00000189079	ARID2	354.588	817.156	-1.2078	7.53461e-16
ENSG00000087206	UIMC1	277.41	655.642	-1.23845	8.73056e-16
ENSG00000170989	S1PR1	132.443	482.739	-1.86167	9.88425e-16
ENSG00000107957	SH3PXD2A	488.181	1067	-1.13349	1.13589e-15
ENSG00000145526	CDH18	56.5252	257.806	-2.18794	1.25075e-15
ENSG00000157540	DYRK1A	197.583	564.787	-1.50938	1.27852e-15
ENSG00000124813	RUNX2	74.0911	298.811	-2.01265	1.33848e-15
ENSG00000115966	ATF2	274.56	652.717	-1.24535	1.49891e-15
ENSG00000102189	EEA1	288.636	664.252	-1.20617	3.09765e-15
ENSG00000180801	ARSJ	152.365	439.93	-1.54251	3.75961e-15
ENSG00000213079	SCAF8	415.99	903.325	-1.12462	4.30219e-15
ENSG00000158321	AUTS2	562.674	1157.49	-1.04479	4.47284e-15
ENSG00000143614	GATAD2B	491.616	1005.67	-1.03551	5.04761e-15
ENSG00000172493	AFF1	635.778	1320.69	-1.05911	6.53565e-15
ENSG00000281398	SNHG4	729.293	1594.87	-1.12672	7.68268e-15
ENSG00000128585	MKLN1	302.046	654.669	-1.11892	1.04243e-14
ENSG00000120784	ZFP30	405.15	927.583	-1.19009	1.04682e-14
ENSG00000130052	STARD8	129.145	430.205	-1.75185	1.25459e-14
ENSG00000053254	FOXN3	477.486	972.767	-1.02655	1.31887e-14
ENSG00000128591	FLNC	16546.7	35775.2	-1.11262	1.50789e-14
ENSG00000119408	NEK6	279.336	673.294	-1.28158	2.05141e-14
ENSG00000183049	CAMK1D	99.7225	348.915	-1.81716	2.07335e-14
ENSG00000099954	CECR2	224.601	650.535	-1.54659	2.0982e-14
ENSG00000138802	SEC24B	443.879	926.352	-1.06309	2.80293e-14
ENSG00000164674	SYTL3	138.134	418.473	-1.5898	2.82365e-14
ENSG00000114790	ARHGEF26	300.676	709.412	-1.23932	3.44418e-14
ENSG00000122870	BICC1	142.144	401.155	-1.50123	3.80768e-14
ENSG00000031003	FAM13B	421.855	896.014	-1.0914	4.72549e-14
ENSG00000099250	NRP1	282.261	608.812	-1.10721	4.72924e-14
ENSG00000177426	TGIF1	376.694	784.91	-1.05998	4.83784e-14
ENSG00000105771	SMG9	554.564	1114.19	-1.00738	5.05112e-14
ENSG00000147905	ZCCHC7	192.01	503.502	-1.38954	5.49258e-14
ENSG00000171943	SRGAP2C	132.845	393.841	-1.56451	5.55191e-14
ENSG00000100629	CEP128	129.583	371.728	-1.53096	5.89277e-14
ENSG00000273760	AC245041.1	350.385	792.935	-1.18478	5.92374e-14
ENSG00000112541	PDE10A	240.278	549.605	-1.19214	7.4804e-14
ENSG00000177189	RPS6KA3	408.2	819.734	-1.00529	7.57195e-14
ENSG00000101665	SMAD7	329.879	743.29	-1.1727	7.92797e-14
ENSG00000110497	AMBRA1	298.245	707.345	-1.25376	8.14181e-14
ENSG00000102606	ARHGEF7	398.298	846.032	-1.08768	9.24886e-14
ENSG00000079691	CARMIL1	98.5629	327.146	-1.72985	1.01857e-13
ENSG00000136141	LRCH1	146.263	441.626	-1.60134	1.25847e-13
ENSG00000169071	ROR2	151.699	450.12	-1.56484	1.27386e-13
ENSG00000174640	SLCO2A1	237.583	574.444	-1.2691	1.81844e-13
ENSG00000125378	BMP4	210.582	564.862	-1.412	2.09904e-13
ENSG00000165322	ARHGAP12	335.003	731.555	-1.12899	2.19736e-13
ENSG00000163002	NUP35	145.963	425.199	-1.53288	2.29088e-13
ENSG00000100014	SPECC1L	371.825	788.042	-1.08426	2.7808e-13
ENSG00000080298	RFX3	80.6766	283.567	-1.82987	2.7808e-13
ENSG00000140650	PMM2	257.295	606.279	-1.24097	2.84056e-13
ENSG00000095951	HIVEP1	315.986	727.566	-1.20057	3.1096e-13
ENSG00000171877	FRMD5	175.686	451.304	-1.37362	3.47085e-13
ENSG00000223553	NA	441.493	931.221	-1.08476	3.59155e-13
ENSG00000152484	USP12	460.678	936.056	-1.0245	3.8459e-13
ENSG00000155974	GRIP1	52.9079	222.275	-2.06832	3.86513e-13
ENSG00000064999	ANKS1A	334.574	718.511	-1.10241	3.86725e-13
ENSG00000076356	PLXNA2	84.2489	301.901	-1.83817	4.08993e-13
ENSG00000137177	KIF13A	303.562	643.941	-1.08746	4.11946e-13
ENSG00000185920	PTCH1	185.351	441.902	-1.25344	5.70059e-13
ENSG00000054793	ATP9A	394.423	813.348	-1.05155	5.9439e-13
ENSG00000057663	ATG5	277.912	593.051	-1.0929	6.73211e-13
ENSG00000129422	MTUS1	254.217	562.162	-1.15001	6.75332e-13
ENSG00000146555	SDK1	186.648	448.148	-1.27066	7.13108e-13
ENSG00000107779	BMPR1A	377.408	788.103	-1.05766	7.29376e-13
ENSG00000011566	MAP4K3	397.675	835.025	-1.07691	7.56313e-13
ENSG00000278631	NA	5.07889	101.273	-4.28972	7.79051e-13
ENSG00000109099	PMP22	300.265	683.719	-1.18527	8.61636e-13
ENSG00000133195	SLC39A11	324.8	657.563	-1.01899	8.68434e-13
ENSG00000145996	CDKAL1	110.438	326.752	-1.5726	9.00508e-13
ENSG00000081026	MAGI3	280.615	623.4	-1.15867	1.04029e-12
ENSG00000198879	SFMBT2	61.6041	240.079	-1.95712	1.13161e-12
ENSG00000019186	CYP24A1	242.195	554.525	-1.20325	1.13353e-12
ENSG00000100578	KIAA0586	348.221	719.596	-1.05119	1.35293e-12
ENSG00000107036	RIC1	376.574	820.458	-1.13057	1.63935e-12
ENSG00000049192	ADAMTS6	218.456	509.576	-1.21502	1.67226e-12
ENSG00000189337	KAZN	165.922	433.132	-1.38569	1.69599e-12
ENSG00000071575	TRIB2	310.468	664.34	-1.09912	1.7399e-12
ENSG00000136643	RPS6KC1	335.662	711.215	-1.08089	1.78861e-12
ENSG00000091009	RBM27	353.775	723.526	-1.03123	2.00118e-12
ENSG00000152208	GRID2	141.742	379.413	-1.42641	2.06454e-12
ENSG00000134909	ARHGAP32	155.362	479.153	-1.62819	2.67563e-12
ENSG00000144535	DIS3L2	337.251	676.064	-1.00443	2.69364e-12
ENSG00000086758	HUWE1	5243.42	11727.6	-1.16186	3.50044e-12
ENSG00000198646	NCOA6	455.051	918.371	-1.01236	3.7884e-12
ENSG00000223812	AC073365.1	440.068	924.522	-1.07715	3.87842e-12
ENSG00000178764	ZHX2	119.207	365.56	-1.61407	4.03782e-12
ENSG00000165895	ARHGAP42	73.5705	271.801	-1.88075	4.76793e-12
ENSG00000143207	COP1	286.966	619.162	-1.10257	5.62331e-12
ENSG00000182247	UBE2E2	325.67	676.639	-1.0477	5.65226e-12
ENSG00000079156	OSBPL6	253.386	565.416	-1.15846	7.9629e-12
ENSG00000141384	TAF4B	141.331	374.027	-1.40105	9.08107e-12
ENSG00000118689	FOXO3	344.832	692.142	-1.00822	1.0013e-11
ENSG00000136122	BORA	101.303	328.356	-1.70958	1.03628e-11
ENSG00000005483	KMT2E	397.118	834.293	-1.07556	1.09239e-11
ENSG00000260604	AL590004.4	421.535	871.864	-1.05342	1.30339e-11
ENSG00000145685	LHFPL2	273.244	587.9	-1.10918	1.32751e-11
ENSG00000107929	LARP4B	244.918	565.757	-1.20901	1.38016e-11
ENSG00000075413	MARK3	226.229	527.822	-1.21515	1.59685e-11
ENSG00000185551	NR2F2	451.491	934.339	-1.04277	1.76363e-11
ENSG00000150054	MPP7	261.461	537.006	-1.03644	1.85515e-11
ENSG00000138767	CNOT6L	188.037	489.459	-1.37171	2.13776e-11
ENSG00000107771	CCSER2	351.785	707.113	-1.0035	2.26011e-11
ENSG00000148926	ADM	226.823	568.749	-1.32102	2.52031e-11
ENSG00000156140	ADAMTS3	228.896	485.695	-1.08994	2.70339e-11
ENSG00000089177	KIF16B	119.307	352.24	-1.56505	2.88521e-11
ENSG00000013503	POLR3B	162.57	429.831	-1.40125	2.94942e-11
ENSG00000148773	MKI67	4532.18	10328.9	-1.18896	3.37418e-11
ENSG00000243716	NPIPB5	315.035	637.096	-1.02137	3.44985e-11
ENSG00000147202	DIAPH2	143.834	365.254	-1.34426	3.56584e-11
ENSG00000124177	CHD6	275.39	601.709	-1.13685	4.81212e-11
ENSG00000132466	ANKRD17	1006.22	2833.19	-1.4955	5.86574e-11
ENSG00000187772	LIN28B	186.164	446.241	-1.26605	6.18607e-11
ENSG00000196781	TLE1	288.828	601.053	-1.06222	6.90532e-11
ENSG00000172765	TMCC1	195.856	460.005	-1.23113	7.56183e-11
ENSG00000127191	TRAF2	397.668	804.646	-1.01413	8.62529e-11
ENSG00000169946	ZFPM2	99.2203	310.971	-1.65402	8.81272e-11
ENSG00000112742	TTK	298.438	665.693	-1.15487	8.86066e-11
ENSG00000137819	PAQR5	297.04	597.533	-1.00923	9.0247e-11
ENSG00000078401	EDN1	200.953	488.919	-1.28177	9.30957e-11
ENSG00000155846	PPARGC1B	361.739	758.833	-1.07714	2.06372e-10
ENSG00000104447	TRPS1	155.262	385.952	-1.3137	2.16865e-10
ENSG00000166167	BTRC	246.078	531.182	-1.11414	2.32598e-10
ENSG00000072840	EVC	305.396	719.294	-1.24697	2.8288e-10
ENSG00000259863	SH3RF3-AS1	33.1129	158.78	-2.27868	3.04293e-10
ENSG00000059758	CDK17	246.325	542.389	-1.14079	3.1809e-10
ENSG00000265790	NA	62.8004	231.793	-1.89294	3.2724e-10
ENSG00000088387	DOCK9	202.423	450.372	-1.16024	3.96379e-10
ENSG00000198382	UVRAG	171.421	394.677	-1.20129	4.55476e-10
ENSG00000132964	CDK8	212.399	474.256	-1.15519	4.57295e-10
ENSG00000196369	SRGAP2B	80.3663	246.615	-1.62997	5.38569e-10
ENSG00000176463	SLCO3A1	169.676	383.935	-1.18164	5.6633e-10
ENSG00000183826	BTBD9	82.9608	247.989	-1.58082	5.74006e-10
ENSG00000198874	TYW1	210.727	450.168	-1.09262	6.0974e-10
ENSG00000049130	KITLG	266.742	574.58	-1.09907	6.61062e-10
ENSG00000177570	SAMD12	131.292	334.528	-1.35228	6.66974e-10
ENSG00000147862	NFIB	176.984	384.33	-1.11848	6.87556e-10
ENSG00000137834	SMAD6	408.137	843.486	-1.04684	8.21048e-10
ENSG00000091157	WDR7	139.066	347.497	-1.32687	8.21829e-10
ENSG00000145715	RASA1	274.842	583.13	-1.09266	9.03991e-10
ENSG00000187240	DYNC2H1	244.277	537.442	-1.14816	9.18892e-10
ENSG00000158987	RAPGEF6	80.9236	257.53	-1.67479	1.15467e-09
ENSG00000130449	ZSWIM6	306.018	645.863	-1.08627	1.1927e-09
ENSG00000103047	TANGO6	115.992	301.688	-1.37541	1.19274e-09
ENSG00000063169	BICRA	334.905	692.699	-1.04279	1.20903e-09
ENSG00000170545	SMAGP	281.932	568.409	-1.00906	1.35122e-09
ENSG00000157657	ZNF618	376.409	763.155	-1.02968	1.36952e-09
ENSG00000170448	NFXL1	191.316	436.92	-1.18907	1.39012e-09
ENSG00000222032	AC112721.2	177.055	451.654	-1.3629	1.40227e-09
ENSG00000144893	MED12L	161.363	368.845	-1.19839	1.4286e-09
ENSG00000070366	SMG6	187.497	440.443	-1.24017	1.66412e-09
ENSG00000183287	CCBE1	135.301	343.132	-1.35917	2.28574e-09
ENSG00000088179	PTPN4	257.579	527.445	-1.03518	2.29314e-09
ENSG00000282057	AC092807.3	41.1517	177.924	-2.10608	2.30421e-09
ENSG00000149346	SLX4IP	74.7668	241.328	-1.69804	2.34459e-09
ENSG00000143502	SUSD4	196.185	438.96	-1.1613	2.34761e-09
ENSG00000027075	PRKCH	197.83	426.61	-1.10033	2.53447e-09
ENSG00000119042	SATB2	163.803	388.835	-1.24328	2.64335e-09
ENSG00000185864	NPIPB4	79.5988	226.335	-1.52535	2.88337e-09
ENSG00000106459	NRF1	159.957	426.702	-1.41645	3.6984e-09
ENSG00000196639	HRH1	257.076	547.653	-1.09214	3.8538e-09
ENSG00000184384	MAML2	14.2773	116.891	-3.07077	4.61481e-09
ENSG00000066468	FGFR2	276.798	569.367	-1.03795	4.79583e-09
ENSG00000163637	PRICKLE2	75.4159	223.785	-1.55983	4.92035e-09
ENSG00000138696	BMPR1B	70.6473	224.037	-1.66732	6.83329e-09
ENSG00000134371	CDC73	215.633	452.321	-1.06828	8.98392e-09
ENSG00000204442	FAM155A	123.665	311.671	-1.323	1.08712e-08
ENSG00000184349	EFNA5	21.2015	108.492	-2.35068	1.11158e-08
ENSG00000066827	ZFAT	67.0484	198.765	-1.56575	1.13187e-08
ENSG00000198846	TOX	20.0319	122.669	-2.67081	1.27724e-08
ENSG00000279821	NA	49.7478	216.148	-2.09958	1.54889e-08
ENSG00000225778	PROSER2-AS1	310.54	623.988	-1.01341	1.86127e-08
ENSG00000181722	ZBTB20	84.4124	251.444	-1.59761	1.98336e-08
ENSG00000083535	PIBF1	67.2402	194.542	-1.52836	2.43463e-08
ENSG00000144218	AFF3	79.3435	215.451	-1.44335	2.67606e-08
ENSG00000138771	SHROOM3	174.408	383.378	-1.13848	2.8917e-08
ENSG00000119778	ATAD2B	177.312	387.904	-1.13096	3.12754e-08
ENSG00000140386	SCAPER	68.4549	201.091	-1.5552	3.38552e-08
ENSG00000157077	ZFYVE9	184.255	390.546	-1.08401	4.26777e-08
ENSG00000104218	CSPP1	231.18	465.996	-1.00941	5.52677e-08
ENSG00000117523	PRRC2C	3024.23	6778.14	-1.16499	7.31163e-08
ENSG00000258441	NA	30.0712	114.269	-1.92877	7.65574e-08
ENSG00000270069	MIR222HG	53.8306	198.881	-1.88191	1.03625e-07
ENSG00000067208	EVI5	158.952	358.412	-1.16627	1.12936e-07
ENSG00000081913	PHLPP1	109.817	275.12	-1.32005	1.38698e-07
ENSG00000225614	ZNF469	243.793	488.735	-1.01085	1.61709e-07
ENSG00000185483	ROR1	26.6642	114.987	-2.09559	1.62272e-07
ENSG00000196712	NF1	1328.43	2982.11	-1.16787	1.89082e-07
ENSG00000010818	HIVEP2	234.156	474.392	-1.02778	1.91704e-07
ENSG00000135365	PHF21A	203.272	410.645	-1.02154	2.136e-07
ENSG00000278709	NKILA	115.224	265.229	-1.20392	2.30855e-07
ENSG00000185838	GNB1L	134.015	307.118	-1.18774	2.50638e-07
ENSG00000213047	DENND1B	130.882	297.488	-1.17872	2.61343e-07
ENSG00000270629	NBPF14	156.768	351.394	-1.17237	2.64837e-07
ENSG00000171729	TMEM51	155.819	350.588	-1.16771	2.66427e-07
ENSG00000116745	RPE65	125.966	288.644	-1.20736	2.96493e-07
ENSG00000285822	NA	207.293	423.227	-1.01941	3.24724e-07
ENSG00000123388	HOXC11	196.605	406.259	-1.04517	3.4459e-07
ENSG00000182389	CACNB4	49.2172	156.716	-1.68454	3.83337e-07
ENSG00000031081	ARHGAP31	245.51	525.615	-1.10533	4.07725e-07
ENSG00000047578	KIAA0556	260.427	524.18	-1.01851	4.84481e-07
ENSG00000275131	NA	144.884	356.94	-1.31298	5.30135e-07
ENSG00000119866	BCL11A	161.647	347.657	-1.10431	5.33237e-07
ENSG00000117069	ST6GALNAC5	146.063	315.313	-1.10633	6.15025e-07
ENSG00000287064	NA	208.325	426.097	-1.03417	6.32096e-07
ENSG00000147316	MCPH1	137.577	315.565	-1.19416	8.33954e-07
ENSG00000271425	NBPF10	74.6751	205.243	-1.47673	8.341e-07
ENSG00000187951	NA	79.7639	203.825	-1.34705	9.58861e-07
ENSG00000166575	TMEM135	128.597	279.435	-1.12038	1.07798e-06
ENSG00000114861	FOXP1	85.0064	216.729	-1.36598	1.41365e-06
ENSG00000273079	GRIN2B	21.6854	95.7748	-2.17773	1.58997e-06
ENSG00000108239	TBC1D12	139.194	306.397	-1.13601	1.8527e-06
ENSG00000151623	NR3C2	11.2173	78.3478	-2.82128	2.00116e-06
ENSG00000146950	SHROOM2	73.2051	201.829	-1.46176	2.16095e-06
ENSG00000166478	ZNF143	137.322	308.257	-1.15527	2.18642e-06
ENSG00000127152	BCL11B	155.737	319.533	-1.0313	2.88527e-06
ENSG00000138134	STAMBPL1	129.675	283.472	-1.13068	3.2114e-06
ENSG00000188610	FAM72B	162.862	347.634	-1.09622	3.2142e-06
ENSG00000187098	MITF	44.1934	132.373	-1.58375	3.22552e-06
ENSG00000048471	SNX29	72.6295	183.494	-1.34207	3.25629e-06
ENSG00000135540	NHSL1	66.9199	186.952	-1.49974	3.32594e-06
ENSG00000235500	NA	34.9216	132.162	-1.9341	3.32881e-06
ENSG00000280269	NA	1.98217	50.1487	-4.79797	4.15285e-06
ENSG00000153162	BMP6	50.25	156.669	-1.6273	4.69695e-06
ENSG00000154678	PDE1C	85.8289	204.638	-1.25883	4.93143e-06
ENSG00000172728	FUT10	83.6916	213.574	-1.35121	5.67673e-06
ENSG00000185880	TRIM69	75.9181	189.948	-1.32148	5.70493e-06
ENSG00000138411	HECW2	31.5145	110.209	-1.80898	7.59118e-06
ENSG00000205922	ONECUT3	93.5657	231.211	-1.31272	7.5921e-06
ENSG00000227992	NA	12.5237	75.0053	-2.55352	7.70235e-06
ENSG00000269113	TRABD2B	38.2285	123.532	-1.6882	8.65804e-06
ENSG00000139668	WDFY2	110.84	240.423	-1.11967	8.74862e-06
ENSG00000183780	SLC35F3	30.9572	109.628	-1.83456	8.88621e-06
ENSG00000148200	NR6A1	56.4701	144.788	-1.36942	9.39295e-06
ENSG00000100154	TTC28	105.879	233.367	-1.14987	9.48421e-06
ENSG00000198108	CHSY3	173.493	349.793	-1.02394	1.03743e-05
ENSG00000114541	FRMD4B	35.3237	121.651	-1.78315	1.08165e-05
ENSG00000214944	ARHGEF28	64.6641	165.955	-1.35817	1.20057e-05
ENSG00000151090	THRB	22.6448	86.026	-1.9299	1.28226e-05
ENSG00000182798	MAGEB17	145.359	292.01	-1.01432	1.39598e-05
ENSG00000248905	FMN1	28.92	111.345	-1.97186	1.52752e-05
ENSG00000141068	KSR1	116.768	245.874	-1.08289	1.56912e-05
ENSG00000182771	GRID1	113.653	241.579	-1.10051	1.81114e-05
ENSG00000162105	SHANK2	93.529	214.873	-1.21254	1.99378e-05
ENSG00000010810	FYN	136.518	277.97	-1.02017	2.0061e-05
ENSG00000273599	AL731571.1	37.4794	100.603	-1.42832	2.01626e-05
ENSG00000162946	DISC1	22.261	87.4913	-1.9842	2.10873e-05
ENSG00000198945	L3MBTL3	110.009	237.315	-1.10398	2.39053e-05
ENSG00000158528	PPP1R9A	59.2015	156.019	-1.40514	2.87213e-05
ENSG00000231358	AL355516.1	52.7894	144.672	-1.43921	2.9104e-05
ENSG00000286169	NA	20.142	79.8305	-1.96651	3.22538e-05
ENSG00000160799	CCDC12	251.56	529.251	-1.06878	3.49487e-05
ENSG00000134775	FHOD3	55.9863	141.051	-1.33222	3.69615e-05
ENSG00000149970	CNKSR2	47.1716	140.568	-1.55618	3.91839e-05
ENSG00000182168	UNC5C	8.69618	57.3201	-2.72182	4.28704e-05
ENSG00000138468	SENP7	96.599	216.916	-1.1618	4.59703e-05
ENSG00000004866	ST7	106.41	221.581	-1.04944	4.79058e-05
ENSG00000278864	NA	70.5189	171.083	-1.29528	5.05948e-05
ENSG00000111664	GNB3	125.966	261.723	-1.06525	5.4232e-05
ENSG00000212724	KRTAP2-3	67.8976	183.702	-1.44307	5.45924e-05
ENSG00000255248	NA	83.2344	196.375	-1.24995	7.16564e-05
ENSG00000111110	PPM1H	44.0749	121.049	-1.43958	9.49127e-05
ENSG00000230246	NA	30.5551	110.393	-1.87486	0.00010453
ENSG00000279675	NA	3.98269	40.4713	-3.36377	0.000106451
ENSG00000204577	LILRB3	57.0641	148.827	-1.38118	0.000107116
ENSG00000222022	AC112721.1	96.7359	203.706	-1.07828	0.000109193
ENSG00000229375	NA	46.5776	122.23	-1.38845	0.000115532
ENSG00000146938	NLGN4X	66.6913	164	-1.32238	0.000125151
ENSG00000279154	NA	71.7435	162.031	-1.1738	0.00013092
ENSG00000150672	DLG2	26.6091	88.5559	-1.74741	0.000135419
ENSG00000185630	PBX1	83.4814	176.836	-1.08706	0.000145197
ENSG00000081923	ATP8B1	67.2769	150.82	-1.15586	0.000186964
ENSG00000165181	C9orf84	75.2423	162.844	-1.10367	0.00019654
ENSG00000159267	HLCS	47.3084	123.971	-1.38456	0.000198211
ENSG00000213186	TRIM59	141.395	288.908	-1.03207	0.00019893
ENSG00000268218	AC137932.3	15.4285	68.0652	-2.11754	0.000200366
ENSG00000152953	STK32B	40.3658	103.014	-1.36422	0.000209242
ENSG00000021645	NRXN3	70.1451	155.414	-1.14551	0.00022684
ENSG00000134853	PDGFRA	28.4545	93.3162	-1.70595	0.000263297
ENSG00000145536	ADAMTS16	93.5657	199.86	-1.10127	0.000278778
ENSG00000171435	KSR2	46.4859	112.018	-1.28973	0.000302049
ENSG00000121964	GTDC1	89.4646	178.74	-1.00027	0.000304287
ENSG00000120949	TNFRSF8	95.5212	207.909	-1.11894	0.000305336
ENSG00000157554	ERG	20.5074	80.5513	-1.95337	0.000310518
ENSG00000169246	NPIPB3	51.9118	121.21	-1.24115	0.000321653
ENSG00000258976	AC013451.2	5.04219	42.2122	-3.17119	0.000330552
ENSG00000150471	ADGRL3	38.2285	99.3961	-1.37454	0.000346741
ENSG00000287707	NA	100.298	214.828	-1.10196	0.000392103
ENSG00000224888	AC138028.2	20.0686	75.2572	-1.93555	0.000418419
ENSG00000162631	NTNG1	50.1215	124.413	-1.3226	0.000454087
ENSG00000183840	GPR39	35.3053	103.501	-1.56075	0.000496527
ENSG00000120162	MOB3B	95.6947	193.107	-1.00626	0.000581123
ENSG00000272468	AL021807.1	12.8708	55.4635	-2.10143	0.000659236
ENSG00000089123	TASP1	64.1986	141.771	-1.13102	0.000725169
ENSG00000065413	ANKRD44	71.6801	162.959	-1.16975	0.000750695
ENSG00000128512	DOCK4	51.2728	120.608	-1.23033	0.000756663
ENSG00000152217	SETBP1	36.7302	108.489	-1.57762	0.000779543
ENSG00000179546	HTR1D	92.4245	185.188	-1.00265	0.000838616
ENSG00000175294	CATSPER1	90.4056	183.429	-1.01754	0.00085747
ENSG00000169933	FRMPD4	7.79186	39.7062	-2.349	0.000936405
ENSG00000183091	NEB	65.8788	139.867	-1.0965	0.000937263
ENSG00000169862	CTNND2	54.0224	121.067	-1.16279	0.000943226
ENSG00000240225	NA	40.8681	110.58	-1.45347	0.00112573
ENSG00000007237	GAS7	67.7058	141.843	-1.07016	0.00117588
ENSG00000197442	MAP3K5	70.6106	150.684	-1.09675	0.00123288
ENSG00000266242	NA	8.50431	45.5072	-2.4403	0.0015875
ENSG00000215158	NA	34.3459	97.4919	-1.52514	0.00173634
ENSG00000151572	ANO4	32.2086	83.9413	-1.38987	0.00176464
ENSG00000133107	TRPC4	12.3318	53.0287	-2.08821	0.00178627
ENSG00000230499	AC108463.2	4.90537	35.5304	-2.80978	0.00193459
ENSG00000141449	GREB1L	60.3794	130.863	-1.13602	0.00208606
ENSG00000177699	AC011944.1	11.0254	50.0362	-2.20417	0.00211259
ENSG00000111962	UST	27.8972	75.7023	-1.43631	0.00216031
ENSG00000260279	AC137932.1	24.8005	71.2414	-1.54101	0.00224197
ENSG00000066382	MPPED2	22.4346	64.4914	-1.5413	0.00228545
ENSG00000142611	PRDM16	40.2107	96.0742	-1.2632	0.0023035
ENSG00000064655	EYA2	17.6209	68.2046	-1.92574	0.00236285
ENSG00000133019	CHRM3	8.13891	41.4709	-2.371	0.00238816
ENSG00000116117	PARD3B	30.3449	84.4039	-1.50443	0.00261934
ENSG00000280109	PLAC4	2.90484	30.5626	-3.36238	0.00264179
ENSG00000274964	NA	13.7384	62.9374	-2.21573	0.00325255
ENSG00000168952	STXBP6	57.1375	118.52	-1.03491	0.00357136
ENSG00000233158	NA	1.0962	23.857	-4.27278	0.00360306
ENSG00000176239	OR51B6	3.25189	29.9131	-3.24906	0.0036892
ENSG00000259236	NA	68.3815	135.76	-1.00335	0.00378237
ENSG00000102466	FGF14	6.15674	32.9768	-2.42859	0.00419429
ENSG00000187672	ERC2	29.2854	81.6634	-1.50224	0.00484718
ENSG00000280055	NA	0.365399	16.0124	-5.20353	0.00497361
ENSG00000196550	FAM72A	49.1721	116.962	-1.23762	0.00535621
ENSG00000151967	SCHIP1	16.8167	55.4666	-1.7357	0.00545671
ENSG00000182472	CAPN12	2.73132	25.4585	-3.13121	0.00549415
ENSG00000261799	NA	25.9334	73.7063	-1.49326	0.00550467
ENSG00000170579	DLGAP1	26.8377	71.8259	-1.40778	0.00562241
ENSG00000134138	MEIS2	47.6555	106.285	-1.1586	0.00562782
ENSG00000112182	BACH2	23.2571	70.2481	-1.56333	0.00570073
ENSG00000283632	EXOC3L2	13.2178	52.1716	-1.97912	0.00570233
ENSG00000140470	ADAMTS17	38.6757	97.8389	-1.36094	0.00571229
ENSG00000265194	AL359922.2	14.1221	47.5508	-1.75929	0.00575247
ENSG00000104826	LHB	17.7211	56.6024	-1.6932	0.00578917
ENSG00000170153	RNF150	45.71	98.3521	-1.08838	0.00581728
ENSG00000114423	CBLB	54.4429	123.487	-1.16264	0.00588661
ENSG00000276644	DACH1	5.07889	29.9606	-2.53793	0.00599094
ENSG00000172915	NBEA	34.2642	80.2487	-1.22124	0.00609129
ENSG00000215784	FAM72D	49.017	120.094	-1.27869	0.00610218
ENSG00000120519	SLC10A7	38.9042	91.062	-1.24172	0.00617152
ENSG00000140538	NTRK3	36.6117	84.2201	-1.1899	0.00636017
ENSG00000179104	TMTC2	34.0723	76.073	-1.15029	0.00640754
ENSG00000280152	NA	12.4686	44.8134	-1.87347	0.00658067
ENSG00000157680	DGKI	44.9609	99.046	-1.13411	0.00806747
ENSG00000166035	LIPC	53.008	118.496	-1.16881	0.00815099
ENSG00000238125	NA	47.6371	107.751	-1.17679	0.00869126
ENSG00000244161	FLNB-AS1	9.5638	34.4389	-1.90738	0.00873588
ENSG00000198795	ZNF521	35.8626	85.866	-1.25993	0.00903803
ENSG00000279348	NA	21.5119	60.8051	-1.51239	0.00920236

## Sheet: Control vs Adriamycin
Control vs Adriamycin RNA-Seq
ENSEMBL	SYMBOL	Adriamycin	Etoposide	log2(FC)	padj
ENSG00000211459	NA	22880.7	6942.83	1.72144	3.80495e-110	log2(FC) > 0
ENSG00000210082	NA	113463	47889.6	1.24453	1.34838e-103
ENSG00000210135	NA	4054.48	1059.69	1.93584	2.97127e-101
ENSG00000162231	NXF1	4179.29	1464.74	1.51086	1.69169e-76
ENSG00000210196	NA	2179.66	514.792	2.07792	5.52059e-61
ENSG00000104419	NDRG1	2929.7	1109.31	1.39936	4.54024e-59
ENSG00000181222	POLR2A	10720.7	4104.2	1.38501	9.74144e-55
ENSG00000198695	MT-ND6	14285.9	6679.49	1.09622	6.87669e-50
ENSG00000090020	SLC9A1	1844.89	664.527	1.47221	2.49233e-42
ENSG00000030582	GRN	3019.95	1507.48	1.0028	4.27249e-33
ENSG00000130714	POMT1	618.543	119.632	2.37256	1.26511e-32
ENSG00000105011	ASF1B	1520.17	640.51	1.24882	7.73279e-31
ENSG00000159588	CCDC17	431.521	45.1159	3.28124	9.15984e-31
ENSG00000239653	PSMD6-AS2	365.437	31.1202	3.54753	8.07968e-30
ENSG00000089916	GPATCH2L	1523.96	549.558	1.46893	4.46668e-29
ENSG00000225828	FAM229A	501.64	115.735	2.12258	2.71445e-27
ENSG00000130066	SAT1	353.634	44.6502	2.98604	1.62675e-25
ENSG00000198555	NA	784.448	255.765	1.61951	1.96193e-24
ENSG00000125740	FOSB	284.874	3.31875	6.47888	2.01346e-24
ENSG00000173805	HAP1	318.004	73.0774	2.11021	2.78842e-24
ENSG00000131979	GCH1	343.54	68.9697	2.30916	6.26542e-24
ENSG00000167566	NCKAP5L	1511.84	696.157	1.11831	3.41529e-23
ENSG00000131015	ULBP2	622.935	219.909	1.50431	3.55788e-21
ENSG00000007384	RHBDF1	1409.94	670.216	1.07236	5.65824e-21
ENSG00000204386	NEU1	1102	471.652	1.22196	3.55915e-20
ENSG00000218418	NA	255.158	28.706	3.13239	5.55338e-20
ENSG00000143110	C1orf162	233.518	38.9173	2.57463	8.99303e-19
ENSG00000232502	NA	747.328	263.936	1.50697	1.13743e-18
ENSG00000138764	CCNG2	423.165	119.492	1.82517	1.0623e-17
ENSG00000173295	NA	372.181	63.4744	2.57348	1.12122e-17
ENSG00000010219	DYRK4	957.025	451.511	1.08402	2.01614e-17
ENSG00000188856	NA	974.631	445.203	1.13067	2.54306e-17
ENSG00000125657	TNFSF9	300.804	94.7071	1.66888	6.73307e-17
ENSG00000103502	CDIPT	1022.9	492.356	1.05603	2.17537e-16
ENSG00000179163	FUCA1	519.955	187.744	1.46993	2.32928e-16
ENSG00000160781	PAQR6	874.55	411.336	1.08329	1.77516e-15
ENSG00000137947	GTF2B	683.972	298.188	1.20189	2.62739e-15
ENSG00000059728	MXD1	242.655	44.072	2.48617	9.48745e-15
ENSG00000287859	NA	134.319	8.35469	4.02563	8.35447e-14
ENSG00000187848	P2RX2	119.506	2.50609	5.47777	4.53126e-13
ENSG00000112406	HECA	558.817	236.084	1.24353	1.49087e-12
ENSG00000286379	NA	131.26	10.4426	3.61527	1.99033e-12
ENSG00000262655	SPON1	134.13	13.9245	3.28605	3.15104e-12
ENSG00000180730	SHISA2	98.994	13.2275	2.87215	9.91807e-12
ENSG00000165917	RAPSN	99.0422	3.96824	4.61397	1.73096e-11
ENSG00000123933	MXD4	346.082	126.174	1.45072	1.87255e-11
ENSG00000285999	NA	170.278	26.7813	2.67935	1.90166e-11
ENSG00000134317	GRHL1	215.094	49.8937	2.09912	2.56232e-11
ENSG00000186918	ZNF395	415.483	161.055	1.36665	3.13365e-11
ENSG00000146453	PNLDC1	101.067	3.43439	4.81588	3.40438e-11
ENSG00000210140	NA	2665.33	904.841	1.55957	3.761e-11
ENSG00000171847	FAM90A1	111.109	2.1354	5.8927	5.04183e-11
ENSG00000121671	CRY2	558.009	274.331	1.03027	6.93771e-11
ENSG00000144355	DLX1	113.822	13.2512	3.11036	7.32394e-11
ENSG00000168925	CTRB1	107.744	1.8566	5.88738	8.6325e-11
ENSG00000092020	PPP2R3C	454.519	176.673	1.3602	9.06392e-11
ENSG00000278000	NA	85.2411	4.64149	4.22582	1.49664e-10
ENSG00000111678	C12orf57	593.647	293.986	1.01646	2.79934e-10
ENSG00000242732	RTL5	315.733	135.345	1.22908	2.8604e-10
ENSG00000247982	LINC00926	213.781	46.1805	2.19613	3.58537e-10
ENSG00000103196	CRISPLD2	295.106	98.4234	1.59475	3.72115e-10
ENSG00000267244	NA	237.292	67.8577	1.81394	5.47767e-10
ENSG00000174989	FBXW8	621.547	307.999	1.00953	5.67358e-10
ENSG00000279716	NA	146.155	26.363	2.46787	5.88789e-10
ENSG00000110876	SELPLG	87.158	2.25105	5.26623	5.95545e-10
ENSG00000143632	ACTA1	85.5873	4.64149	4.22569	6.58029e-10
ENSG00000077522	ACTN2	217.915	60.1287	1.85634	6.93467e-10
ENSG00000286207	NA	112.326	11.9047	3.21567	7.77037e-10
ENSG00000121104	FAM117A	312.272	108.703	1.5257	7.98958e-10
ENSG00000102096	PIM2	191.679	41.8859	2.1669	8.68205e-10
ENSG00000159423	ALDH4A1	578.621	265.851	1.11526	1.00332e-09
ENSG00000263990	AC004253.1	117.425	11.7416	3.26562	1.11796e-09
ENSG00000182054	IDH2	443.744	211.299	1.0703	1.64964e-09
ENSG00000145882	PCYOX1L	431.499	203.036	1.08263	2.68634e-09
ENSG00000273295	AP000350.6	242.328	67.205	1.83601	2.85574e-09
ENSG00000181016	LSMEM1	86.6816	8.23904	3.4467	3.13632e-09
ENSG00000129596	CDO1	155.565	34.5308	2.15275	3.47653e-09
ENSG00000168928	CTRB2	112.728	0	9.38579	5.73311e-09
ENSG00000132004	FBXW9	434.993	193.403	1.16234	5.91189e-09
ENSG00000154099	DNAAF1	97.3415	10.0719	3.2736	6.31307e-09
ENSG00000179361	ARID3B	385.264	148.708	1.37307	6.43136e-09
ENSG00000126709	IFI6	448.028	214.131	1.06879	1.18974e-08
ENSG00000204624	DISP3	72.3706	4.1314	4.25285	1.20758e-08
ENSG00000105655	ISYNA1	158.482	24.8534	2.65473	1.24363e-08
ENSG00000080007	DDX43	367.674	155.023	1.24546	1.47221e-08
ENSG00000196998	WDR45	469.176	221.276	1.07901	1.51686e-08
ENSG00000065361	ERBB3	246.109	84.0301	1.54276	1.66445e-08
ENSG00000176383	B3GNT4	168.863	47.527	1.82138	2.0534e-08
ENSG00000246922	UBAP1L	275.126	99.743	1.46576	3.5482e-08
ENSG00000064300	NGFR	261.243	118.19	1.13695	3.92788e-08
ENSG00000178199	ZC3H12D	59.3248	2.25105	4.7161	6.93823e-08
ENSG00000139192	TAPBPL	421.111	192.505	1.13294	6.98585e-08
ENSG00000126016	AMOT	440.882	210.996	1.06174	7.21947e-08
ENSG00000125650	PSPN	210.892	71.9416	1.5519	9.85016e-08
ENSG00000122035	RASL11A	95.242	18.821	2.35442	1.04106e-07
ENSG00000127993	RBM48	315.856	150.449	1.06873	1.07889e-07
ENSG00000238105	NA	275.193	112.76	1.27847	1.22994e-07
ENSG00000228409	NA	254.756	97.05	1.38407	1.33238e-07
ENSG00000137843	PAK6	111.355	23.4625	2.25944	1.33238e-07
ENSG00000137843	PAK6	111.355	23.4625	2.25944	1.33238e-07
ENSG00000164463	CREBRF	166.504	46.6462	1.83556	1.47833e-07
ENSG00000073756	PTGS2	116.175	32.8611	1.82915	1.49149e-07
ENSG00000068976	PYGM	127.434	26.4312	2.24865	1.50228e-07
ENSG00000182902	SLC25A18	125.625	24.3433	2.35614	1.75351e-07
ENSG00000240338	NA	68.2241	2.52985	4.86463	2.03667e-07
ENSG00000157827	FMNL2	110.912	17.1957	2.66998	2.17727e-07
ENSG00000116990	MYCL	123.7	32.5586	1.91655	2.69984e-07
ENSG00000121101	TEX14	71.0118	9.81683	2.88689	2.94097e-07
ENSG00000162981	FAM84A	109.858	31.8853	1.76752	3.87586e-07
ENSG00000134253	TRIM45	265.363	109.631	1.28429	4.14954e-07
ENSG00000117305	HMGCL	257.558	116.66	1.14136	4.20858e-07
ENSG00000213970	NA	56.0272	2.7849	4.35377	5.28882e-07
ENSG00000168477	TNXB	192.245	67.0894	1.51363	5.40315e-07
ENSG00000286230	NA	58.1077	0	8.4291	6.41564e-07
ENSG00000143387	CTSK	126.827	27.8933	2.15951	6.64464e-07
ENSG00000140795	MYLK3	70.8891	9.25923	2.91703	7.2394e-07
ENSG00000210144	NA	337.748	148.64	1.18834	7.30765e-07
ENSG00000273599	AL731571.1	267.682	100.603	1.41955	8.26259e-07
ENSG00000279744	NA	59.8274	6.10364	3.31905	8.78049e-07
ENSG00000139292	LGR5	130.627	30.6338	2.09833	8.88226e-07
ENSG00000170615	SLC26A5	60.0656	0.788897	6.06855	9.55116e-07
ENSG00000168000	BSCL2	183.997	61.9616	1.5643	9.68549e-07
ENSG00000134755	DSC2	361.29	177.604	1.02788	1.14077e-06
ENSG00000143382	ADAMTSL4	271.508	123.947	1.12768	1.16279e-06
ENSG00000174827	PDZK1	132.123	35.8092	1.89352	1.30074e-06
ENSG00000006459	KDM7A	281.189	122.019	1.1955	1.41344e-06
ENSG00000261790	AC005606.2	126.038	30.9808	2.01184	1.45249e-06
ENSG00000251287	ALG1L2	63.0841	7.40263	3.05773	1.65387e-06
ENSG00000114646	CSPG5	282.686	128.541	1.13203	2.29529e-06
ENSG00000253540	NA	226.223	105.615	1.10143	3.03931e-06
ENSG00000266445	NARF-AS1	54.0285	1.0677	5.8635	3.09195e-06
ENSG00000105219	CNTD2	52.0297	2.9243	4.22337	3.15775e-06
ENSG00000258476	LINC02207	96.6753	20.12	2.2491	3.79104e-06
ENSG00000187553	CYP26C1	57.7133	4.10764	3.81773	3.79104e-06
ENSG00000197405	C5AR1	269.666	126.13	1.09733	4.01009e-06
ENSG00000122707	RECK	298.396	142.836	1.05448	4.07491e-06
ENSG00000225194	LINC00092	65.3955	3.94448	3.93757	4.26355e-06
ENSG00000204583	LRCOL1	59.5966	5.40663	3.39403	4.68713e-06
ENSG00000261924	AC127496.1	81.7798	12.9724	2.6428	4.92924e-06
ENSG00000133985	TTC9	132.254	43.8376	1.59609	4.97182e-06
ENSG00000170915	PAQR8	136.835	44.9496	1.58672	5.04798e-06
ENSG00000258947	TUBB3	202.7	80.3881	1.33169	6.52452e-06
ENSG00000182687	GALR2	50.3028	1.97224	4.53148	7.20922e-06
ENSG00000100285	NEFH	47.9914	5.03594	3.26335	7.46535e-06
ENSG00000162032	SPSB3	64.2267	10.3032	2.60588	7.79143e-06
ENSG00000162706	CADM3	294.339	144.464	1.03405	7.94054e-06
ENSG00000273033	LINC02035	129.499	44.6265	1.5318	7.94417e-06
ENSG00000164128	NPY1R	59.6711	7.56579	3.00769	8.20141e-06
ENSG00000149564	ESAM	59.5556	6.52185	3.26495	8.20782e-06
ENSG00000230280	NA	77.0343	16.7331	2.22808	9.12642e-06
ENSG00000257497	AC121761.1	78.4077	14.0401	2.47461	1.01704e-05
ENSG00000186364	NUDT17	163.92	64.0288	1.36071	1.35703e-05
ENSG00000099785	2022-03-02	159.339	59.7818	1.42083	1.37002e-05
ENSG00000277399	GPR179	74.533	19.4943	1.95072	1.39692e-05
ENSG00000099338	CATSPERG	163.146	57.9458	1.48433	1.40508e-05
ENSG00000256092	AC137767.1	101.592	23.857	2.09966	1.43575e-05
ENSG00000111641	NOP2	153.886	50.3119	1.60749	1.48703e-05
ENSG00000165879	FRAT1	41.9543	2.11164	4.24245	1.5581e-05
ENSG00000257761	AC078860.1	45.0473	1.60155	4.98501	1.74068e-05
ENSG00000170128	GPR25	35.8354	0	7.7297	1.78212e-05
ENSG00000267501	AC104365.2	50.4182	0.788897	5.8281	1.80658e-05
ENSG00000278420	NA	54.3747	4.50209	3.58289	1.8671e-05
ENSG00000124374	PAIP2B	173.765	71.4315	1.28604	2.07554e-05
ENSG00000184226	PCDH9	84.7312	25.8054	1.70785	2.20926e-05
ENSG00000139793	MBNL2	357.524	172.011	1.05676	2.37087e-05
ENSG00000279901	NA	75.1174	8.95667	3.00174	2.60364e-05
ENSG00000108309	RUNDC3A	83.9758	18.4028	2.17884	2.7774e-05
ENSG00000105856	HBP1	287.695	137.103	1.06055	2.7845e-05
ENSG00000260948	NA	76.9598	19.7493	1.96519	2.87057e-05
ENSG00000258682	NA	127.575	40.5426	1.65273	2.97586e-05
ENSG00000223519	NA	61.7852	10.3269	2.56768	3.88861e-05
ENSG00000105131	EPHX3	75.5192	9.37487	2.97806	3.9511e-05
ENSG00000130203	APOE	82.5279	22.1398	1.90447	4.13453e-05
ENSG00000257221	AC007569.1	41.8389	1.46215	4.91927	4.29135e-05
ENSG00000064687	ABCA7	197.452	89.4842	1.13748	4.29951e-05
ENSG00000172818	OVOL1	31.7152	0	7.54889	4.43057e-05
ENSG00000235354	NA	43.9939	3.03994	3.82108	4.88391e-05
ENSG00000240270	NA	30.9744	0	7.52041	5.23212e-05
ENSG00000129244	ATP1B2	41.798	5.43039	2.94847	5.41541e-05
ENSG00000147257	GPC3	128.439	43.5112	1.54399	5.50067e-05
ENSG00000284431	AL022238.4	37.875	0.788897	5.41546	5.75753e-05
ENSG00000165949	IFI27	56.578	13.7851	2.05049	7.06167e-05
ENSG00000234199	LINC01191	28.5403	0	7.39729	7.15385e-05
ENSG00000279133	NA	135.272	45.0684	1.59478	7.63747e-05
ENSG00000273038	AL365203.2	216.698	100.185	1.11621	7.7354e-05
ENSG00000138670	RASGEF1B	52.3833	7.82084	2.75655	8.72924e-05
ENSG00000200924	NA	44.891	2.66925	4.20578	8.89149e-05
ENSG00000204949	FAM83A-AS1	25.4063	0	7.23366	9.39064e-05
ENSG00000119725	ZNF410	89.5512	24.5746	1.83976	9.81757e-05
ENSG00000142920	AZIN2	126.916	49.0129	1.37455	9.96192e-05
ENSG00000170835	CEL	85.1256	21.1402	1.98872	0.000118002
ENSG00000229808	NA	45.2037	4.75714	3.20888	0.000137635
ENSG00000138744	NAAA	160.861	65.5147	1.30261	0.000138007
ENSG00000114698	PLSCR4	71.7043	19.0998	1.91726	0.000142775
ENSG00000239665	NA	165.893	70.1087	1.24999	0.000164848
ENSG00000129749	CHRNA10	110.566	31.3752	1.8127	0.000167671
ENSG00000237772	AC092620.1	34.5029	1.18334	4.7163	0.000170678
ENSG00000176928	GCNT4	48.8066	7.68143	2.65515	0.000170965
ENSG00000204149	AGAP6	136.72	51.9372	1.4006	0.000171539
ENSG00000184271	POU6F1	174.465	79.1604	1.14488	0.000203637
ENSG00000267270	PARD6G-AS1	121.899	47.8533	1.35847	0.000212405
ENSG00000213088	ACKR1	48.9703	6.45057	2.8428	0.000219712
ENSG00000204444	APOM	46.2644	7.28699	2.669	0.000220031
ENSG00000103067	ESRP2	53.2468	9.14358	2.5509	0.000239301
ENSG00000249679	AC106897.1	34.741	1.97224	4.01208	0.000241362
ENSG00000162944	RFTN2	79.0812	18.4709	2.05868	0.000251003
ENSG00000260903	XKR7	29.7983	1.57779	4.09503	0.000273429
ENSG00000258317	AC034102.6	89.3539	25.7136	1.80321	0.000285244
ENSG00000280385	NA	169.809	76.8143	1.14375	0.000288904
ENSG00000188981	MSANTD1	78.0205	17.6377	2.1547	0.000291884
ENSG00000278952	NA	39.3638	4.89654	2.99176	0.00029312
ENSG00000266783	NA	45.7881	6.75314	2.7471	0.00030647
ENSG00000287878	NA	75.3555	18.7054	2.02477	0.000330783
ENSG00000285886	NA	45.9517	6.77689	2.80568	0.000354299
ENSG00000267750	RUNDC3A-AS1	41.288	5.96424	2.80432	0.000373163
ENSG00000280378	NA	17.7986	0	6.71442	0.000393022
ENSG00000179921	GPBAR1	38.1058	4.78089	3.02819	0.000395062
ENSG00000254428	AP003392.1	132.403	53.2124	1.30858	0.000401409
ENSG00000188613	NANOS1	134.55	61.5703	1.13818	0.00041263
ENSG00000163817	SLC6A20	32.7014	0.394448	6.17688	0.000419307
ENSG00000122877	EGR2	70.9227	16.9882	2.07867	0.000428659
ENSG00000205879	NA	20.9735	0	6.95168	0.000430625
ENSG00000196421	C20orf204	152.833	68.3202	1.15907	0.000439266
ENSG00000286190	NA	155.959	59.8943	1.36456	0.00044398
ENSG00000198561	CTNND1	214.748	107.424	1.00265	0.000446439
ENSG00000114796	KLHL24	112.449	40.6345	1.46314	0.00046536
ENSG00000184481	FOXO4	127.575	51.6584	1.30029	0.000465746
ENSG00000171033	PKIA	96.6081	39.8693	1.27779	0.000467603
ENSG00000163273	NPPC	24.5838	2.64549	3.19029	0.000484342
ENSG00000267769	AC011498.6	45.1292	6.21929	2.84733	0.000487539
ENSG00000119242	CCDC92	71.1944	23.1362	1.58884	0.000512881
ENSG00000168026	TTC21A	148.4	64.3758	1.20471	0.000512977
ENSG00000164082	GRM2	50.2692	12.3229	2.04267	0.000553651
ENSG00000272434	AC137630.3	29.601	1.0677	4.96795	0.000554321
ENSG00000047346	FAM214A	68.1014	18.6579	1.85427	0.000566169
ENSG00000147437	GNRH1	92.6442	31.1439	1.57512	0.000569575
ENSG00000163453	IGFBP7	173.419	85.8185	1.01583	0.000569982
ENSG00000167676	PLIN4	50.9354	10.6057	2.28147	0.000592144
ENSG00000149243	KLHL35	37.4469	5.43039	2.79181	0.000599708
ENSG00000277290	NA	47.0461	9.79308	2.24664	0.000614734
ENSG00000213937	CLDN9	31.3689	0.394448	6.11886	0.000635589
ENSG00000161265	U2AF1L4	92.1416	31.9566	1.54165	0.000636756
ENSG00000182747	SLC35D3	32.8168	1.60155	4.50596	0.000643922
ENSG00000197273	GUCA2A	19.8792	0	6.88199	0.000669214
ENSG00000080031	PTPRH	134.565	57.1601	1.24856	0.000693157
ENSG00000170379	TCAF2	46.1081	8.60973	2.42075	0.000701919
ENSG00000206384	COL6A6	29.9137	2.7849	3.44175	0.000714408
ENSG00000222108	NA	35.251	3.8526	3.2451	0.000729326
ENSG00000279641	NA	52.9341	10.3507	2.3804	0.000736225
ENSG00000183682	BMP8A	121.036	51.8453	1.23445	0.000750968
ENSG00000227359	AC017074.1	58.3386	16.825	1.79224	0.000841049
ENSG00000105792	CFAP69	72.3779	21.4428	1.74843	0.000845779
ENSG00000125872	LRRN4	140.52	61.7303	1.18774	0.000854641
ENSG00000175820	CCDC168	40.1864	6.61373	2.5813	0.000874967
ENSG00000142513	ACP4	62.7714	15.1078	2.06019	0.000895231
ENSG00000119508	NR4A3	115.278	50.8695	1.18792	0.00092017
ENSG00000181418	DDN	95.8264	39.5668	1.26952	0.000920855
ENSG00000226314	NA	71.1199	28.8929	1.30279	0.00096675
ENSG00000131831	RAI2	112.754	48.8973	1.20369	0.000969121
ENSG00000152527	PLEKHH2	169.169	79.2492	1.07936	0.000970903
ENSG00000196338	NLGN3	146.047	68.0177	1.09384	0.000985612
ENSG00000124134	KCNS1	34.3056	3.71319	3.22373	0.000986907
ENSG00000270257	NA	26.8952	0.394448	5.88903	0.000995617
ENSG00000247011	AC005920.1	17.9213	0	6.73909	0.00105247
ENSG00000235910	APOA1-AS	42.1924	5.29099	2.98363	0.00105809
ENSG00000095596	CYP26A1	25.5218	0.928298	4.80113	0.0011016
ENSG00000272079	AC004233.3	27.5614	2.25105	3.60387	0.00111556
ENSG00000175287	PHYHD1	36.937	3.29499	3.42113	0.00113716
ENSG00000262652	NA	50.3773	9.28298	2.44817	0.00114678
ENSG00000285570	NA	27.2487	0.928298	4.8992	0.00118129
ENSG00000165349	SLC7A3	66.3408	21.861	1.60688	0.00118897
ENSG00000255815	NA	13.6448	0	6.34054	0.00125331
ENSG00000239820	NA	17.6423	0	6.70498	0.0012806
ENSG00000204542	C6orf15	77.946	26.2474	1.57976	0.00130349
ENSG00000188763	FZD9	101.823	45.8573	1.15812	0.00133116
ENSG00000260912	NA	34.7001	8.21528	2.08943	0.00136408
ENSG00000147174	GCNA	92.1343	36.5743	1.3339	0.00142979
ENSG00000288559	NA	91.4681	37.4789	1.28194	0.00146508
ENSG00000053747	LAMA3	125.658	57.1125	1.14006	0.00147128
ENSG00000257511	NA	78.8357	21.6503	1.82742	0.00149933
ENSG00000087589	CASS4	40.5473	7.28699	2.4907	0.00151209
ENSG00000172361	CFAP53	39.1666	8.88854	2.15751	0.0015348
ENSG00000101222	SPEF1	44.5783	12.1835	1.8669	0.00154086
ENSG00000236882	LINC01554	31.0153	3.31875	3.26282	0.00154275
ENSG00000260317	AC009812.4	33.9857	3.29499	3.28322	0.00155797
ENSG00000248243	LINC02014	25.7599	0.53385	5.80075	0.00163673
ENSG00000279019	NA	50.18	10.6057	2.24441	0.00165172
ENSG00000283683	MYOCOS	15.9971	0	6.56788	0.00166201
ENSG00000251402	NA	27.9895	1.8566	3.92568	0.00167255
ENSG00000151117	TMEM86A	48.3114	9.81683	2.32614	0.00169011
ENSG00000272084	NA	76.3753	23.2993	1.70676	0.00173932
ENSG00000232656	IDI2-AS1	46.1081	10.3507	2.17757	0.00174492
ENSG00000263531	AC130324.1	24.6656	1.18334	4.25026	0.00174618
ENSG00000205108	FAM205A	28.3431	2.64549	3.38905	0.00175002
ENSG00000167588	GPD1	55.4355	16.1518	1.76645	0.00175102
ENSG00000254909	NA	64.2676	16.0124	2.00196	0.00177481
ENSG00000135407	AVIL	91.7807	35.3672	1.37224	0.00178473
ENSG00000171777	RASGRP4	106.724	45.7179	1.22857	0.00179799
ENSG00000134202	GSTM3	124.802	55.2797	1.18471	0.00184234
ENSG00000286000	NA	13.4476	0	6.31328	0.0018942
ENSG00000230084	AC006059.1	225.4	105.523	1.0984	0.00193154
ENSG00000265334	AC130324.2	12.9377	0	6.25615	0.00204354
ENSG00000081181	ARG2	159.733	78.5553	1.02565	0.00206359
ENSG00000137726	FXYD6	116.011	51.8216	1.16478	0.00206982
ENSG00000120860	WASHC3	113.979	50.0331	1.18341	0.00214634
ENSG00000170482	SLC23A1	41.4853	5.54603	2.87092	0.00215711
ENSG00000270060	NA	50.7309	11.4865	2.10231	0.00221468
ENSG00000078795	PKD2L2	39.1257	7.17134	2.47505	0.00222691
ENSG00000134548	SPX	91.829	34.6258	1.42504	0.00226914
ENSG00000262223	AC110285.1	14.0729	0	6.37153	0.00229362
ENSG00000260616	AC007728.1	15.6435	0	6.53355	0.00232234
ENSG00000267649	AC010327.4	37.9978	5.82484	2.70691	0.0024201
ENSG00000159167	STC1	122.409	55.9736	1.12264	0.00247125
ENSG00000270820	AC016727.1	106.724	46.323	1.2237	0.00251997
ENSG00000166343	MSS51	104.365	42.0966	1.30071	0.00256754
ENSG00000254224	AP003465.1	14.1547	0	6.39294	0.00258584
ENSG00000213199	ASIC3	177.654	85.0027	1.05281	0.00258599
ENSG00000230224	NA	65.9536	21.5822	1.61588	0.00267138
ENSG00000231827	NA	21.368	0.394448	5.56115	0.00269209
ENSG00000198715	GLMP	37.2497	6.89254	2.44761	0.00271185
ENSG00000263874	LINC00672	49.3239	11.534	2.10699	0.00275862
ENSG00000156427	FGF18	27.9559	3.17934	3.13981	0.00280888
ENSG00000118898	PPL	51.4789	14.829	1.78971	0.00301101
ENSG00000128313	APOL5	14.821	0	6.45788	0.00302894
ENSG00000166819	PLIN1	30.1519	4.10764	2.88339	0.0032304
ENSG00000278737	AC013553.4	20.1918	0.788897	4.5226	0.00323126
ENSG00000236383	LINC00854	39.0848	5.54603	2.77391	0.00325884
ENSG00000135114	OASL	56.9725	16.1993	1.84401	0.00337208
ENSG00000205181	LINC00654	34.5774	4.89654	2.80197	0.00340145
ENSG00000179057	IGSF22	12.1896	0	6.15403	0.00341978
ENSG00000163328	GPR155	88.0141	38.4547	1.19783	0.00343806
ENSG00000137673	MMP7	67.8296	24.5064	1.47038	0.00345223
ENSG00000150627	WDR17	158.74	78.7184	1.00974	0.00346667
ENSG00000267255	AC011498.3	25.5627	2.64549	3.24797	0.00347133
ENSG00000285803	NA	80.0601	24.7377	1.68294	0.00351312
ENSG00000174529	TMEM81	53.8385	15.6417	1.80083	0.00356016
ENSG00000213139	CRYGS	96.5263	45.2078	1.10056	0.00357304
ENSG00000123700	KCNJ2	22.5032	3.31875	2.79229	0.00360933
ENSG00000249889	NA	29.0093	1.996	3.92774	0.00368141
ENSG00000042062	RIPOR3	37.2906	6.35869	2.55998	0.0037174
ENSG00000170236	USP50	36.1889	5.56979	2.71472	0.00375957
ENSG00000171916	LGALS9C	12.2714	0	6.18159	0.00376622
ENSG00000246575	NA	38.5486	7.42639	2.40265	0.00376969
ENSG00000254016	NA	27.5614	2.7849	3.32151	0.00378361
ENSG00000237380	HOXD-AS2	112.482	48.6897	1.21804	0.00382773
ENSG00000280387	NA	23.2513	2.52985	3.29545	0.00391199
ENSG00000166473	NA	106.914	47.1325	1.17404	0.00400496
ENSG00000116761	CTH	86.9943	35.4147	1.30207	0.00404273
ENSG00000236710	NA	14.1547	0	6.39237	0.00415172
ENSG00000123901	GPR83	62.4179	19.7018	1.64591	0.00419212
ENSG00000166257	SCN3B	61.7516	20.7933	1.56876	0.00438599
ENSG00000249947	NA	32.6196	3.94448	2.95279	0.00440806
ENSG00000279089	NA	127.657	58.3878	1.1237	0.00445259
ENSG00000183479	TREX2	92.8488	42.3517	1.13055	0.00450783
ENSG00000165272	AQP3	81.1954	34.4864	1.24514	0.00468508
ENSG00000274818	AC004825.2	34.1084	7.56579	2.19494	0.00479371
ENSG00000135638	EMX1	69.1212	27.0363	1.35772	0.00480988
ENSG00000223356	AL590666.1	56.0681	17.427	1.65386	0.0049708
ENSG00000139329	LUM	128.792	63.8657	1.01167	0.00505083
ENSG00000232862	NA	13.563	0	6.31965	0.00529372
ENSG00000255837	TAS2R20	55.2046	16.7094	1.73655	0.00539609
ENSG00000132000	PODNL1	105.277	48.2002	1.1283	0.00544489
ENSG00000176236	NA	30.5054	4.36269	2.78408	0.0054563
ENSG00000288533	NA	10.898	0	6.00329	0.00553225
ENSG00000205085	FAM71F2	23.9584	2.1354	3.6207	0.00563576
ENSG00000231333	NA	21.368	0.788897	4.61727	0.00572545
ENSG00000163406	SLC15A2	32.735	8.23904	2.026	0.00584055
ENSG00000167103	PIP5KL1	100.449	46.0648	1.11853	0.00587638
ENSG00000010379	SLC6A13	16.8197	1.32275	3.6377	0.0058871
ENSG00000272630	AL731563.3	50.2692	16.4068	1.61274	0.00591324
ENSG00000164972	C9orf24	25.7599	3.45815	2.96074	0.0059193
ENSG00000166863	TAC3	26.3107	4.22329	2.59366	0.00598376
ENSG00000113296	THBS4	111.973	53.7938	1.05691	0.00604691
ENSG00000230825	NA	38.4594	8.49409	2.19597	0.00604691
ENSG00000129167	TPH1	78.6941	36.2274	1.1458	0.00610862
ENSG00000166866	MYO1A	56.2244	17.3351	1.68906	0.00611913
ENSG00000114626	ABTB1	132.131	65.1409	1.01804	0.00615164
ENSG00000164845	NA	68.3395	24.7377	1.45493	0.00619566
ENSG00000102760	RGCC	64.7775	23.0918	1.51449	0.00635949
ENSG00000288530	NA	19.172	0.53385	5.36576	0.00646146
ENSG00000128606	LRRC17	48.304	14.4583	1.75613	0.00664328
ENSG00000273554	AC136616.1	61.1263	23.8332	1.35771	0.00666082
ENSG00000277476	AC005332.6	70.7327	28.8929	1.30102	0.00672326
ENSG00000180113	TDRD6	21.2526	2.64549	2.99054	0.00672911
ENSG00000277151	AL138820.1	21.4425	0.788897	4.6179	0.00696687
ENSG00000229758	NA	11.0953	0	6.0365	0.00705915
ENSG00000172232	AZU1	18.703	0.53385	5.33348	0.00714115
ENSG00000277938	AL035252.3	46.4616	12.1835	1.92993	0.00729332
ENSG00000204420	MPIG6B	32.6196	9.70119	1.79412	0.00733487
ENSG00000287061	NA	33.8366	5.96424	2.51213	0.00734184
ENSG00000275703	U47924.3	8.43031	0	5.64987	0.00763438
ENSG00000187720	THSD4	60.6164	20.9089	1.52877	0.00767671
ENSG00000181035	SLC25A42	95.7037	45.3235	1.08119	0.00780817
ENSG00000230613	HM13-AS1	33.4831	5.0597	2.78702	0.00781682
ENSG00000121577	POPDC2	70.0183	27.3595	1.32656	0.00805595
ENSG00000234585	NA	69.2775	27.0363	1.36005	0.0080911
ENSG00000260276	AC022167.2	123.231	57.949	1.09779	0.00838952
ENSG00000267632	NA	31.8788	5.29099	2.57999	0.00852196
ENSG00000173991	TCAP	26.0726	4.50209	2.52769	0.00872532
ENSG00000277371	NA	15.9971	0.928298	4.13378	0.00878359
ENSG00000250075	AC104806.2	18.1113	0.53385	5.27545	0.0087847
ENSG00000126803	HSPA2	16.6634	0.928298	4.1907	0.00878784
ENSG00000274031	AC092140.2	18.5058	0.394448	5.35898	0.00881612
ENSG00000160883	HK3	8.78388	0	5.71378	0.00881984
ENSG00000163884	KLF15	36.8216	7.28699	2.34873	0.0088409
ENSG00000176387	HSD11B2	52.3424	19.0761	1.45824	0.00890158
ENSG00000280162	NA	18.8184	0.394448	5.38142	0.00916305
ENSG00000117425	PTCH2	102.482	50.0806	1.02862	0.00928633
ENSG00000265100	AC005332.1	15.0927	0.394448	5.05134	0.00953265
ENSG00000235449	NA	18.1931	0.53385	5.28936	0.00959662
ENSG00000167578	RAB4B	30.6618	5.40663	2.45287	0.00970488
ENSG00000163734	CXCL3	33.6803	7.96024	2.10294	0.00972054
ENSG00000243431	NA	21.6806	2.9243	2.94183	0.00979979
ENSG00000260855	AL591848.4	71.4326	28.4984	1.32796	0.00996178
ENSG00000177606	JUN	254.655	4440.67	-4.1203	0	log2(FC)<0
ENSG00000142871	CYR61	122.055	10205	-6.376	0
ENSG00000168906	MAT2A	694.599	5451.58	-2.97133	0
ENSG00000145632	PLK2	161.963	3515.7	-4.44529	0
ENSG00000136997	MYC	166.552	3854.39	-4.53337	0
ENSG00000245532	NEAT1	823.145	5927.29	-2.85064	0
ENSG00000023445	BIRC3	119.58	5611.35	-5.55758	0
ENSG00000185650	ZFP36L1	760.415	6961.53	-3.19698	0
ENSG00000125968	ID1	190.592	8794.51	-5.51933	0
ENSG00000114019	AMOTL2	612.853	4851.64	-2.98333	2.65732e-252
ENSG00000132002	DNAJB1	271.434	3086.2	-3.50527	4.54209e-248
ENSG00000116717	GADD45A	86.6071	2556.52	-4.8905	2.57999e-245
ENSG00000143878	RHOB	117.269	2390.21	-4.34938	2.5706e-226
ENSG00000075426	FOSL2	2184.71	12383	-2.50282	1.38849e-223
ENSG00000067182	TNFRSF1A	363.364	3077.99	-3.08832	2.46129e-197
ENSG00000143384	MCL1	790.072	4081.97	-2.36785	3.3332e-189
ENSG00000234616	JRK	185.798	2330.3	-3.65583	1.62567e-188
ENSG00000205212	CCDC144NL	469.965	4319.55	-3.20454	1.00944e-182
ENSG00000198355	PIM3	341.419	2797.36	-3.03317	1.79575e-179
ENSG00000242125	NA	308.174	2463.59	-2.99559	6.00488e-163
ENSG00000124225	PMEPA1	1249.24	5879.31	-2.23292	6.92962e-162
ENSG00000144655	CSRNP1	97.0362	1496.84	-3.95394	6.90705e-157
ENSG00000189266	PNRC2	61.7107	1505.86	-4.61701	1.21772e-152
ENSG00000183691	NOG	167.456	1735.86	-3.37122	2.04262e-149
ENSG00000171617	ENC1	420.976	2907.42	-2.78399	2.46516e-146
ENSG00000162783	IER5	144.559	1586.62	-3.45463	1.4071e-145
ENSG00000169018	FEM1B	243.322	1835.69	-2.91329	1.45614e-143
ENSG00000122863	CHST3	839.831	4620.36	-2.45824	1.73325e-143
ENSG00000134107	BHLHE40	61.2081	1383.02	-4.46485	4.18784e-143
ENSG00000175592	FOSL1	217.324	1945.47	-3.16365	3.09509e-142
ENSG00000148840	PPRC1	671.143	3628.95	-2.43651	1.55035e-141
ENSG00000188549	CCDC9B	966.04	4453.42	-2.20341	2.5885e-140
ENSG00000198142	SOWAHC	329.813	1990.36	-2.59199	2.68549e-134
ENSG00000251562	MALAT1	591.6	3268.95	-2.46466	1.15578e-133
ENSG00000162063	CCNF	584.394	3010.36	-2.36248	2.9811e-131
ENSG00000171223	JUNB	70.4873	1207.48	-4.13531	1.45474e-129
ENSG00000100906	NFKBIA	25.8008	1500.13	-5.82229	5.01094e-129
ENSG00000149658	YTHDF1	917.192	3653.4	-1.99144	3.32801e-128
ENSG00000156976	EIF4A2	2286.09	7559.17	-1.72704	5.12469e-127
ENSG00000169851	PCDH7	393.735	2516.09	-2.66833	1.32456e-126
ENSG00000165527	ARF6	315.238	1941.85	-2.61495	1.77024e-123
ENSG00000167747	C19orf48	505.51	2632.68	-2.37698	2.8596e-118
ENSG00000128342	LIF	494.556	2517.75	-2.34952	4.77587e-118
ENSG00000167173	C15orf39	34.2647	1158.6	-5.10767	2.00337e-117
ENSG00000170385	SLC30A1	518.378	2527.26	-2.2922	4.26613e-117
ENSG00000155090	KLF10	614.185	2881.88	-2.22832	4.79727e-117
ENSG00000182963	GJC1	653.426	2853.98	-2.12726	9.88303e-117
ENSG00000056558	TRAF1	43.5249	1152.83	-4.68689	7.91928e-114
ENSG00000124383	MPHOSPH10	136.72	1301.05	-3.2408	2.93855e-113
ENSG00000152518	ZFP36L2	199.417	1497.07	-2.89712	7.23861e-113
ENSG00000162702	ZNF281	115.311	1228.34	-3.40618	5.39334e-112
ENSG00000101126	ADNP	540.516	2716.45	-2.32826	3.91435e-110
ENSG00000122641	INHBA	1276.51	4685.77	-1.87632	8.24709e-109
ENSG00000162377	COA7	165.335	1344.06	-3.02548	6.13575e-107
ENSG00000164086	DUSP7	601.452	2655.79	-2.1383	4.50853e-106
ENSG00000162413	KLHL21	240.765	1643.95	-2.77809	6.08198e-104
ENSG00000120129	DUSP1	38.7794	949.301	-4.58018	1.68618e-103
ENSG00000251493	FOXD1	587.978	2952.29	-2.32214	3.8818e-103
ENSG00000171604	CXXC5	161.773	1343.98	-3.04889	2.88262e-99
ENSG00000148677	ANKRD1	535.394	2463.75	-2.20838	6.32851e-98
ENSG00000134294	SLC38A2	868.438	3000.47	-1.78885	4.71005e-97
ENSG00000204569	PPP1R10	254.071	1550.64	-2.60219	7.51373e-97
ENSG00000146232	NFKBIE	158.985	1203.76	-2.92108	1.60755e-96
ENSG00000168795	ZBTB5	138.711	1146.61	-3.05413	8.94232e-96
ENSG00000167637	ZNF283	480.082	2345.38	-2.29234	1.37737e-95
ENSG00000204256	BRD2	1431.95	4224.28	-1.56174	3.99729e-95
ENSG00000180008	SOCS4	292.694	1460.69	-2.30978	1.09365e-93
ENSG00000141582	CBX4	73.2005	844.376	-3.52681	3.74568e-93
ENSG00000236287	ZBED5	58.6177	868.477	-3.87151	1.22375e-91
ENSG00000173894	CBX2	434.234	1888.92	-2.11551	6.37071e-91
ENSG00000254004	ZNF260	61.5135	913.104	-3.90529	9.10242e-91
ENSG00000168264	IRF2BP2	72.6906	839.459	-3.52877	4.63364e-89
ENSG00000131435	PDLIM4	1362.51	4917.07	-1.84799	2.44523e-88
ENSG00000062716	VMP1	2388.96	6100.53	-1.35295	4.63337e-86
ENSG00000123485	HJURP	398.03	1835.36	-2.20633	1.75593e-84
ENSG00000184371	CSF1	371.101	1588.94	-2.09606	2.14371e-83
ENSG00000254470	AP5B1	180.081	1166.9	-2.69354	3.05457e-83
ENSG00000105732	ZNF574	99.1167	882.79	-3.15238	5.2514e-80
ENSG00000144136	SLC20A1	3218.03	7505.48	-1.22245	8.84733e-80
ENSG00000101191	DIDO1	1254.87	4109.26	-1.71148	2.44767e-79
ENSG00000001167	NFYA	310.247	1476.19	-2.25014	5.42761e-78
ENSG00000167635	ZNF146	1021.26	2991.28	-1.55116	3.01338e-75
ENSG00000233016	SNHG7	70.6173	859.739	-3.58597	2.3094e-74
ENSG00000105771	SMG9	169.809	1114.19	-2.71051	2.43228e-73
ENSG00000178074	C2orf69	92.0934	845.613	-3.21202	9.29071e-72
ENSG00000197989	SNHG12	75.4783	758.816	-3.31305	1.90745e-70
ENSG00000116273	PHF13	86.648	783.145	-3.17461	2.34759e-70
ENSG00000120784	ZFP30	102.917	927.583	-3.17669	2.85611e-70
ENSG00000234741	NA	799.153	2589.9	-1.69709	5.27351e-70
ENSG00000100201	DDX17	2755.93	8047.96	-1.54656	6.57314e-70
ENSG00000113070	HBEGF	247.673	1065.34	-2.10338	4.24843e-69
ENSG00000040633	PHF23	74.4511	780.82	-3.40381	9.86017e-69
ENSG00000143479	DYRK3	168.938	935.486	-2.47996	1.02384e-67
ENSG00000099860	GADD45B	52.227	682.402	-3.68878	1.18682e-67
ENSG00000129474	AJUBA	815.452	2563.87	-1.64943	4.20018e-67
ENSG00000197019	SERTAD1	26.3852	521.11	-4.32282	1.02915e-66
ENSG00000149115	TNKS1BP1	795.729	2563.78	-1.68604	2.19538e-66
ENSG00000183337	BCOR	197.485	1154.81	-2.54819	7.57519e-65
ENSG00000185219	ZNF445	454.805	1618.09	-1.83162	1.50403e-64
ENSG00000107372	ZFAND5	634.511	2062.03	-1.70471	2.83057e-64
ENSG00000137955	RABGGTB	581.986	1961.05	-1.75424	8.41684e-64
ENSG00000108256	NUFIP2	1114.22	3001.58	-1.4306	1.19347e-63
ENSG00000179041	RRS1	299.982	1403.49	-2.223	1.63996e-63
ENSG00000126822	PLEKHG3	1629.2	4572.56	-1.48804	1.3431e-62
ENSG00000167513	CDT1	668.206	2139.79	-1.67986	3.43038e-61
ENSG00000188636	RTL6	355.391	1430.79	-2.00191	6.7822e-61
ENSG00000247315	ZCCHC3	73.7104	626.137	-3.08564	7.38216e-61
ENSG00000172927	MYEOV	1253.29	3341.16	-1.41216	7.79988e-61
ENSG00000117318	ID3	96.1464	2395.39	-4.62518	9.441e-61
ENSG00000157933	SKI	627.666	2011.46	-1.68174	1.0389e-60
ENSG00000163026	WDCP	70.2973	640.228	-3.19313	9.58861e-60
ENSG00000160888	IER2	26.4671	548.544	-4.34261	1.11617e-59
ENSG00000119669	IRF2BPL	74.3021	655.194	-3.12487	1.98189e-59
ENSG00000174579	MSL2	133.742	884.204	-2.71369	3.29705e-59
ENSG00000281398	SNHG4	294.187	1594.87	-2.45068	4.77216e-59
ENSG00000030110	BAK1	224.462	1053.64	-2.22952	8.13783e-59
ENSG00000128272	ATF4	2898.39	7776.89	-1.42239	8.13783e-59
ENSG00000204713	TRIM27	470.095	1585.8	-1.75357	2.62057e-58
ENSG00000135111	TBX3	208.554	1118.53	-2.412	3.6768e-58
ENSG00000008513	ST3GAL1	2229.56	5598.9	-1.32835	4.04955e-58
ENSG00000177352	CCDC71	37.6033	551.043	-3.84317	5.11982e-58
ENSG00000163348	PYGO2	298.805	1184.89	-1.98374	5.99122e-57
ENSG00000275342	PRAG1	496.019	1734.44	-1.80287	7.50324e-57
ENSG00000158246	TENT5B	38.0723	570.531	-3.89076	1.48048e-56
ENSG00000121864	ZNF639	271.896	1133.1	-2.06334	1.63242e-56
ENSG00000112851	ERBIN	4039.13	9309.81	-1.2053	3.69171e-56
ENSG00000144120	TMEM177	64.5802	618.99	-3.23603	4.08634e-56
ENSG00000101544	ADNP2	786.949	2493.66	-1.66727	4.08634e-56
ENSG00000163811	WDR43	1628.54	4332.14	-1.41378	4.23428e-56
ENSG00000204131	NHSL2	362.467	1829.65	-2.33732	4.56148e-56
ENSG00000204131	NHSL2	362.467	1829.65	-2.33732	4.56148e-56
ENSG00000225968	ELFN1	1152.69	3043.02	-1.40133	7.24055e-56
ENSG00000181467	RAP2B	516.204	1627.24	-1.65638	1.08314e-55
ENSG00000126705	AHDC1	104.562	809.478	-2.96106	3.0669e-55
ENSG00000178567	EPM2AIP1	145.34	755.405	-2.38004	3.65138e-55
ENSG00000174307	PHLDA3	199.22	919.212	-2.19963	4.46559e-55
ENSG00000173334	TRIB1	88.4904	579.133	-2.70892	4.11478e-54
ENSG00000169871	TRIM56	441.168	1546.53	-1.8064	7.00606e-54
ENSG00000130803	ZNF317	91.4272	697.851	-2.94461	1.23199e-53
ENSG00000183808	RBM12B	65.2392	584.003	-3.16925	1.59896e-53
ENSG00000131873	CHSY1	470.218	1535.92	-1.70604	7.09728e-53
ENSG00000212719	C17orf51	175.023	845.542	-2.26972	8.848e-53
ENSG00000213024	NUP62	1163.49	2953.88	-1.34271	8.9643e-53
ENSG00000006327	TNFRSF12A	2390	5813.38	-1.28056	1.23997e-52
ENSG00000123505	AMD1	1040.81	2753.45	-1.40632	2.30984e-52
ENSG00000215012	RTL10	306.692	1160.75	-1.91024	9.21302e-52
ENSG00000180357	ZNF609	1051.02	2847.47	-1.43909	1.12919e-51
ENSG00000164631	ZNF12	189.409	861.116	-2.18619	3.37428e-51
ENSG00000198492	YTHDF2	629.386	1804.56	-1.52198	1.05584e-50
ENSG00000198826	ARHGAP11A	677.228	2064.74	-1.60782	1.89479e-50
ENSG00000131759	RARA	236.142	1056.31	-2.16302	2.25697e-50
ENSG00000138623	SEMA7A	1288.19	3047.1	-1.24254	2.26178e-50
ENSG00000197622	CDC42SE1	479.825	1492.74	-1.63448	3.38396e-50
ENSG00000171940	ZNF217	393.299	1488.4	-1.9151	4.36387e-50
ENSG00000232956	SNHG15	93.515	677.645	-2.84073	4.55758e-50
ENSG00000179409	GEMIN4	378.002	1290.64	-1.76997	7.46495e-50
ENSG00000179431	FJX1	821.053	2269.48	-1.46498	9.90365e-50
ENSG00000068028	RASSF1	87.3552	628.54	-2.84108	1.2323e-49
ENSG00000180667	YOD1	177.375	750.88	-2.07975	1.32168e-49
ENSG00000139211	AMIGO2	1983.51	4307.64	-1.11953	1.39822e-49
ENSG00000006194	ZNF263	249.392	1002.46	-2.01239	1.4394e-49
ENSG00000126391	FRMD8	385.379	1371.97	-1.82647	1.92242e-49
ENSG00000174151	CYB561D1	90.2583	605.442	-2.73656	2.62626e-49
ENSG00000125630	POLR1B	752.442	2092.96	-1.47264	4.68299e-49
ENSG00000104783	KCNN4	777.923	2249.57	-1.53035	9.0479e-49
ENSG00000137193	PIM1	69.8693	531.042	-2.91806	1.06409e-48
ENSG00000100941	PNN	1126.4	2695.21	-1.25664	2.40241e-48
ENSG00000173917	HOXB2	247.129	1055.71	-2.08964	2.98492e-48
ENSG00000185085	INTS5	92.6925	616.834	-2.7172	3.3953e-48
ENSG00000218891	ZNF579	56.9652	530.77	-3.2334	7.20306e-48
ENSG00000198642	KLHL9	108.05	656.958	-2.61842	8.08803e-48
ENSG00000164284	GRPEL2	237.236	917.885	-1.95669	1.35531e-47
ENSG00000164045	CDC25A	563.875	1595.66	-1.50155	2.24401e-47
ENSG00000269343	ZNF587B	41.757	475.066	-3.49884	3.08989e-47
ENSG00000153922	CHD1	307.5	1219.06	-1.98813	6.95804e-47
ENSG00000148296	SURF6	157.265	812.082	-2.36053	7.21186e-47
ENSG00000152684	PELO	128.372	668.359	-2.36625	1.10053e-46
ENSG00000078269	SYNJ2	771.525	2128.56	-1.46337	1.28911e-46
ENSG00000165494	PCF11	195.636	905.763	-2.21997	1.54778e-46
ENSG00000169016	E2F6	223.748	956.496	-2.10256	2.16201e-46
ENSG00000064703	DDX20	442.609	1346.6	-1.6058	4.74261e-46
ENSG00000196204	NA	341.508	1191.72	-1.79669	6.27088e-46
ENSG00000069399	BCL3	96.7235	637.426	-2.72158	1.03042e-45
ENSG00000137040	RANBP6	127.698	640.528	-2.32829	1.88302e-45
ENSG00000179833	SERTAD2	1097.87	2646.45	-1.27012	4.91892e-45
ENSG00000111859	NEDD9	42.9668	496.236	-3.55915	1.53255e-44
ENSG00000137962	ARHGAP29	2647.71	5925.18	-1.16363	1.79519e-44
ENSG00000204519	ZNF551	20.5454	396.908	-4.25725	1.87903e-44
ENSG00000177613	CSTF2T	218.649	875.778	-2.01201	3.8258e-44
ENSG00000100335	MIEF1	614.058	1950.31	-1.66192	4.10401e-44
ENSG00000266369	AC090774.3	81.8207	778.616	-3.26236	4.23702e-44
ENSG00000126368	NR1D1	31.7152	417.402	-3.7542	5.45664e-44
ENSG00000166801	FAM111A	443.662	1350.94	-1.6098	1.112e-43
ENSG00000180917	CMTR2	151.336	675.245	-2.16495	1.45699e-43
ENSG00000205730	ITPRIPL2	611.989	1687.72	-1.46253	1.6307e-43
ENSG00000115963	RND3	250.174	1064.82	-2.09274	1.89021e-43
ENSG00000224470	ATXN1L	566.242	1644.02	-1.53499	2.0875e-43
ENSG00000100105	PATZ1	256.334	969.632	-1.92134	3.54113e-43
ENSG00000135763	URB2	478.153	1572.83	-1.71122	4.24694e-43
ENSG00000146676	PURB	942.041	2268.49	-1.26674	8.16244e-43
ENSG00000213588	ZBTB9	93.8204	562.631	-2.59	8.37639e-43
ENSG00000131043	AAR2	127.501	657.373	-2.37064	8.6512e-43
ENSG00000169991	IFFO2	504.606	1520.58	-1.5895	1.40304e-42
ENSG00000171425	ZNF581	17.5678	413.383	-4.49847	3.2191e-42
ENSG00000183579	ZNRF3	207.65	932.194	-2.1594	3.88053e-42
ENSG00000134186	PRPF38B	1083.21	2526.5	-1.22264	4.02739e-42
ENSG00000006210	CX3CL1	60.1065	476.181	-2.97789	4.80511e-42
ENSG00000158050	DUSP2	16.7043	350.819	-4.34641	6.27726e-42
ENSG00000110042	DTX4	151.336	736.258	-2.28819	1.46195e-41
ENSG00000108557	RAI1	681.925	1981.24	-1.54089	1.8732e-41
ENSG00000247626	MARS2	43.9939	417.585	-3.22246	4.28215e-41
ENSG00000169047	IRS1	1343.61	3458.17	-1.36372	4.2998e-41
ENSG00000172840	PDP2	43.6739	423.434	-3.29739	4.94024e-41
ENSG00000141026	MED9	35.8763	386.955	-3.41424	7.54903e-41
ENSG00000187792	ZNF70	47.6787	415.797	-3.10728	7.68957e-41
ENSG00000107815	TWNK	276.894	1018.21	-1.86989	8.92469e-41
ENSG00000170191	NANP	72.3779	441.626	-2.60398	1.03763e-40
ENSG00000172216	CEBPB	305.23	960.04	-1.65346	1.94699e-40
ENSG00000067082	KLF6	126.481	697.406	-2.46737	2.10632e-40
ENSG00000102974	CTCF	703.517	1903.7	-1.43956	2.3858e-40
ENSG00000100219	XBP1	284.453	1008.93	-1.8247	2.39381e-40
ENSG00000162139	NEU3	183.692	784.485	-2.08806	2.87185e-40
ENSG00000188807	TMEM201	802.097	1923.56	-1.2632	3.81563e-40
ENSG00000006634	DBF4	348.87	1170.91	-1.74452	6.32085e-40
ENSG00000054523	KIF1B	851.57	2193.63	-1.36649	6.68607e-40
ENSG00000213762	ZNF134	18.5058	346.525	-4.22823	7.10975e-40
ENSG00000164048	ZNF589	86.9607	477.296	-2.45935	1.21004e-39
ENSG00000070047	PHRF1	432.168	1436.33	-1.72405	1.36448e-39
ENSG00000163257	DCAF16	233.246	892.304	-1.93373	1.78684e-39
ENSG00000099942	CRKL	1679.13	3644.48	-1.12037	1.90528e-39
ENSG00000181915	ADO	264.812	897.868	-1.75774	2.06627e-39
ENSG00000148926	ADM	74.7711	568.749	-2.91906	2.32273e-39
ENSG00000176903	PNMA1	1191.32	2555.52	-1.10052	2.33193e-39
ENSG00000173559	NABP1	512.478	1376.45	-1.42421	3.52243e-39
ENSG00000180957	PITPNB	2168.45	4482.15	-1.04791	4.81862e-39
ENSG00000281649	EBLN3P	676.432	1761.49	-1.38332	4.84611e-39
ENSG00000189369	GSPT2	60.2628	411.159	-2.7625	6.88802e-39
ENSG00000177910	NA	264.589	1191.81	-2.16193	9.39596e-39
ENSG00000166012	TAF1D	1022.61	2344.71	-1.19621	9.77241e-39
ENSG00000166170	BAG5	94.0921	526.383	-2.49651	1.01729e-38
ENSG00000112029	FBXO5	241.051	927.402	-1.9385	1.17549e-38
ENSG00000105722	ERF	1336.31	2989.55	-1.16186	1.19303e-38
ENSG00000178163	ZNF518B	383.95	1161.2	-1.59912	2.27083e-38
ENSG00000127191	TRAF2	182.623	804.646	-2.14451	2.29288e-38
ENSG00000170779	CDCA4	211.056	816.881	-1.94978	2.62357e-38
ENSG00000140332	TLE3	685.68	1939.37	-1.49637	3.26021e-38
ENSG00000267519	AC020916.1	9.96004	390.392	-5.23627	3.66725e-38
ENSG00000164916	FOXK1	1564.93	3322.99	-1.08536	3.89684e-38
ENSG00000109079	TNFAIP1	927.171	2084.9	-1.16978	3.99125e-38
ENSG00000164442	CITED2	305.025	1001.24	-1.71895	4.17812e-38
ENSG00000175376	EIF1AD	179.687	745.459	-2.05091	1.4396e-37
ENSG00000051108	HERPUD1	238.733	826.487	-1.79253	2.75194e-37
ENSG00000167074	TEF	73.0851	476.946	-2.6969	3.13887e-37
ENSG00000110330	BIRC2	1403.46	2965.68	-1.0794	4.31502e-37
ENSG00000153879	CEBPG	396.943	1170.3	-1.55524	4.70545e-37
ENSG00000101665	SMAD7	170.196	743.29	-2.13075	4.73548e-37
ENSG00000136603	SKIL	721.438	1814.58	-1.33273	4.76901e-37
ENSG00000073536	NLE1	381.456	1170.11	-1.61321	5.42296e-37
ENSG00000272734	NA	97.1998	532.409	-2.44158	6.00238e-37
ENSG00000079308	TNS1	1182.38	3022.87	-1.35361	8.46756e-37
ENSG00000214357	NEURL1B	775.883	1878.99	-1.27423	9.3216e-37
ENSG00000133858	ZFC3H1	266.246	934.489	-1.81951	1.03544e-36
ENSG00000137504	CREBZF	548.89	1404.45	-1.35899	1.09878e-36
ENSG00000164366	CCDC127	33.7212	341.299	-3.31338	1.29554e-36
ENSG00000197961	ZNF121	246.556	948.138	-1.95578	1.48155e-36
ENSG00000106346	USP42	542.507	1475.01	-1.44372	1.93819e-36
ENSG00000147454	SLC25A37	881.398	2181.43	-1.30467	2.21072e-36
ENSG00000183386	FHL3	329.017	1068.33	-1.70342	2.51647e-36
ENSG00000183665	TRMT12	254.532	831.173	-1.70925	2.60712e-36
ENSG00000185697	MYBL1	267.035	888.268	-1.73785	3.1232e-36
ENSG00000124459	ZNF45	210.505	786.202	-1.89987	3.37427e-36
ENSG00000119401	TRIM32	85.8664	470.774	-2.4472	3.43407e-36
ENSG00000151746	BICD1	315.774	1091.09	-1.78945	3.66616e-36
ENSG00000150776	NKAPD1	515.686	1380.73	-1.42167	4.38924e-36
ENSG00000134690	CDCA8	805.682	1969.06	-1.28706	4.79879e-36
ENSG00000100109	TFIP11	577.955	1435.04	-1.31246	6.47455e-36
ENSG00000198824	CHAMP1	334.273	975.922	-1.54977	7.01307e-36
ENSG00000126804	ZBTB1	170.828	664.459	-1.95644	7.7904e-36
ENSG00000127666	TICAM1	16.3507	294.261	-4.1417	8.47213e-36
ENSG00000054267	ARID4B	127.691	647.281	-2.355	9.98923e-36
ENSG00000013619	MAMLD1	133.579	678.452	-2.34536	1.03113e-35
ENSG00000057657	PRDM1	12.5096	394.749	-4.91166	1.42443e-35
ENSG00000114473	IQCG	333.844	1069.17	-1.6813	1.64861e-35
ENSG00000180616	SSTR2	73.8331	456.227	-2.60514	2.28416e-35
ENSG00000142686	C1orf216	241.643	848.722	-1.80554	2.55101e-35
ENSG00000130749	ZC3H4	472.072	1449.1	-1.62459	3.46536e-35
ENSG00000115526	CHST10	215.284	771.857	-1.84581	3.93217e-35
ENSG00000165782	PIP4P1	53.8312	388.992	-2.85576	4.38697e-35
ENSG00000198146	ZNF770	138.12	595.717	-2.12207	5.38086e-35
ENSG00000167625	ZNF526	63.0505	448.335	-2.80773	5.78497e-35
ENSG00000167565	SERTAD3	43.2459	387.856	-3.16319	6.31612e-35
ENSG00000144233	AMMECR1L	741.551	1836.56	-1.30478	6.88198e-35
ENSG00000260032	NORAD	1132.77	2403.19	-1.0864	1.01525e-34
ENSG00000178951	ZBTB7A	367.648	1104.36	-1.58679	1.12005e-34
ENSG00000158615	PPP1R15B	928.177	2140.43	-1.20663	1.12332e-34
ENSG00000132481	TRIM47	351.155	1077.52	-1.60936	1.44462e-34
ENSG00000263002	ZNF234	115.698	546.147	-2.24488	1.44492e-34
ENSG00000121058	COIL	383.168	1101.49	-1.52461	1.76172e-34
ENSG00000090432	MUL1	135.89	592.793	-2.12977	1.81793e-34
ENSG00000148297	MED22	188.519	786.937	-2.05277	3.07454e-34
ENSG00000182831	C16orf72	671.653	1638.77	-1.28842	5.67636e-34
ENSG00000127334	DYRK2	280.244	941.279	-1.75224	1.0964e-33
ENSG00000174013	FBXO45	689.942	1637.54	-1.24473	1.16427e-33
ENSG00000139154	AEBP2	434.58	1277.22	-1.55174	1.89348e-33
ENSG00000136504	KAT7	615.06	1615.74	-1.39765	2.09946e-33
ENSG00000181555	SETD2	1263.95	2709.47	-1.1014	2.19172e-33
ENSG00000113658	SMAD5	640.087	1607.6	-1.332	3.4492e-33
ENSG00000161791	FMNL3	515.083	1456.6	-1.49533	3.58675e-33
ENSG00000198331	HYLS1	30.5799	341.516	-3.49712	3.79132e-33
ENSG00000165506	DNAAF2	187.049	734.595	-1.98154	3.81314e-33
ENSG00000188042	ARL4C	162.554	679.635	-2.0627	5.02266e-33
ENSG00000196670	ZFP62	44.6193	343.553	-2.93623	6.3179e-33
ENSG00000108175	ZMIZ1	1020.29	2820.21	-1.4667	6.44927e-33
ENSG00000198863	RUNDC1	85.6691	471.24	-2.45535	8.21662e-33
ENSG00000179886	TIGD5	43.7967	380.107	-3.10297	8.71014e-33
ENSG00000151612	ZNF827	314.836	1046.78	-1.73149	1.48539e-32
ENSG00000141570	CBX8	52.8932	357.477	-2.74277	1.55532e-32
ENSG00000181788	SIAH2	173.683	649.419	-1.9091	1.67072e-32
ENSG00000172432	GTPBP2	326.333	1011.47	-1.62701	2.20705e-32
ENSG00000088356	PDRG1	284.8	881.766	-1.6319	3.07793e-32
ENSG00000166483	WEE1	629.672	1525.01	-1.27546	3.71931e-32
ENSG00000186185	KIF18B	1439.34	2927.09	-1.02413	4.75159e-32
ENSG00000170604	IRF2BP1	178.749	634.312	-1.82421	8.34305e-32
ENSG00000037965	HOXC8	43.7149	365.506	-3.07271	1.07487e-31
ENSG00000154370	TRIM11	164.125	666.992	-2.01777	1.25508e-31
ENSG00000171992	SYNPO	723.024	1722.9	-1.25189	1.38858e-31
ENSG00000105325	FZR1	426.313	1229.5	-1.52315	1.41005e-31
ENSG00000198774	RASSF9	14.821	293.825	-4.29208	1.49523e-31
ENSG00000168453	HR	830.619	1906.29	-1.19614	1.69884e-31
ENSG00000260157	NA	84.1394	568.504	-2.75378	1.87095e-31
ENSG00000168806	LCMT2	19.4102	260.893	-3.70001	2.19505e-31
ENSG00000136444	RSAD1	783.231	1726.66	-1.14247	2.20026e-31
ENSG00000173120	KDM2A	997.156	2122.92	-1.09036	2.34849e-31
ENSG00000253719	ATXN7L3B	374.221	1114.98	-1.57882	2.65775e-31
ENSG00000137185	ZSCAN9	27.9559	298.008	-3.39563	2.74152e-31
ENSG00000143319	ISG20L2	566.581	1388.54	-1.29397	2.79283e-31
ENSG00000188483	IER5L	14.6646	255.857	-4.09465	2.90093e-31
ENSG00000184675	AMER1	268.959	864.823	-1.68773	2.94873e-31
ENSG00000177853	ZNF518A	290.286	899.128	-1.63344	3.61413e-31
ENSG00000141564	RPTOR	938.784	2193.32	-1.22402	3.80474e-31
ENSG00000055917	PUM2	1623.45	3413.66	-1.07453	5.64256e-31
ENSG00000244306	NA	843.054	1838.26	-1.12173	5.71184e-31
ENSG00000174282	ZBTB4	119.07	560.068	-2.23917	6.2538e-31
ENSG00000175931	UBE2O	452.516	1367.74	-1.58886	6.85034e-31
ENSG00000101138	CSTF1	134.978	612.923	-2.1996	6.98872e-31
ENSG00000174791	RIN1	237.169	805.017	-1.76083	7.45195e-31
ENSG00000198915	RASGEF1A	289.783	889.985	-1.61689	7.96363e-31
ENSG00000174197	MGA	796.161	2098.87	-1.4012	7.99653e-31
ENSG00000116285	ERRFI1	748.043	1693.13	-1.17693	9.63635e-31
ENSG00000043143	JADE2	522.017	1413.02	-1.43396	1.01055e-30
ENSG00000183340	JRKL	22.2315	281.544	-3.64958	1.04399e-30
ENSG00000174173	TRMT10C	286.058	830.366	-1.53598	1.09938e-30
ENSG00000060491	OGFR	1105.87	2330.29	-1.07263	1.14619e-30
ENSG00000006652	IFRD1	223.714	779.357	-1.80219	1.19147e-30
ENSG00000134884	ARGLU1	850.64	1862.53	-1.1309	1.19592e-30
ENSG00000180543	TSPYL5	686.786	1602.06	-1.22334	1.36436e-30
ENSG00000006062	MAP3K14	516.557	1377.8	-1.41429	1.40386e-30
ENSG00000177485	ZBTB33	50.4182	353.435	-2.82568	1.4444e-30
ENSG00000204060	FOXO6	78.6458	442.371	-2.50341	1.55646e-30
ENSG00000213516	RBMXL1	151.928	603.014	-1.98669	1.62917e-30
ENSG00000166106	ADAMTS15	370.443	1108.57	-1.57576	2.29809e-30
ENSG00000266074	BAHCC1	431.208	1190.88	-1.46328	2.3776e-30
ENSG00000186812	ZNF397	49.4466	349.956	-2.79004	3.48918e-30
ENSG00000137331	IER3	39.3565	1909.18	-5.6216	3.57676e-30
ENSG00000134222	PSRC1	272.405	962.137	-1.82351	4.24689e-30
ENSG00000065526	SPEN	1087.88	2538.66	-1.22332	4.32037e-30
ENSG00000140987	ZSCAN32	58.4613	366.95	-2.63264	4.47316e-30
ENSG00000074047	GLI2	1458.48	3564.01	-1.28905	5.04052e-30
ENSG00000076053	RBM7	130.247	545.984	-2.0673	6.65388e-30
ENSG00000146834	MEPCE	428.428	1135.18	-1.40279	6.65388e-30
ENSG00000164164	OTUD4	1154.92	2401.96	-1.05737	7.73458e-30
ENSG00000171316	CHD7	623.967	1714.84	-1.46176	9.22343e-30
ENSG00000198042	MAK16	440.115	1163.25	-1.39648	9.56176e-30
ENSG00000137834	SMAD6	212.28	843.486	-1.98355	1.31722e-29
ENSG00000178988	MRFAP1L1	193.957	736.033	-1.92442	1.31814e-29
ENSG00000141101	NOB1	523.193	1305.52	-1.31612	1.78499e-29
ENSG00000005073	HOXA11	21.0962	293.01	-3.75492	2.23731e-29
ENSG00000169375	SIN3A	1099.4	2308.41	-1.07103	2.56217e-29
ENSG00000152219	ARL14EP	102.645	466.48	-2.18343	2.70499e-29
ENSG00000019549	SNAI2	22.2651	288.908	-3.76426	2.76903e-29
ENSG00000146112	PPP1R18	637.831	1500.15	-1.23139	3.46461e-29
ENSG00000146112	PPP1R18	637.831	1500.15	-1.23139	3.46461e-29
ENSG00000126814	TRMT5	342.234	918.555	-1.42684	3.66268e-29
ENSG00000078401	EDN1	93.664	488.919	-2.38995	6.50923e-29
ENSG00000118655	DCLRE1B	372.951	1016.84	-1.44008	6.55757e-29
ENSG00000129534	MIS18BP1	893.137	1994.79	-1.15856	6.64713e-29
ENSG00000142528	ZNF473	52.4987	381.376	-2.86213	9.90554e-29
ENSG00000185730	ZNF696	202.633	703.231	-1.78792	1.03924e-28
ENSG00000152778	IFIT5	124.638	488.851	-1.9751	1.51048e-28
ENSG00000125484	GTF3C4	782.074	1846.82	-1.2447	1.52741e-28
ENSG00000012211	PRICKLE3	173.263	648.29	-1.89578	1.57274e-28
ENSG00000163166	IWS1	537.81	1346.72	-1.32313	1.6119e-28
ENSG00000162367	TAL1	27.4051	277.837	-3.34807	1.86181e-28
ENSG00000219481	NBPF1	171.971	638.464	-1.88445	2.00056e-28
ENSG00000127528	KLF2	12.4687	253.378	-4.31847	2.00702e-28
ENSG00000087586	AURKA	830.477	2064.62	-1.3098	2.34345e-28
ENSG00000171823	FBXL14	405.251	1050.53	-1.37259	2.37111e-28
ENSG00000172201	ID4	71.2017	368.759	-2.36599	2.66248e-28
ENSG00000140265	ZSCAN29	222.464	699.663	-1.65174	2.91187e-28
ENSG00000168137	SETD5	1667.37	3660.38	-1.13421	3.78257e-28
ENSG00000165175	MID1IP1	84.2548	449.984	-2.42016	4.17649e-28
ENSG00000160214	RRP1	847.141	1924.01	-1.17957	4.19497e-28
ENSG00000170631	ZNF16	19.2129	272.288	-3.80079	4.59877e-28
ENSG00000157168	NRG1	904.117	1993.61	-1.14062	4.98605e-28
ENSG00000131019	ULBP3	87.2398	409.278	-2.21837	4.98605e-28
ENSG00000147324	MFHAS1	821.024	1866.86	-1.18695	5.27803e-28
ENSG00000118496	FBXO30	170.121	592.259	-1.79951	5.77201e-28
ENSG00000164011	ZNF691	10.7826	244.973	-4.48351	6.27004e-28
ENSG00000281406	BLACAT1	14.3111	265.042	-4.20298	6.27864e-28
ENSG00000165821	SALL2	68.6186	419.572	-2.59515	7.72141e-28
ENSG00000188816	HMX2	9.76279	255.786	-4.70442	1.08213e-27
ENSG00000113578	FGF1	485.393	1225.5	-1.33469	1.10345e-27
ENSG00000177150	FAM210A	594.749	1438.18	-1.27023	1.43467e-27
ENSG00000196639	HRH1	125.264	547.653	-2.13518	1.49721e-27
ENSG00000126003	PLAGL2	952.474	2114.38	-1.15327	1.59502e-27
ENSG00000132680	KHDC4	539.998	1260.52	-1.22486	2.00834e-27
ENSG00000182704	TSKU	602.472	1355.02	-1.1664	2.10565e-27
ENSG00000048162	NOP16	393.292	1042.64	-1.40443	2.32719e-27
ENSG00000163840	DTX3L	468.648	1125.18	-1.26291	2.51744e-27
ENSG00000186594	MIR22HG	38.6158	315.71	-3.05399	2.73716e-27
ENSG00000170989	S1PR1	73.9076	482.739	-2.69895	2.79065e-27
ENSG00000185252	ZNF74	173.058	610.461	-1.8206	2.95748e-27
ENSG00000124789	NUP153	1182.93	2512.2	-1.08845	3.10248e-27
ENSG00000104549	SQLE	994.349	2088.06	-1.06872	3.20059e-27
ENSG00000123975	CKS2	561.143	1456.41	-1.37427	3.51639e-27
ENSG00000163605	PPP4R2	744.969	1652.24	-1.15004	4.10728e-27
ENSG00000166886	NAB2	171.904	1637.06	-3.24362	4.33319e-27
ENSG00000115163	CENPA	454.452	1190.79	-1.39013	4.40728e-27
ENSG00000168785	TSPAN5	787.515	1781.63	-1.17842	5.69565e-27
ENSG00000107929	LARP4B	138.596	565.757	-2.03258	6.03644e-27
ENSG00000065883	CDK13	584.387	1457.55	-1.31821	6.41558e-27
ENSG00000165572	KBTBD6	25.4063	235.713	-3.21183	6.60841e-27
ENSG00000120071	KANSL1	748.858	1786.61	-1.25427	8.22212e-27
ENSG00000250899	AC125807.2	577.52	1487.6	-1.36467	9.27477e-27
ENSG00000114315	HES1	97.8252	450.817	-2.19688	9.92098e-27
ENSG00000166619	BLCAP	146.87	510.157	-1.79673	1.08113e-26
ENSG00000279207	NA	113.733	418.235	-1.89432	1.11342e-26
ENSG00000180739	S1PR5	14.1547	249.056	-4.11457	2.07447e-26
ENSG00000143067	ZNF697	717.552	1607.11	-1.16087	2.25771e-26
ENSG00000145860	RNF145	1137.78	2275.13	-1.00116	2.9005e-26
ENSG00000136451	VEZF1	1080.29	2194.54	-1.0253	2.9005e-26
ENSG00000077514	POLD3	332.043	907.973	-1.45206	2.96232e-26
ENSG00000118515	SGK1	93.3441	417.327	-2.18287	3.22926e-26
ENSG00000146648	EGFR	257.313	815.742	-1.66784	3.86299e-26
ENSG00000272405	AL365181.3	121.151	496.096	-2.03164	3.95724e-26
ENSG00000141378	PTRH2	399.132	997.688	-1.32048	4.09529e-26
ENSG00000181026	AEN	889.556	1827.15	-1.03517	6.00556e-26
ENSG00000167470	MIDN	651.42	1512.65	-1.21698	6.61678e-26
ENSG00000129347	KRI1	421.642	1066.15	-1.33429	7.44107e-26
ENSG00000183864	TOB2	468.342	1190.17	-1.34454	7.89488e-26
ENSG00000090447	TFAP4	141.465	600.178	-2.07715	9.06184e-26
ENSG00000188910	GJB3	72.0243	362.673	-2.332	1.17803e-25
ENSG00000166860	ZBTB39	222.579	691.958	-1.63707	1.19142e-25
ENSG00000166133	RPUSD2	68.8159	383.953	-2.45778	1.31212e-25
ENSG00000140948	ZCCHC14	769.485	1658.02	-1.10672	1.33815e-25
ENSG00000166526	ZNF3	89.9048	411.105	-2.18869	1.84634e-25
ENSG00000221944	TIGD1	11.7206	230.746	-4.37539	1.84929e-25
ENSG00000257621	PSMA3-AS1	233.239	689.918	-1.56847	1.97494e-25
ENSG00000227036	LINC00511	191.843	700.019	-1.86449	2.35451e-25
ENSG00000227036	LINC00511	191.843	700.019	-1.86449	2.35451e-25
ENSG00000145911	N4BP3	115.114	426.797	-1.88771	2.44365e-25
ENSG00000111262	KCNA1	20.6608	230.491	-3.50268	2.48965e-25
ENSG00000136141	LRCH1	82.6506	441.626	-2.41346	2.62636e-25
ENSG00000183779	ZNF703	489.792	1176.24	-1.25965	2.87894e-25
ENSG00000163545	NUAK2	9.56554	222.388	-4.58382	2.97308e-25
ENSG00000198783	ZNF830	47.2842	303.829	-2.6789	3.02039e-25
ENSG00000067798	NAV3	409.207	1109.5	-1.43794	3.28916e-25
ENSG00000133398	MED10	159.502	586.88	-1.87062	3.48756e-25
ENSG00000178105	DDX10	501.375	1272.16	-1.3449	3.63114e-25
ENSG00000104356	POP1	231.988	711.55	-1.6165	3.75386e-25
ENSG00000186350	RXRA	739.211	1616.07	-1.12949	4.32368e-25
ENSG00000157450	RNF111	334.395	957.051	-1.51856	5.21348e-25
ENSG00000138685	FGF2	227.827	708.021	-1.63995	5.4841e-25
ENSG00000004660	CAMKK1	183.461	659.242	-1.83479	5.95611e-25
ENSG00000034677	RNF19A	196.778	617.303	-1.6523	5.96339e-25
ENSG00000240230	COX19	82.4943	365.091	-2.13886	6.74185e-25
ENSG00000177383	MAGEF1	571.211	1282.05	-1.16736	7.54746e-25
ENSG00000177303	CASKIN2	296.684	814.908	-1.45629	9.02586e-25
ENSG00000254726	MEX3A	421.084	1054.42	-1.32635	9.04005e-25
ENSG00000129315	CCNT1	467.851	1094.25	-1.22954	9.93984e-25
ENSG00000140931	CMTM3	848.343	1769.47	-1.05918	1.36296e-24
ENSG00000184557	SOCS3	44.0275	287.487	-2.72061	1.57506e-24
ENSG00000143367	TUFT1	397.133	1063.27	-1.4195	1.68943e-24
ENSG00000063587	ZNF275	325.537	873.391	-1.42406	2.05004e-24
ENSG00000063587	ZNF275	325.537	873.391	-1.42406	2.05004e-24
ENSG00000165655	ZNF503	15.1336	217.216	-3.85223	2.08979e-24
ENSG00000178913	TAF7	796.209	1623.48	-1.0295	2.11544e-24
ENSG00000185798	WDR53	43.015	275.974	-2.65239	2.25352e-24
ENSG00000074590	NUAK1	749.252	1618.58	-1.11149	2.41795e-24
ENSG00000198315	ZKSCAN8	224.972	797.508	-1.82441	2.69181e-24
ENSG00000164949	GEM	34.9792	298.814	-3.04589	3.17044e-24
ENSG00000126653	NSRP1	191.727	643.067	-1.74106	4.24385e-24
ENSG00000204387	C6orf48	33.6803	284.447	-3.06716	4.43257e-24
ENSG00000132773	TOE1	267.388	730.531	-1.45286	5.68416e-24
ENSG00000169981	ZNF35	76.6062	366.179	-2.27318	5.79514e-24
ENSG00000077684	JADE1	731.037	1625.27	-1.15609	7.10172e-24
ENSG00000182810	DDX28	23.8766	221.602	-3.22293	7.29893e-24
ENSG00000116903	EXOC8	60.2628	294.591	-2.28102	7.3207e-24
ENSG00000164318	EGFLAM	157.489	592.343	-1.91585	8.20754e-24
ENSG00000153767	GTF2E1	125.937	477.201	-1.91643	8.29914e-24
ENSG00000180346	TIGD2	30.2673	231.65	-2.94441	8.84961e-24
ENSG00000198894	CIPC	135.265	471.009	-1.79938	9.16899e-24
ENSG00000182983	ZNF662	61.2826	336.204	-2.44547	1.03429e-23
ENSG00000140961	OSGIN1	10.4699	201.067	-4.20435	1.21189e-23
ENSG00000095951	HIVEP1	222.784	727.566	-1.70019	1.47543e-23
ENSG00000175573	C11orf68	620.386	1338.51	-1.10905	1.84422e-23
ENSG00000175505	CLCF1	57.8287	340.068	-2.56703	1.86692e-23
ENSG00000180035	ZNF48	54.1921	342.998	-2.62825	2.18998e-23
ENSG00000010539	ZNF200	132.804	496.627	-1.88845	2.19996e-23
ENSG00000152382	TADA1	42.4233	286.168	-2.74475	2.418e-23
ENSG00000113384	GOLPH3	489.171	1184.42	-1.27975	2.50772e-23
ENSG00000059758	CDK17	146.286	542.389	-1.88675	2.65909e-23
ENSG00000147180	ZNF711	238.963	676.921	-1.50582	2.93316e-23
ENSG00000267041	ZNF850	138.324	508.348	-1.87565	3.30036e-23
ENSG00000005339	CREBBP	2165.04	4623.49	-1.09443	3.86793e-23
ENSG00000205138	SDHAF1	41.5262	295.471	-2.79447	4.21807e-23
ENSG00000184857	TMEM186	29.2884	236.805	-3.00779	5.58338e-23
ENSG00000101255	TRIB3	182.244	586.716	-1.67801	6.64148e-23
ENSG00000172059	KLF11	140.669	499.181	-1.83609	6.76932e-23
ENSG00000138182	KIF20B	614.68	1391.62	-1.18153	7.69972e-23
ENSG00000171448	ZBTB26	17.6423	217.008	-3.63862	7.88188e-23
ENSG00000181315	ZNF322	19.641	223.88	-3.53829	8.7366e-23
ENSG00000185361	TNFAIP8L1	152.717	567.777	-1.88946	8.74766e-23
ENSG00000168140	VASN	180.911	561.421	-1.62374	9.11107e-23
ENSG00000175073	VCPIP1	131.308	452.582	-1.779	9.51349e-23
ENSG00000141219	C17orf80	541.978	1196.61	-1.13905	1.0516e-22
ENSG00000179943	FIZ1	195.751	625.871	-1.68508	1.16059e-22
ENSG00000155868	MED7	54.0621	307.142	-2.52927	1.26787e-22
ENSG00000047932	GOPC	580.639	1371	-1.24307	1.42748e-22
ENSG00000177225	GATD1	560.994	1253.4	-1.1566	1.43818e-22
ENSG00000189143	CLDN4	41.0908	251.746	-2.60535	1.55425e-22
ENSG00000065802	ASB1	487.343	1101.93	-1.17864	1.57471e-22
ENSG00000180901	KCTD2	359.441	891.491	-1.31557	1.68483e-22
ENSG00000148339	SLC25A25	150.168	507.654	-1.7506	2.90817e-22
ENSG00000168758	SEMA4C	628.444	1436.32	-1.18737	2.94502e-22
ENSG00000108423	TUBD1	115.155	461.542	-1.9962	3.25071e-22
ENSG00000254535	PABPC4L	90.7609	380.454	-2.07719	3.75081e-22
ENSG00000188827	SLX4	392.659	1071.95	-1.44919	5.01288e-22
ENSG00000128165	ADM2	49.9828	302.503	-2.62892	5.55599e-22
ENSG00000204120	GIGYF2	589.702	1362.3	-1.20988	6.02247e-22
ENSG00000243335	KCTD7	58.3386	309.654	-2.41282	6.06712e-22
ENSG00000121621	KIF18A	324.428	911.825	-1.49528	6.61858e-22
ENSG00000163684	RPP14	137.651	489.418	-1.83566	7.16482e-22
ENSG00000031081	ARHGAP31	116.61	525.615	-2.16063	7.62955e-22
ENSG00000119906	SLF2	561.21	1185.8	-1.07957	8.29744e-22
ENSG00000128000	ZNF780B	146.189	563.648	-1.96399	8.97656e-22
ENSG00000135245	HILPDA	10.0755	196.419	-4.31777	9.01454e-22
ENSG00000139437	TCHP	196.425	598.25	-1.60997	9.40906e-22
ENSG00000062194	GPBP1	856.982	1742.76	-1.02427	1.11024e-21
ENSG00000145780	FEM1C	249.631	668.641	-1.42134	1.12154e-21
ENSG00000177096	PHETA2	22.3878	216.78	-3.26516	1.12964e-21
ENSG00000197951	ZNF71	51.6762	304.731	-2.5544	1.15755e-21
ENSG00000033030	ZCCHC8	237.746	770.626	-1.70115	1.24768e-21
ENSG00000226479	TMEM185B	711.426	1445.44	-1.02052	1.27671e-21
ENSG00000140830	TXNL4B	79.0403	346.388	-2.13456	1.43544e-21
ENSG00000183072	NKX2-5	560.64	1231.86	-1.13253	1.45552e-21
ENSG00000128965	CHAC1	6.74425	178.788	-4.69036	1.53502e-21
ENSG00000197782	ZNF780A	75.1583	326.585	-2.12937	1.79978e-21
ENSG00000118503	TNFAIP3	246.646	638.12	-1.37689	1.87037e-21
ENSG00000163608	NEPRO	566.097	1297.88	-1.19927	2.02648e-21
ENSG00000130695	CEP85	517.182	1164.94	-1.17063	2.109e-21
ENSG00000107951	MTPAP	264.757	736.839	-1.48298	2.51445e-21
ENSG00000198466	ZNF587	136.761	512.142	-1.89292	2.79142e-21
ENSG00000063978	RNF4	634.41	1334.27	-1.07355	2.927e-21
ENSG00000152133	GPATCH11	167.653	497.277	-1.56436	3.17107e-21
ENSG00000173218	VANGL1	631.854	1338.17	-1.08514	3.61213e-21
ENSG00000140006	WDR89	90.8837	379.481	-2.05774	3.64435e-21
ENSG00000278311	GGNBP2	519.963	1131.59	-1.12317	3.69864e-21
ENSG00000130559	CAMSAP1	900.957	1855.27	-1.04042	3.87038e-21
ENSG00000110583	NAA40	515.463	1109.14	-1.10507	4.12054e-21
ENSG00000089902	RCOR1	224.611	692.047	-1.62937	4.13923e-21
ENSG00000147679	UTP23	253.274	660.541	-1.3847	4.23209e-21
ENSG00000100575	TIMM9	166.824	554.096	-1.73258	4.98375e-21
ENSG00000197037	ZSCAN25	105.351	400.594	-1.92585	5.09109e-21
ENSG00000221823	PPP3R1	655.451	1415.26	-1.11246	5.40766e-21
ENSG00000234072	AC074117.1	84.8057	338.891	-1.99683	6.1484e-21
ENSG00000112739	PRPF4B	791.449	1658.32	-1.07069	6.67779e-21
ENSG00000157778	PSMG3	655.901	1335.72	-1.02522	7.03536e-21
ENSG00000135912	TTLL4	588.555	1331.12	-1.17443	7.12938e-21
ENSG00000158321	AUTS2	479.166	1157.49	-1.26882	7.44411e-21
ENSG00000186871	ERCC6L	341.363	864.244	-1.34696	7.65227e-21
ENSG00000166261	ZNF202	122.089	451.742	-1.89246	7.65227e-21
ENSG00000204604	ZNF468	72.2961	309.882	-2.10628	1.08245e-20
ENSG00000101384	JAG1	683.068	1392.95	-1.02798	1.10252e-20
ENSG00000158792	SPATA2L	69.8283	318.026	-2.18682	1.13151e-20
ENSG00000198113	TOR4A	129.071	457.867	-1.827	1.35523e-20
ENSG00000165480	SKA3	343.961	837.579	-1.28673	1.36182e-20
ENSG00000007376	RPUSD1	521.615	1138.38	-1.12643	1.39301e-20
ENSG00000082258	CCNT2	654.357	1319.54	-1.01433	1.54051e-20
ENSG00000179588	ZFPM1	82.766	355.318	-2.10442	1.77656e-20
ENSG00000156304	SCAF4	601.743	1353.68	-1.1719	1.83554e-20
ENSG00000241343	RPL36A	11.6461	178.995	-3.89512	1.9732e-20
ENSG00000163661	PTX3	259.87	660.725	-1.34246	2.15689e-20
ENSG00000171469	ZNF561	99.5857	378.454	-1.92937	2.17451e-20
ENSG00000111725	PRKAB1	111.612	438.634	-1.99409	2.20921e-20
ENSG00000213160	KLHL23	374.507	878.967	-1.22939	2.4942e-20
ENSG00000213160	KLHL23	374.507	878.967	-1.22939	2.4942e-20
ENSG00000173227	SYT12	92.8006	398.272	-2.10986	2.67737e-20
ENSG00000261221	ZNF865	401.075	944.976	-1.24323	3.07634e-20
ENSG00000186017	ZNF566	72.9214	350.309	-2.27567	3.23856e-20
ENSG00000148154	UGCG	163.961	526.608	-1.68772	3.6865e-20
ENSG00000143179	UCK2	634.894	1349.28	-1.08482	4.78182e-20
ENSG00000120334	CENPL	266.878	716.209	-1.42769	4.90779e-20
ENSG00000130772	MED18	68.3804	299.443	-2.11601	4.90779e-20
ENSG00000203875	NA	115.583	425.631	-1.88336	5.63599e-20
ENSG00000182580	EPHB3	27.6432	184.633	-2.71576	5.96823e-20
ENSG00000125845	BMP2	92.8415	357.273	-1.94536	6.39238e-20
ENSG00000164610	RP9	62.4179	302.459	-2.27448	7.32293e-20
ENSG00000107338	SHB	538.498	1313.14	-1.28058	7.44623e-20
ENSG00000127423	AUNIP	65.0492	304.499	-2.20918	8.3525e-20
ENSG00000129460	NGDN	119.655	429.748	-1.85266	8.37899e-20
ENSG00000142544	CTU1	158.509	502.707	-1.6726	8.43629e-20
ENSG00000172081	MOB3A	144.715	508.872	-1.81529	8.80726e-20
ENSG00000186020	ZNF529	83.1269	392.334	-2.22128	9.02716e-20
ENSG00000125347	IRF1	122.334	407.677	-1.7216	9.47681e-20
ENSG00000123473	STIL	562.193	1436.86	-1.36066	1.15536e-19
ENSG00000143702	CEP170	877.982	1777.61	-1.02007	1.16422e-19
ENSG00000143702	CEP170	877.982	1777.61	-1.02007	1.16422e-19
ENSG00000103241	FOXF1	40.8936	216.267	-2.39751	1.29532e-19
ENSG00000135083	CCNJL	154.288	514.982	-1.73087	1.34674e-19
ENSG00000204977	TRIM13	57.4751	271.798	-2.25421	1.74525e-19
ENSG00000166822	TMEM170A	74.7302	308.233	-2.04066	1.7502e-19
ENSG00000273373	AL355488.1	21.2526	229.817	-3.40618	1.80183e-19
ENSG00000185551	NR2F2	350.032	934.339	-1.41933	1.80994e-19
ENSG00000183161	FANCF	30.6209	221.071	-2.84965	2.22216e-19
ENSG00000106144	CASP2	317.501	793.846	-1.3198	2.2954e-19
ENSG00000259820	AC083843.3	10.1164	170.202	-4.03822	2.44743e-19
ENSG00000260604	AL590004.4	325.727	871.864	-1.42244	2.4937e-19
ENSG00000213859	KCTD11	93.6787	880.978	-3.22135	2.53896e-19
ENSG00000185818	NAT8L	395.991	911.146	-1.20363	2.59006e-19
ENSG00000196371	FUT4	110.13	380.477	-1.79418	2.5974e-19
ENSG00000162396	PARS2	9.40921	155.577	-4.07115	2.6797e-19
ENSG00000102178	UBL4A	777.149	1572.15	-1.01328	2.84687e-19
ENSG00000198298	ZNF485	14.6646	179.737	-3.59082	3.29518e-19
ENSG00000118200	CAMSAP2	942.908	1910.25	-1.02116	3.42322e-19
ENSG00000100311	PDGFB	63.5531	283.727	-2.16604	3.72033e-19
ENSG00000197323	TRIM33	807.297	1619.24	-1.00651	3.74442e-19
ENSG00000163848	ZNF148	561.951	1204.44	-1.10082	4.10309e-19
ENSG00000114790	ARHGEF26	252.445	709.412	-1.4969	4.10309e-19
ENSG00000097046	CDC7	234.151	634.036	-1.43313	4.10309e-19
ENSG00000228649	NA	37.9159	244.347	-2.66954	4.54136e-19
ENSG00000156983	BRPF1	408.351	908.061	-1.15001	4.66509e-19
ENSG00000101447	FAM83D	817.339	1642.62	-1.00978	4.77841e-19
ENSG00000141232	TOB1	126.406	358.456	-1.49605	4.86484e-19
ENSG00000167202	TBC1D2B	581.804	1251.22	-1.10374	5.16838e-19
ENSG00000105245	NUMBL	578.792	1213.94	-1.06638	5.19044e-19
ENSG00000264247	LINC00909	42.3824	232.997	-2.46334	5.28894e-19
ENSG00000113734	BNIP1	53.5595	277.579	-2.36199	5.82223e-19
ENSG00000119523	ALG2	308.948	728.722	-1.23979	6.39269e-19
ENSG00000126062	TMEM115	222.125	619.598	-1.46865	8.04108e-19
ENSG00000196981	WDR5B	11.8769	164.306	-3.8762	8.87238e-19
ENSG00000164850	GPER1	41.6752	223.322	-2.43313	8.98104e-19
ENSG00000123395	ATG101	208.398	591.494	-1.49623	8.99303e-19
ENSG00000214367	HAUS3	62.3843	278.97	-2.13895	1.02075e-18
ENSG00000172985	SH3RF3	565.222	1264.24	-1.15968	1.0876e-18
ENSG00000152443	ZNF776	17.6423	176.605	-3.34085	1.0876e-18
ENSG00000175414	ARL10	294.522	788.103	-1.42188	1.20625e-18
ENSG00000169071	ROR2	117.235	450.12	-1.93236	1.32487e-18
ENSG00000175322	ZNF519	91.7398	353.859	-1.95913	1.44418e-18
ENSG00000125898	FAM110A	51.3971	302.34	-2.57127	1.55586e-18
ENSG00000145431	PDGFC	208.424	603.079	-1.53334	1.73937e-18
ENSG00000275004	ZNF280B	180.156	492.258	-1.45471	1.82782e-18
ENSG00000160993	ALKBH4	34.1084	224.458	-2.73227	1.88401e-18
ENSG00000089335	ZNF302	171.882	491.35	-1.52221	1.90842e-18
ENSG00000149716	ORAOV1	210.267	573.785	-1.45132	1.92685e-18
ENSG00000187257	RSBN1L	413.197	938.138	-1.18559	2.09618e-18
ENSG00000223768	NA	208.473	625.42	-1.58057	2.33459e-18
ENSG00000183876	ARSI	419.651	963.957	-1.19617	2.45377e-18
ENSG00000213186	TRIM59	49.242	288.908	-2.55996	2.47602e-18
ENSG00000103343	ZNF174	36.0735	224.897	-2.61971	2.76503e-18
ENSG00000179859	RNF227	10.0755	151.867	-3.94145	3.13496e-18
ENSG00000155850	SLC26A2	556.967	1137.62	-1.03412	3.32611e-18
ENSG00000131845	ZNF304	60.4191	275.26	-2.18236	3.51301e-18
ENSG00000127129	EDN2	23.1285	183.263	-3.03815	3.60342e-18
ENSG00000130164	LDLR	433.478	1025.95	-1.24205	3.63946e-18
ENSG00000141446	ESCO1	106.758	385.697	-1.8599	4.05831e-18
ENSG00000168301	KCTD6	31.797	195.239	-2.61942	4.26426e-18
ENSG00000181830	SLC35C1	295.549	719.256	-1.27921	4.37367e-18
ENSG00000132669	RIN2	308.479	781.268	-1.34054	4.41698e-18
ENSG00000197312	DDI2	308.725	767.871	-1.31081	4.43226e-18
ENSG00000175087	PDIK1L	31.7225	202.342	-2.63711	4.48223e-18
ENSG00000091651	ORC6	541.569	1100.26	-1.0223	4.90484e-18
ENSG00000132388	UBE2G1	452.018	1051.6	-1.21818	5.12264e-18
ENSG00000020633	RUNX3	88.844	358.174	-2.01057	5.35315e-18
ENSG00000143079	CTTNBP2NL	455.859	990.724	-1.12103	5.39061e-18
ENSG00000166189	HPS6	98.6068	359.871	-1.86526	5.42456e-18
ENSG00000049618	ARID1B	886.747	1806.67	-1.0264	5.72306e-18
ENSG00000189079	ARID2	326.292	817.156	-1.32104	5.78195e-18
ENSG00000107290	SETX	667.391	1405.27	-1.07497	5.98333e-18
ENSG00000197461	PDGFA	173.616	524.102	-1.58807	6.74632e-18
ENSG00000164654	MIOS	337.38	796.441	-1.23736	7.71014e-18
ENSG00000152454	ZNF256	8.74297	149.987	-4.10986	7.93775e-18
ENSG00000173480	ZNF417	33.6803	219.861	-2.69711	7.96137e-18
ENSG00000116329	OPRD1	93.8949	355.849	-1.93921	8.29343e-18
ENSG00000172336	POP7	187.302	533.708	-1.5034	8.53014e-18
ENSG00000113580	NR3C1	736.163	1535.32	-1.06441	1.03047e-17
ENSG00000240445	NA	61.1599	277.507	-2.19534	1.05017e-17
ENSG00000240857	RDH14	57.6388	265.63	-2.18386	1.11018e-17
ENSG00000129911	KLF16	600.398	1257.35	-1.0629	1.1107e-17
ENSG00000177370	TIMM22	221.682	584.421	-1.3943	1.20802e-17
ENSG00000106608	URGCP	39.4792	221.279	-2.50214	1.23008e-17
ENSG00000187801	ZFP69B	101.075	368.95	-1.86805	1.33351e-17
ENSG00000109381	ELF2	62.7714	285.396	-2.18352	1.40568e-17
ENSG00000276600	RAB7B	9.8037	161.453	-3.97411	1.41067e-17
ENSG00000145365	TIFA	80.9236	311.973	-1.94481	1.43763e-17
ENSG00000177602	HASPIN	85.1256	329.329	-1.93448	1.61267e-17
ENSG00000181220	ZNF746	54.7692	265.368	-2.29258	1.72749e-17
ENSG00000138767	CNOT6L	140.092	489.459	-1.79854	1.75867e-17
ENSG00000114993	RTKN	163.969	487.902	-1.56844	1.7606e-17
ENSG00000174109	C16orf91	66.1026	279.201	-2.082	1.76454e-17
ENSG00000127989	MTERF1	56.3808	252.515	-2.15901	1.79251e-17
ENSG00000185115	NSMCE3	70.0665	281.309	-1.99794	1.84075e-17
ENSG00000171988	JMJD1C	559.394	1250.7	-1.16291	1.86059e-17
ENSG00000147789	ZNF7	216.311	576.638	-1.41273	1.88196e-17
ENSG00000058729	RIOK2	140.159	429.161	-1.62562	2.01614e-17
ENSG00000106459	NRF1	97.6761	426.702	-2.10933	2.17932e-17
ENSG00000008083	JARID2	204.944	624.403	-1.60196	2.21782e-17
ENSG00000204271	SPIN3	118.56	400.428	-1.76271	2.34842e-17
ENSG00000130921	C12orf65	187.287	536.058	-1.52176	2.36341e-17
ENSG00000060069	CTDP1	289.478	722.156	-1.31192	2.51972e-17
ENSG00000100294	MCAT	165.178	471.352	-1.51572	2.66689e-17
ENSG00000169515	CCDC8	6.58791	151.98	-4.46959	3.15282e-17
ENSG00000154781	CCDC174	78.2177	303.364	-1.95515	3.16454e-17
ENSG00000215251	FASTKD5	271.468	630.115	-1.21628	3.17911e-17
ENSG00000138802	SEC24B	402.552	926.352	-1.19803	3.61157e-17
ENSG00000135334	AKIRIN2	151.887	459.498	-1.59809	4.15322e-17
ENSG00000102606	ARHGEF7	356.735	846.032	-1.25002	4.2425e-17
ENSG00000085274	MYNN	77.5851	315.66	-2.04148	4.52029e-17
ENSG00000173548	SNX33	73.8667	298.508	-2.0151	4.85208e-17
ENSG00000005483	KMT2E	328.392	834.293	-1.34724	5.14629e-17
ENSG00000095752	IL11	153.655	423.502	-1.45993	5.67209e-17
ENSG00000240476	LINC00973	317.188	729.716	-1.20134	5.69418e-17
ENSG00000183647	ZNF530	29.2884	180.808	-2.61648	5.74273e-17
ENSG00000198105	ZNF248	49.9901	250.536	-2.32505	5.81381e-17
ENSG00000118260	CREB1	496.827	1031.22	-1.05515	6.05956e-17
ENSG00000113460	BRIX1	389.436	863.581	-1.15101	6.34888e-17
ENSG00000275131	NA	73.2823	356.94	-2.27584	6.35481e-17
ENSG00000118707	TGIF2	233.015	619.679	-1.40387	6.38056e-17
ENSG00000140650	PMM2	221.403	606.279	-1.45374	7.14994e-17
ENSG00000070495	JMJD6	266.681	677.126	-1.34912	8.07018e-17
ENSG00000111364	DDX55	506.883	1041.48	-1.03491	8.15722e-17
ENSG00000103449	SALL1	334.905	760.115	-1.18458	8.41739e-17
ENSG00000221963	APOL6	95.4319	314.248	-1.71237	1.03747e-16
ENSG00000279501	CR392039.3	6.74425	153.142	-4.47277	1.07769e-16
ENSG00000177951	BET1L	179.497	493.332	-1.45205	1.09685e-16
ENSG00000116514	RNF19B	130.608	383.701	-1.54054	1.15653e-16
ENSG00000113430	IRX4	108.451	374.812	-1.78232	1.56496e-16
ENSG00000122644	ARL4A	106.765	372.843	-1.79575	1.71032e-16
ENSG00000206573	THUMPD3-AS1	227.358	560.095	-1.30541	1.84017e-16
ENSG00000135974	C2orf49	217.644	547.752	-1.32801	1.87377e-16
ENSG00000273820	USP27X	34.7001	201.853	-2.52759	1.87377e-16
ENSG00000108448	TRIM16L	326.802	760.56	-1.21375	2.00992e-16
ENSG00000104142	VPS18	317.508	712.007	-1.16175	2.14742e-16
ENSG00000186416	NKRF	98.5323	348.31	-1.81337	2.21932e-16
ENSG00000144749	LRIG1	555.296	1147.41	-1.04676	2.43665e-16
ENSG00000148841	ITPRIP	351.14	813.906	-1.21376	2.80242e-16
ENSG00000120370	GORAB	26.8542	183.15	-2.7967	3.15779e-16
ENSG00000285967	NA	275.39	622.961	-1.1799	3.32159e-16
ENSG00000128335	APOL2	216.985	555.11	-1.345	3.39531e-16
ENSG00000132286	TIMM10B	134.014	413.712	-1.61922	3.44128e-16
ENSG00000230844	ZNF674-AS1	170.162	488.578	-1.51737	3.4914e-16
ENSG00000113369	ARRDC3	13.2503	141.816	-3.46642	3.49731e-16
ENSG00000226419	SLC16A1-AS1	114.243	405.538	-1.8391	3.73602e-16
ENSG00000112200	ZNF451	579.939	1166.62	-1.01021	3.84798e-16
ENSG00000040275	SPDL1	734.748	1485.9	-1.01958	3.87094e-16
ENSG00000178764	ZHX2	93.195	365.56	-1.97084	3.88365e-16
ENSG00000171729	TMEM51	92.4134	350.588	-1.91869	4.21441e-16
ENSG00000166446	CDYL2	499.596	1089.17	-1.12035	4.22587e-16
ENSG00000143614	GATAD2B	471.618	1005.67	-1.0937	4.26223e-16
ENSG00000104976	SNAPC2	278.729	672.749	-1.2672	4.74566e-16
ENSG00000105327	BBC3	9.09655	101.436	-3.46195	4.91744e-16
ENSG00000229647	MYOSLID	94.2894	349.476	-1.8966	5.29301e-16
ENSG00000177614	PGBD5	82.6097	315.725	-1.9371	5.31725e-16
ENSG00000197056	ZMYM1	223.089	570.769	-1.35675	5.5027e-16
ENSG00000136463	TACO1	364.004	788.032	-1.11361	5.53014e-16
ENSG00000154822	PLCL2	55.32	259.036	-2.23197	5.74906e-16
ENSG00000198455	ZXDB	119.58	365.349	-1.61247	5.8745e-16
ENSG00000180011	ZADH2	389.961	845.922	-1.11315	6.94314e-16
ENSG00000225778	PROSER2-AS1	224.544	623.988	-1.47141	7.52757e-16
ENSG00000179240	GVQW3	17.1324	146.852	-3.12414	9.17979e-16
ENSG00000124688	MAD2L1BP	148.21	444.85	-1.57902	9.55281e-16
ENSG00000188785	ZNF548	26.4262	175.585	-2.72519	9.75621e-16
ENSG00000287064	NA	130.173	426.097	-1.70577	9.82406e-16
ENSG00000197562	RAB40C	189.26	512.826	-1.43199	1.11701e-15
ENSG00000144711	IQSEC1	822.018	1694.75	-1.04402	1.17633e-15
ENSG00000185070	FLRT2	347.516	791.378	-1.19426	1.44034e-15
ENSG00000241127	YAE1D1	42.7359	217.539	-2.34967	1.49595e-15
ENSG00000157036	EXOG	205.249	536.313	-1.38537	1.49674e-15
ENSG00000244879	GABPB1-AS1	83.5477	296.077	-1.8307	1.54379e-15
ENSG00000157557	ETS2	136.039	439.123	-1.70208	1.54721e-15
ENSG00000095383	TBC1D2	274.385	702.492	-1.35036	1.64396e-15
ENSG00000176490	DIRAS1	186.71	506.103	-1.43081	1.67872e-15
ENSG00000171135	JAGN1	225.054	562.785	-1.32053	1.68442e-15
ENSG00000266094	RASSF5	222.293	583.255	-1.40123	1.76641e-15
ENSG00000231290	NA	397.494	886.319	-1.15282	2.3207e-15
ENSG00000132436	FIGNL1	248.216	572.207	-1.21018	2.36756e-15
ENSG00000099954	CECR2	210.233	650.535	-1.62743	2.48091e-15
ENSG00000132334	PTPRE	36.5016	203.546	-2.48287	2.48628e-15
ENSG00000103264	FBXO31	481.273	977.185	-1.02253	2.57923e-15
ENSG00000171574	ZNF584	56.3063	244.993	-2.10335	2.58591e-15
ENSG00000132661	NXT1	183.338	469.009	-1.35062	2.71487e-15
ENSG00000130766	SESN2	124.761	325.085	-1.37021	2.75702e-15
ENSG00000121406	ZNF549	27.6841	183.566	-2.69321	3.00172e-15
ENSG00000234602	MCIDAS	83.3168	306.652	-1.87837	3.23577e-15
ENSG00000126778	SIX1	121.069	365.138	-1.5966	3.32013e-15
ENSG00000173214	MFSD4B	97.1925	324.406	-1.7458	3.74201e-15
ENSG00000179562	GCC1	107.867	341.166	-1.645	3.76022e-15
ENSG00000139826	ABHD13	94.0176	302.64	-1.69072	3.76046e-15
ENSG00000160799	CCDC12	130.147	529.251	-2.00759	4.27414e-15
ENSG00000196470	SIAH1	38.2695	220.095	-2.50279	4.28013e-15
ENSG00000048052	HDAC9	144.477	450.001	-1.64234	4.37587e-15
ENSG00000099625	CBARP	235.483	581.235	-1.30166	4.58166e-15
ENSG00000198046	ZNF667	47.6787	222.02	-2.20529	4.95745e-15
ENSG00000169946	ZFPM2	72.9287	310.971	-2.08438	5.00966e-15
ENSG00000196458	ZNF605	135.101	400.876	-1.57862	5.01249e-15
ENSG00000134668	SPOCD1	244.926	616.253	-1.33381	5.01249e-15
ENSG00000143851	PTPN7	467.166	1022.89	-1.12742	5.74538e-15
ENSG00000006025	OSBPL7	195.997	462.351	-1.23805	5.77079e-15
ENSG00000101493	ZNF516	356.124	814.184	-1.19219	6.24923e-15
ENSG00000076984	MAP2K7	410.968	844.169	-1.04033	6.37308e-15
ENSG00000228223	HCG11	25.0528	159.732	-2.68123	6.41537e-15
ENSG00000102804	TSC22D1	188.512	478.918	-1.34292	6.98358e-15
ENSG00000110060	PUS3	18.3903	141.656	-2.90709	7.08352e-15
ENSG00000142444	TIMM29	38.8948	189.527	-2.28103	7.2644e-15
ENSG00000174718	KIAA1551	281.822	645.481	-1.19368	7.29643e-15
ENSG00000182544	MFSD5	230.6	579.637	-1.34142	9.035e-15
ENSG00000198040	ZNF84	76.688	272.611	-1.83391	9.58151e-15
ENSG00000154429	CCSAP	274.832	644.322	-1.23335	9.70619e-15
ENSG00000189308	LIN54	227.794	572.581	-1.33065	9.854e-15
ENSG00000185485	NA	343.838	741.896	-1.11477	1.07119e-14
ENSG00000173065	FAM222B	221.6	548.425	-1.30662	1.08585e-14
ENSG00000125149	C16orf70	304.143	708.905	-1.21399	1.14765e-14
ENSG00000170468	RIOX1	319.113	691.931	-1.11555	1.19456e-14
ENSG00000164002	EXO5	78.1432	268.133	-1.76875	1.22104e-14
ENSG00000237424	FOXD2-AS1	89.4284	282.727	-1.67109	1.45404e-14
ENSG00000128203	ASPHD2	196.86	493.703	-1.32605	1.57563e-14
ENSG00000136367	ZFHX2	83.3913	342.227	-2.04394	1.67458e-14
ENSG00000110497	AMBRA1	285.622	707.345	-1.3096	1.70254e-14
ENSG00000214135	NA	314.591	717.138	-1.19277	1.7528e-14
ENSG00000089048	ESF1	379.532	813.728	-1.09764	1.78828e-14
ENSG00000146757	ZNF92	69.8693	261.288	-1.89537	1.83656e-14
ENSG00000102554	KLF5	334.042	736.288	-1.14102	1.87709e-14
ENSG00000143971	ETAA1	109.709	355.274	-1.68222	1.9499e-14
ENSG00000164093	PITX2	62.6151	250.934	-2.00035	2.00138e-14
ENSG00000224032	EPB41L4A-AS1	30.07	201.547	-2.76343	2.05724e-14
ENSG00000104221	BRF2	4.70461	122.165	-4.71444	2.16643e-14
ENSG00000176108	CHMP6	251.406	605.045	-1.26289	2.17692e-14
ENSG00000160051	IQCC	17.445	151.283	-3.15712	2.41838e-14
ENSG00000163866	SMIM12	338.285	719.943	-1.0885	2.66131e-14
ENSG00000259943	AL050341.2	8.23306	126.293	-3.95715	2.70487e-14
ENSG00000164626	KCNK5	245.28	582.724	-1.24903	2.73376e-14
ENSG00000100292	HMOX1	308.412	691.988	-1.1606	2.79188e-14
ENSG00000130479	MAP1S	404.979	833.471	-1.03939	2.80679e-14
ENSG00000151093	OXSM	49.5547	214.991	-2.13031	3.07522e-14
ENSG00000287707	NA	38.0723	214.828	-2.48252	3.64736e-14
ENSG00000173517	PEAK1	791.382	1599.02	-1.01636	3.86021e-14
ENSG00000137574	TGS1	481.258	968.873	-1.01081	3.87942e-14
ENSG00000162711	NLRP3	11.6052	129.724	-3.49033	3.98588e-14
ENSG00000162650	ATXN7L2	329.772	701.517	-1.08991	4.00721e-14
ENSG00000082512	TRAF5	172.704	466.601	-1.43566	4.06323e-14
ENSG00000100056	ESS2	222.192	521.994	-1.2279	4.08122e-14
ENSG00000063176	SPHK2	127.195	382.426	-1.578	4.27219e-14
ENSG00000178974	FBXO34	280.319	660.42	-1.24345	4.5155e-14
ENSG00000183309	ZNF623	115.896	310.784	-1.42798	4.81084e-14
ENSG00000184517	ZFP1	127.698	357.433	-1.48445	5.41003e-14
ENSG00000260565	NA	178.198	465.344	-1.38393	5.75535e-14
ENSG00000089775	ZBTB25	236.257	541.182	-1.20051	5.75874e-14
ENSG00000170684	ZNF296	4.70461	121.862	-4.71246	6.25056e-14
ENSG00000105879	CBLL1	176.036	467.278	-1.41009	6.56436e-14
ENSG00000196693	ZNF33B	259.795	602.797	-1.2099	6.60213e-14
ENSG00000101945	SUV39H1	296.665	716.512	-1.26214	6.64096e-14
ENSG00000144659	SLC25A38	341.5	776.282	-1.18011	6.82384e-14
ENSG00000135999	EPC2	214.767	578.232	-1.43334	6.87336e-14
ENSG00000155846	PPARGC1B	313.496	758.833	-1.27854	8.18435e-14
ENSG00000083093	PALB2	195.289	487.537	-1.3184	8.74362e-14
ENSG00000177971	IMP3	116.297	351.047	-1.58117	8.77018e-14
ENSG00000234912	NA	19.641	140.983	-2.87041	9.08929e-14
ENSG00000228526	MIR34AHG	25.25	131.445	-2.37075	9.20786e-14
ENSG00000167380	ZNF226	83.4658	287.879	-1.80373	9.86062e-14
ENSG00000174804	FZD4	64.6138	229.586	-1.82745	1.04362e-13
ENSG00000179455	MKRN3	30.7027	174.259	-2.47779	1.04567e-13
ENSG00000138050	THUMPD2	164.981	434.41	-1.39932	1.04923e-13
ENSG00000175895	PLEKHF2	28.384	166.091	-2.56926	1.14262e-13
ENSG00000178502	KLHL11	129.514	374.489	-1.51356	1.21879e-13
ENSG00000183530	PRR14L	769.877	1541	-1.00535	1.24441e-13
ENSG00000151276	MAGI1	388.241	917.43	-1.23856	1.32585e-13
ENSG00000247828	TMEM161B-AS1	75.5601	275.63	-1.8441	1.37271e-13
ENSG00000101040	ZMYND8	201.17	529.767	-1.39836	1.41821e-13
ENSG00000161960	EIF4A1	20.7017	160.711	-2.94889	1.45845e-13
ENSG00000109099	PMP22	290.081	683.719	-1.24336	1.56862e-13
ENSG00000151458	ANKRD50	359.455	738.441	-1.03763	1.61249e-13
ENSG00000265646	NA	481.102	1077.28	-1.16552	1.72041e-13
ENSG00000186564	FOXD2	37.6033	180.478	-2.24097	1.93646e-13
ENSG00000272763	AC103702.2	85.7101	300.857	-1.80248	2.34081e-13
ENSG00000124659	TBCC	106.568	305.496	-1.513	2.41289e-13
ENSG00000278129	ZNF8	31.6407	165.628	-2.38304	2.76492e-13
ENSG00000164815	ORC5	159.651	471.842	-1.56399	3.02272e-13
ENSG00000197483	ZNF628	84.4521	292.268	-1.79116	3.11193e-13
ENSG00000153046	CDYL	308.561	701.944	-1.18445	3.26927e-13
ENSG00000188295	ZNF669	7.72315	109.584	-3.85687	3.53787e-13
ENSG00000096654	ZNF184	30.9335	154.047	-2.3258	3.63075e-13
ENSG00000112365	ZBTB24	158.047	410.017	-1.37347	3.66538e-13
ENSG00000166704	ZNF606	10.429	107.771	-3.37554	3.71552e-13
ENSG00000050426	LETMD1	278.945	629.136	-1.18159	3.7638e-13
ENSG00000196584	XRCC2	161.051	447.468	-1.48883	4.1528e-13
ENSG00000165512	ZNF22	275.982	615.487	-1.15739	4.32288e-13
ENSG00000077238	IL4R	411.995	830.948	-1.00975	4.35476e-13
ENSG00000142396	ERVK3-1	16.8197	128.775	-2.93974	4.82975e-13
ENSG00000241852	C8orf58	158.367	441.807	-1.47316	5.52952e-13
ENSG00000279278	AC245060.6	12.6659	116.01	-3.14676	6.80081e-13
ENSG00000185495	NA	15.9971	116.265	-2.85218	6.98205e-13
ENSG00000274565	AC080038.1	10.429	100.161	-3.26581	8.21591e-13
ENSG00000078900	TP73	166.708	425.985	-1.35487	8.70025e-13
ENSG00000136574	GATA4	95.711	310.647	-1.68616	8.78903e-13
ENSG00000148948	LRRC4C	378.654	878.41	-1.21586	9.09068e-13
ENSG00000229043	AC091729.3	21.0553	139.147	-2.71325	9.14353e-13
ENSG00000124508	BTN2A2	83.1605	282.89	-1.76255	9.45242e-13
ENSG00000116863	ADPRHL2	358.566	733.497	-1.02689	9.87335e-13
ENSG00000099812	MISP	137.23	391.287	-1.5076	9.99391e-13
ENSG00000172007	RAB33B	20.0355	136.736	-2.76125	1.11966e-12
ENSG00000197147	LRRC8B	432.716	889.985	-1.04416	1.16e-12
ENSG00000020256	ZFP64	294.488	630.435	-1.09769	1.25702e-12
ENSG00000171806	METTL18	6.03709	103.293	-4.1499	1.27809e-12
ENSG00000261326	LINC01355	9.09655	120.655	-3.70956	1.2812e-12
ENSG00000178307	TMEM11	299.58	631.592	-1.07961	1.2823e-12
ENSG00000198948	MFAP3L	186.587	452.253	-1.27853	1.36608e-12
ENSG00000141569	TRIM65	379.755	763.808	-1.0104	1.39757e-12
ENSG00000165322	ARHGAP12	339.569	731.555	-1.10817	1.40722e-12
ENSG00000135973	GPR45	16.2353	132.233	-2.96354	1.49749e-12
ENSG00000135845	PIGC	151.608	390.247	-1.37172	1.50929e-12
ENSG00000152484	USP12	465.064	936.056	-1.01126	1.57034e-12
ENSG00000182318	ZSCAN22	19.5256	126.014	-2.6826	1.60056e-12
ENSG00000285728	NA	35.7535	177.231	-2.33373	1.61066e-12
ENSG00000138376	BARD1	258.802	600.481	-1.21635	1.64704e-12
ENSG00000186230	ZNF749	71.4399	233.02	-1.69115	1.70968e-12
ENSG00000163874	ZC3H12A	179.653	466.174	-1.37286	1.73109e-12
ENSG00000180626	ZNF594	18.2676	136.062	-2.9433	1.95568e-12
ENSG00000099337	KCNK6	92.7187	294.451	-1.67896	2.09822e-12
ENSG00000114737	CISH	3.68479	105.452	-4.91642	2.10861e-12
ENSG00000083814	ZNF671	4.86094	98.8622	-4.40582	2.59158e-12
ENSG00000130818	ZNF426	90.8837	286.859	-1.65653	2.6067e-12
ENSG00000212978	NA	98.8041	307.053	-1.63047	2.73281e-12
ENSG00000183778	B3GALT5	20.8581	143.859	-2.78846	2.86639e-12
ENSG00000083828	ZNF586	16.3098	146.757	-3.1798	2.86706e-12
ENSG00000271254	AC240274.1	126.529	358.011	-1.4907	2.95301e-12
ENSG00000171169	NAIF1	340.964	740.58	-1.11181	2.97961e-12
ENSG00000184436	THAP7	243.247	536.514	-1.1397	3.01817e-12
ENSG00000158480	SPATA2	166.477	399.669	-1.25931	3.04838e-12
ENSG00000186448	ZNF197	158.509	389.158	-1.30178	3.24024e-12
ENSG00000186448	ZNF197	158.509	389.158	-1.30178	3.24024e-12
ENSG00000167384	ZNF180	69.7465	247.802	-1.83927	3.32682e-12
ENSG00000165526	RPUSD4	252.995	598.425	-1.24965	3.33809e-12
ENSG00000262001	DLGAP1-AS2	52.6551	209.789	-1.99627	3.58881e-12
ENSG00000188997	KCTD21	13.1758	119.564	-3.12894	4.03553e-12
ENSG00000013503	POLR3B	152.989	429.831	-1.49058	4.216e-12
ENSG00000140259	MFAP1	368.884	757.221	-1.04296	4.49073e-12
ENSG00000214029	ZNF891	27.4051	146.11	-2.42254	4.53189e-12
ENSG00000169242	EFNA1	26.3852	146.134	-2.48138	4.602e-12
ENSG00000119953	SMNDC1	449.576	909.02	-1.01803	4.65715e-12
ENSG00000124160	NCOA5	244.077	565.196	-1.20641	4.75877e-12
ENSG00000011566	MAP4K3	402.891	835.025	-1.05292	4.83621e-12
ENSG00000198081	ZBTB14	102.061	304.051	-1.57027	5.21884e-12
ENSG00000214756	CSKMT	30.6209	162.588	-2.40724	5.24866e-12
ENSG00000113240	CLK4	68.414	239.987	-1.81426	5.82435e-12
ENSG00000119684	MLH3	124.21	353.886	-1.5054	6.09059e-12
ENSG00000120738	EGR1	454.266	1041.91	-1.20318	6.17051e-12
ENSG00000173276	ZBTB21	265.818	583.261	-1.13691	6.21447e-12
ENSG00000166289	PLEKHF1	17.6832	124.018	-2.79697	6.21589e-12
ENSG00000146410	MTFR2	61.867	236.105	-1.9403	6.26925e-12
ENSG00000177051	FBXO46	117.63	332.233	-1.48301	6.2874e-12
ENSG00000159388	BTG2	74.3357	187.676	-1.33428	6.32748e-12
ENSG00000120217	CD274	35.6381	166.625	-2.23459	6.44365e-12
ENSG00000109066	TMEM104	316.794	638.606	-1.01181	6.54495e-12
ENSG00000181894	ZNF329	29.3629	146.597	-2.35269	6.59278e-12
ENSG00000176907	TCIM	0	309.321	-10.4964	6.6003e-12
ENSG00000215421	ZNF407	98.376	340.05	-1.78122	6.6003e-12
ENSG00000125449	ARMC7	27.6841	161.66	-2.51081	6.61254e-12
ENSG00000167523	SPATA33	104.726	295.584	-1.49222	6.63909e-12
ENSG00000273760	AC245041.1	370.543	792.935	-1.09844	6.81435e-12
ENSG00000205922	ONECUT3	54.3411	231.211	-2.0886	6.86002e-12
ENSG00000184602	SNN	272.454	563.645	-1.04842	6.86651e-12
ENSG00000112218	GPR63	75.8318	269.203	-1.81267	7.25735e-12
ENSG00000189042	ZNF567	40.8117	182.732	-2.1787	7.2745e-12
ENSG00000173011	TADA2B	211.525	474.345	-1.16544	7.43823e-12
ENSG00000186130	ZBTB6	58.5694	202.76	-1.81476	7.82982e-12
ENSG00000215041	NEURL4	310.437	630.156	-1.02545	8.11072e-12
ENSG00000176697	BDNF	47.9096	224.778	-2.23931	8.52836e-12
ENSG00000165757	JCAD	221.682	498.11	-1.16576	9.00192e-12
ENSG00000168061	SAC3D1	409.345	860.124	-1.06785	9.47719e-12
ENSG00000175595	ERCC4	179.177	400.9	-1.16124	9.73777e-12
ENSG00000213965	NUDT19	211.674	485.811	-1.20411	1.044e-11
ENSG00000105072	C19orf44	22.306	141.771	-2.70268	1.04601e-11
ENSG00000172244	C5orf34	97.2743	295.278	-1.60365	1.1329e-11
ENSG00000108733	PEX12	10.9389	99.6036	-3.1837	1.14308e-11
ENSG00000123388	HOXC11	153.335	406.259	-1.41057	1.21252e-11
ENSG00000147144	CCDC120	149.14	378.481	-1.348	1.25921e-11
ENSG00000102786	INTS6	212.537	526.805	-1.31042	1.33196e-11
ENSG00000158691	ZSCAN12	53.1723	233.282	-2.10297	1.35927e-11
ENSG00000100058	NA	226.338	510.881	-1.17608	1.41438e-11
ENSG00000147118	ZNF182	44.8574	194.219	-2.09228	1.44846e-11
ENSG00000177683	THAP5	152.315	366.253	-1.27019	1.55403e-11
ENSG00000164430	CGAS	205.29	475.739	-1.21233	1.64992e-11
ENSG00000165507	DEPP1	2.19597	96.4718	-5.38321	1.7094e-11
ENSG00000124216	SNAI1	45.68	180.434	-1.96256	1.83284e-11
ENSG00000167333	TRIM68	76.4499	235.39	-1.63186	1.91926e-11
ENSG00000271270	TMCC1-AS1	25.9162	143.999	-2.47128	1.99849e-11
ENSG00000137936	BCAR3	348.442	732.48	-1.06892	2.06352e-11
ENSG00000137936	BCAR3	348.442	732.48	-1.06892	2.06352e-11
ENSG00000100036	SLC35E4	114.455	331.607	-1.51849	2.0649e-11
ENSG00000125319	C17orf53	103.836	351.146	-1.73479	2.13393e-11
ENSG00000275111	ZNF2	11.8024	106.523	-3.13913	2.15513e-11
ENSG00000165030	NFIL3	66.8507	228.59	-1.76429	2.16218e-11
ENSG00000005513	SOX8	26.9361	139.425	-2.36735	2.48108e-11
ENSG00000154839	SKA1	220.729	499.711	-1.18488	2.81861e-11
ENSG00000121361	KCNJ8	14.0393	120.261	-3.03228	2.99202e-11
ENSG00000172315	TP53RK	93.9095	281.544	-1.56849	3.15186e-11
ENSG00000156735	BAG4	226.074	497.787	-1.13537	3.26e-11
ENSG00000270069	MIR222HG	1.17615	198.881	-7.4276	3.39095e-11
ENSG00000112149	CD83	212.708	458.781	-1.09905	3.40438e-11
ENSG00000253738	OTUD6B-AS1	144.674	369.759	-1.35242	3.41203e-11
ENSG00000124782	RREB1	383.25	779.014	-1.02243	3.43635e-11
ENSG00000138835	RGS3	129.228	366.185	-1.50002	3.52817e-11
ENSG00000104228	TRIM35	190.708	430.279	-1.17026	3.57062e-11
ENSG00000196214	ZNF766	58.9303	213.336	-1.85385	3.78927e-11
ENSG00000142867	BCL10	126.243	325.548	-1.37249	3.82659e-11
ENSG00000109674	NEIL3	68.9239	244.99	-1.83977	3.90454e-11
ENSG00000149054	ZNF215	80.2165	267.721	-1.73822	4.10516e-11
ENSG00000131115	ZNF227	94.922	282.36	-1.56887	4.21325e-11
ENSG00000144048	DUSP11	225.088	486.422	-1.10967	4.71593e-11
ENSG00000112855	HARS2	257.156	545.984	-1.09008	4.78817e-11
ENSG00000171649	ZIK1	32.735	156.574	-2.28491	4.81835e-11
ENSG00000168661	ZNF30	19.1311	116.823	-2.64246	5.04404e-11
ENSG00000179348	GATA2	13.1349	109.213	-3.04198	5.06394e-11
ENSG00000133247	KMT5C	80.1829	238.753	-1.5618	5.1534e-11
ENSG00000119720	NRDE2	92.4952	299.315	-1.68845	5.21758e-11
ENSG00000137135	ARHGEF39	355.811	743.714	-1.06083	5.35068e-11
ENSG00000171903	CYP4F11	45.7954	188.204	-2.03644	5.52385e-11
ENSG00000256235	SMIM3	61.1263	204.821	-1.73916	5.81199e-11
ENSG00000284946	AC068831.7	39.5202	179.437	-2.18525	5.8193e-11
ENSG00000080845	DLGAP4	501.755	1047.81	-1.06598	5.98904e-11
ENSG00000164484	TMEM200A	115.936	328.047	-1.50234	6.11614e-11
ENSG00000165660	ABRAXAS2	229.201	487.347	-1.09059	6.21537e-11
ENSG00000260708	AL118516.1	6.27525	86.91	-3.67647	6.55564e-11
ENSG00000011332	DPF1	45.8772	195.844	-2.07073	6.64966e-11
ENSG00000175283	DOLK	120.057	319.026	-1.40289	6.68778e-11
ENSG00000170100	ZNF778	250.051	540.675	-1.11944	6.94476e-11
ENSG00000085978	ATG16L1	325.6	683.763	-1.06226	7.08271e-11
ENSG00000273604	EPOP	174.085	410.619	-1.23508	7.28781e-11
ENSG00000198393	ZNF26	153.92	397.768	-1.37707	7.35909e-11
ENSG00000125089	SH3TC1	41.6825	197.327	-2.21862	7.69172e-11
ENSG00000148300	REXO4	335.206	728.097	-1.11017	8.0906e-11
ENSG00000197714	ZNF460	52.6477	228.705	-2.1447	8.10694e-11
ENSG00000182405	PGBD4	9.72188	88.3246	-3.24038	8.17992e-11
ENSG00000251022	THAP9-AS1	211.748	461.957	-1.13302	8.25568e-11
ENSG00000005812	FBXL3	164.899	391.783	-1.25246	8.78444e-11
ENSG00000168612	ZSWIM1	42.1106	166.325	-1.96716	8.92112e-11
ENSG00000136870	ZNF189	112.129	307.077	-1.45743	9.20507e-11
ENSG00000286381	NA	64.3348	229.722	-1.85146	9.41713e-11
ENSG00000231345	NA	166.042	395.191	-1.25123	9.53272e-11
ENSG00000138311	ZNF365	57.4824	231.953	-1.99782	1.03904e-10
ENSG00000151014	NOCT	208.112	469.727	-1.17606	1.04053e-10
ENSG00000188610	FAM72B	119.431	347.634	-1.5358	1.04727e-10
ENSG00000147316	MCPH1	105.228	315.565	-1.59194	1.06316e-10
ENSG00000131797	NA	60.7391	211.299	-1.77325	1.12414e-10
ENSG00000041988	THAP3	16.038	119.261	-2.85426	1.12848e-10
ENSG00000162086	ZNF75A	246.456	512.779	-1.05772	1.245e-10
ENSG00000279088	NA	89.2794	249.104	-1.46771	1.27496e-10
ENSG00000151065	DCP1B	185.69	412.223	-1.14606	1.36303e-10
ENSG00000062370	ZNF112	2.3523	99.4436	-5.42085	1.36303e-10
ENSG00000229676	ZNF492	13.8421	119.795	-3.07473	1.3834e-10
ENSG00000117481	NSUN4	259.788	536.636	-1.0461	1.38914e-10
ENSG00000178104	PDE4DIP	307.895	616.691	-1.00457	1.45243e-10
ENSG00000215417	NA	2.50864	96.6793	-5.37654	1.48407e-10
ENSG00000154920	EME1	237.646	502.265	-1.07299	1.58307e-10
ENSG00000179021	C3orf38	196.935	435.968	-1.14769	1.59918e-10
ENSG00000007944	MYLIP	44.3066	176.047	-1.97797	1.60524e-10
ENSG00000142655	PEX14	277.173	634.475	-1.18778	1.61611e-10
ENSG00000168040	FADD	23.6867	340.54	-3.81688	1.82975e-10
ENSG00000100483	VCPKMT	70.6509	227.593	-1.68602	1.846e-10
ENSG00000142149	HUNK	250.833	564.808	-1.17907	1.95164e-10
ENSG00000182749	PAQR7	170.672	397.602	-1.21795	1.98022e-10
ENSG00000163485	ADORA1	47.3996	192.083	-2.02717	1.98961e-10
ENSG00000143633	C1orf131	164.356	379.341	-1.20638	2.00599e-10
ENSG00000106031	HOXA13	21.0144	120.094	-2.526	2.11047e-10
ENSG00000187866	FAM122A	15.6026	114.64	-2.91343	2.12171e-10
ENSG00000107362	ABHD17B	101	290.344	-1.5178	2.21715e-10
ENSG00000162757	C1orf74	1.52973	107.846	-5.96192	2.28948e-10
ENSG00000182310	SPACA6	34.0748	162.242	-2.224	2.30723e-10
ENSG00000168916	ZNF608	278.714	629.207	-1.17901	2.36917e-10
ENSG00000125846	ZNF133	27.9895	143.139	-2.39574	2.81761e-10
ENSG00000269821	KCNQ1OT1	25.6781	146.179	-2.53529	2.88272e-10
ENSG00000205927	OLIG2	96.3772	271.683	-1.48354	2.90498e-10
ENSG00000167842	MIS12	132.395	319.815	-1.28292	3.03211e-10
ENSG00000092140	G2E3	313.775	643.805	-1.03687	3.03211e-10
ENSG00000248323	LUCAT1	128.487	379.59	-1.55922	3.13542e-10
ENSG00000112742	TTK	304.895	665.693	-1.13318	3.17833e-10
ENSG00000269929	AL158152.1	2.50864	93.4524	-5.32845	3.45827e-10
ENSG00000196227	FAM217B	173.847	370.542	-1.09127	3.71898e-10
ENSG00000239789	MRPS17	70.8482	222.486	-1.6472	3.77794e-10
ENSG00000186654	PRR5	306.249	635.379	-1.05258	4.03523e-10
ENSG00000203721	LINC00862	346.544	695.369	-1.00841	4.21188e-10
ENSG00000149016	TUT1	48.9703	178.458	-1.86667	4.49998e-10
ENSG00000196150	ZNF250	58.0259	187.768	-1.69542	4.65642e-10
ENSG00000164051	CCDC51	289.553	603.711	-1.05458	4.67968e-10
ENSG00000166167	BTRC	245.674	531.182	-1.11172	4.73558e-10
ENSG00000277072	NA	78.5377	261.332	-1.72236	4.75603e-10
ENSG00000235954	NA	253.955	515.404	-1.01363	4.93649e-10
ENSG00000145945	FAM50B	191.448	437.284	-1.1934	4.98787e-10
ENSG00000180340	FZD2	239.719	522.299	-1.11817	5.06716e-10
ENSG00000168116	KIAA1586	63.6349	209.122	-1.70584	5.07258e-10
ENSG00000136243	NUPL2	110.688	301.368	-1.43273	5.12048e-10
ENSG00000175606	TMEM70	217.052	455.574	-1.06894	5.19058e-10
ENSG00000072736	NFATC3	265.806	611.964	-1.19459	5.42733e-10
ENSG00000143869	GDF7	90.4965	254.069	-1.47566	5.58303e-10
ENSG00000128534	LSM8	171.387	394.582	-1.19369	5.92099e-10
ENSG00000159882	ZNF230	19.172	111.903	-2.5516	5.95037e-10
ENSG00000105556	MIER2	102.489	295.38	-1.52369	6.35796e-10
ENSG00000168994	PXDC1	95.8264	276.627	-1.52145	6.36191e-10
ENSG00000180938	ZNF572	10.1164	85.5191	-3.04518	6.63049e-10
ENSG00000119574	ZBTB45	54.2666	193.824	-1.82118	6.65409e-10
ENSG00000188211	NCR3LG1	70.1819	222.32	-1.6627	6.70514e-10
ENSG00000179841	AKAP5	98.2123	248.081	-1.34176	6.7335e-10
ENSG00000196872	KIAA1211L	13.1349	103.827	-2.97324	6.92836e-10
ENSG00000197937	ZNF347	99.3885	280.996	-1.49802	7.06912e-10
ENSG00000100601	ALKBH1	129.507	325.895	-1.32381	7.40505e-10
ENSG00000177946	CENPBD1	19.2874	119.027	-2.66277	7.44305e-10
ENSG00000183655	KLHL25	200.199	448.287	-1.15784	7.68053e-10
ENSG00000133111	RFXAP	30.1109	145.876	-2.2811	8.0689e-10
ENSG00000168646	AXIN2	223.614	501.779	-1.15698	8.41619e-10
ENSG00000243364	EFNA4	34.3466	146.971	-2.08795	8.71628e-10
ENSG00000183060	LYSMD4	111.667	285.583	-1.3463	8.77582e-10
ENSG00000284024	HSPA14	282.366	570.224	-1.01376	8.87512e-10
ENSG00000284024	HSPA14	282.366	570.224	-1.01376	8.87512e-10
ENSG00000274349	ZNF658	8.11764	76.8619	-3.16732	9.5341e-10
ENSG00000181007	ZFP82	9.87821	97.7708	-3.36919	9.67384e-10
ENSG00000180423	HARBI1	8.23306	90.9939	-3.48451	1.06511e-09
ENSG00000143842	SOX13	208.778	453.119	-1.11619	1.11026e-09
ENSG00000178917	ZNF852	26.1471	118.843	-2.22735	1.15504e-09
ENSG00000166035	LIPC	16.1535	118.496	-2.87164	1.15776e-09
ENSG00000104218	CSPP1	210.818	465.996	-1.14316	1.17739e-09
ENSG00000261324	NA	6.23434	80.065	-3.6584	1.2014e-09
ENSG00000246067	RAB30-AS1	108.295	280.826	-1.36647	1.25857e-09
ENSG00000204767	FAM196B	58.8485	218.47	-1.89674	1.31695e-09
ENSG00000229320	NA	37.7596	158.131	-2.04923	1.33438e-09
ENSG00000072840	EVC	311.505	719.294	-1.20676	1.37934e-09
ENSG00000178150	ZNF114	11.0953	93.0817	-3.08096	1.38658e-09
ENSG00000173281	PPP1R3B	22.9722	113.46	-2.3402	1.4427e-09
ENSG00000225614	ZNF469	216.114	488.735	-1.17553	1.44856e-09
ENSG00000135900	MRPL44	274.322	546.589	-1.00128	1.46747e-09
ENSG00000101246	ARFRP1	271.318	550.67	-1.02097	1.47638e-09
ENSG00000112210	RAB23	225.639	461.794	-1.03245	1.49762e-09
ENSG00000203883	SOX18	18.0368	105.15	-2.52259	1.53169e-09
ENSG00000175104	TRAF6	180.971	407.422	-1.17833	1.59739e-09
ENSG00000130449	ZSWIM6	304.869	645.863	-1.08718	1.67502e-09
ENSG00000196756	NA	230.235	498.922	-1.11015	1.78555e-09
ENSG00000122085	MTERF4	198.602	468.867	-1.22938	1.78786e-09
ENSG00000149346	SLX4IP	71.5553	241.328	-1.74915	1.78786e-09
ENSG00000119986	AVPI1	109.866	304.01	-1.45782	1.98419e-09
ENSG00000198960	ARMCX6	61.4725	209.303	-1.78143	1.99816e-09
ENSG00000110921	MVK	56.6598	204.199	-1.82997	2.13728e-09
ENSG00000119559	C19orf25	180.252	419.068	-1.20398	2.15714e-09
ENSG00000253251	SHLD3	10.429	88.4672	-3.08126	2.27535e-09
ENSG00000212724	KRTAP2-3	39.6429	183.702	-2.19427	2.30404e-09
ENSG00000154447	SH3RF1	183.126	445.384	-1.29091	2.34485e-09
ENSG00000198680	TUSC1	177.342	394.487	-1.1498	2.40998e-09
ENSG00000135482	ZC3H10	56.7753	199.397	-1.79758	2.4709e-09
ENSG00000169184	MN1	211.517	445.244	-1.07935	2.4709e-09
ENSG00000165895	ARHGAP42	87.2325	271.801	-1.64499	2.4876e-09
ENSG00000127081	ZNF484	56.4962	183.497	-1.70429	2.52786e-09
ENSG00000163481	RNF25	242.458	486.582	-1.00277	2.53829e-09
ENSG00000261770	AC006504.1	32.5042	156.07	-2.25085	2.54802e-09
ENSG00000088876	ZNF343	63.0841	196.585	-1.64087	2.72627e-09
ENSG00000197841	ZNF181	48.5758	157.206	-1.70033	2.79069e-09
ENSG00000130584	ZBTB46	68.455	224.149	-1.71819	2.80526e-09
ENSG00000170903	MSANTD4	260.29	524.088	-1.0106	2.99114e-09
ENSG00000224870	NA	54.2257	184.423	-1.76055	3.00238e-09
ENSG00000204237	OXLD1	221.723	468.363	-1.07386	3.02309e-09
ENSG00000279821	NA	44.8983	216.148	-2.24613	3.16733e-09
ENSG00000152147	GEMIN6	235.714	522.426	-1.15013	3.19516e-09
ENSG00000267534	S1PR2	47.6378	178.598	-1.90464	3.30999e-09
ENSG00000185024	BRF1	107.826	297.886	-1.45524	3.33205e-09
ENSG00000121297	TSHZ3	203.746	462.861	-1.19305	3.57654e-09
ENSG00000177508	IRX3	100.959	267.578	-1.40294	3.62208e-09
ENSG00000121417	ZNF211	29.0502	118.656	-2.05418	3.76754e-09
ENSG00000262049	AC139530.1	16.9015	104.966	-2.58152	4.03877e-09
ENSG00000263826	AC112907.3	15.9153	107.098	-2.80098	4.03877e-09
ENSG00000267100	ILF3-DT	180.204	421.319	-1.21986	4.22614e-09
ENSG00000265688	MAFG-DT	70.0665	225.475	-1.68006	4.5856e-09
ENSG00000267121	AC008105.3	7.29507	97.8183	-3.64688	4.60528e-09
ENSG00000165943	MOAP1	15.3309	89.8549	-2.54064	4.81824e-09
ENSG00000181264	TMEM136	94.1813	255.786	-1.43073	5.31877e-09
ENSG00000198440	ZNF583	45.4009	169.342	-1.90285	5.50417e-09
ENSG00000135392	DNAJC14	238.345	482.495	-1.01401	5.55618e-09
ENSG00000185989	RASA3	284.141	579.45	-1.02603	5.69523e-09
ENSG00000170473	PYM1	138.875	323.899	-1.21764	5.87945e-09
ENSG00000221909	FAM200A	37.6778	138.827	-1.87831	5.89434e-09
ENSG00000197119	SLC25A29	157.232	367.457	-1.21387	6.18435e-09
ENSG00000119938	PPP1R3C	15.4872	86.3318	-2.46387	6.22344e-09
ENSG00000089692	LAG3	76.3344	207.609	-1.44838	6.66055e-09
ENSG00000092607	TBX15	41.5189	163.564	-1.98347	7.05681e-09
ENSG00000196417	ZNF765	80.9236	222.812	-1.45815	7.10233e-09
ENSG00000197062	ZSCAN26	56.7343	190.672	-1.73912	7.14363e-09
ENSG00000198185	ZNF334	25.1346	122.111	-2.25984	7.44021e-09
ENSG00000198093	ZNF649	8.38939	78.6472	-3.26819	7.61822e-09
ENSG00000177125	ZBTB34	146.442	310.974	-1.08083	8.06102e-09
ENSG00000159917	ZNF235	28.4658	133.464	-2.21601	8.33709e-09
ENSG00000108511	HOXB6	49.7184	170.709	-1.76549	8.77525e-09
ENSG00000214226	C17orf67	35.0873	140.609	-2.02623	8.98029e-09
ENSG00000205423	CNEP1R1	163.228	364.741	-1.1526	9.26469e-09
ENSG00000260261	NA	40.5809	149.058	-1.86789	9.42554e-09
ENSG00000268858	AL118506.1	21.0144	113.039	-2.43912	9.52137e-09
ENSG00000198746	GPATCH3	94.8811	247.639	-1.38647	9.54554e-09
ENSG00000129473	BCL2L2	331.831	662.286	-1.00179	9.7435e-09
ENSG00000277969	AC006449.6	6.19342	74.0025	-3.66316	1.03725e-08
ENSG00000083635	NUFIP1	116.324	289.065	-1.31938	1.13535e-08
ENSG00000197757	HOXC6	140.84	337.381	-1.25162	1.23934e-08
ENSG00000037637	FBXO42	99.5112	257.227	-1.36185	1.27491e-08
ENSG00000183166	CALN1	226.576	542.416	-1.25993	1.27559e-08
ENSG00000153233	PTPRR	8.8993	82.3635	-3.23067	1.28521e-08
ENSG00000175906	ARL4D	15.1746	93.0786	-2.60169	1.33918e-08
ENSG00000167034	NKX3-1	117.514	279.296	-1.23104	1.34266e-08
ENSG00000278704	BX004987.1	25.4473	134.301	-2.38191	1.44297e-08
ENSG00000235500	NA	24.0329	132.162	-2.47027	1.55561e-08
ENSG00000181751	C5orf30	102.094	256.898	-1.33551	1.56349e-08
ENSG00000157540	DYRK1A	268.516	564.787	-1.07848	1.73259e-08
ENSG00000287562	NA	7.87948	79.6705	-3.38193	1.74603e-08
ENSG00000171861	MRM3	87.5934	238.145	-1.43699	1.78127e-08
ENSG00000158987	RAPGEF6	86.4508	257.53	-1.57486	1.79912e-08
ENSG00000180884	ZNF792	2.50864	69.2485	-4.8931	1.85645e-08
ENSG00000173933	RBM4	73.0032	208.422	-1.514	1.92437e-08
ENSG00000168876	ANKRD49	65.0419	184.007	-1.50984	1.98879e-08
ENSG00000238125	NA	17.4859	107.751	-2.62842	2.3125e-08
ENSG00000170049	KCNAB3	67.0889	209.582	-1.62849	2.32741e-08
ENSG00000178935	ZNF552	9.13746	75.2572	-2.97726	2.35896e-08
ENSG00000162222	TTC9C	117.276	297.882	-1.33516	2.41026e-08
ENSG00000119778	ATAD2B	174.275	387.904	-1.1549	2.46293e-08
ENSG00000224051	CPTP	95.8673	263.345	-1.45225	2.46924e-08
ENSG00000236499	LINC00896	9.60646	83.9382	-3.10889	2.51425e-08
ENSG00000135185	TMEM243	111.66	262.471	-1.23592	2.64189e-08
ENSG00000081692	JMJD4	20.4636	115.497	-2.53155	2.8219e-08
ENSG00000091073	DTX2	210.538	449.732	-1.09545	2.98341e-08
ENSG00000105464	GRIN2D	15.4463	98.7197	-2.70308	3.03586e-08
ENSG00000183935	NA	118.363	294.748	-1.32285	3.07173e-08
ENSG00000197472	ZNF695	15.7999	94.3839	-2.58626	3.08034e-08
ENSG00000165556	CDX2	24.8964	119.095	-2.26433	3.20139e-08
ENSG00000189114	BLOC1S3	49.3648	170.661	-1.78031	3.36116e-08
ENSG00000151364	KCTD14	18.8184	99.0697	-2.41197	3.42734e-08
ENSG00000204439	C6orf47	47.0534	161.381	-1.75594	3.64876e-08
ENSG00000105643	ARRDC2	155.389	338.935	-1.11366	4.11966e-08
ENSG00000089177	KIF16B	142.165	352.24	-1.3063	4.33052e-08
ENSG00000176749	CDK5R1	173.486	365.281	-1.07711	4.38946e-08
ENSG00000229152	NA	59.0457	176.394	-1.58181	4.39109e-08
ENSG00000184588	PDE4B	4.1947	68.184	-4.05773	4.8424e-08
ENSG00000111875	ASF1A	152.948	345.552	-1.17432	4.9067e-08
ENSG00000200087	NA	3.52845	70.6663	-4.34083	4.9835e-08
ENSG00000246174	KCTD21-AS1	27.3642	115.222	-2.09783	5.0185e-08
ENSG00000280002	NA	66.8507	203.196	-1.60037	5.08728e-08
ENSG00000136122	BORA	125.815	328.356	-1.38445	5.23363e-08
ENSG00000187772	LIN28B	212.816	446.241	-1.07022	5.3192e-08
ENSG00000186532	SMYD4	133.422	303.796	-1.19054	5.33692e-08
ENSG00000137273	FOXF2	132.682	315.843	-1.24735	5.45667e-08
ENSG00000213799	ZNF845	121.743	276.905	-1.17802	5.57302e-08
ENSG00000166004	CEP295	200.076	430.472	-1.10119	5.83936e-08
ENSG00000165195	PIGA	56.578	178.512	-1.645	5.93793e-08
ENSG00000247516	MIR4458HG	25.8753	119.145	-2.21396	6.28096e-08
ENSG00000144026	ZNF514	127.806	297.512	-1.2318	6.31099e-08
ENSG00000106100	NOD1	215.801	446.748	-1.04989	6.47727e-08
ENSG00000170448	NFXL1	206.548	436.92	-1.07615	6.66186e-08
ENSG00000175787	ZNF169	14.4674	89.1373	-2.62535	6.78727e-08
ENSG00000275993	SIK1B	25.9572	111.321	-2.0858	7.03964e-08
ENSG00000177301	KCNA2	47.7532	147.341	-1.62979	7.09339e-08
ENSG00000143363	PRUNE1	60.6909	179.413	-1.56871	7.11608e-08
ENSG00000164736	SOX17	6.19342	60.8732	-3.36693	7.41861e-08
ENSG00000189337	KAZN	206.656	433.132	-1.07124	7.8419e-08
ENSG00000118922	KLF12	174.104	427.954	-1.3086	8.19925e-08
ENSG00000158092	NCK1	93.8613	255.857	-1.4472	8.22999e-08
ENSG00000148426	PROSER2	75.7164	218.426	-1.50907	8.34718e-08
ENSG00000139675	HNRNPA1L2	14.6646	93.2893	-2.65394	8.55167e-08
ENSG00000273706	LHX1	30.7027	124.11	-1.9901	8.7607e-08
ENSG00000100150	DEPDC5	95.0784	247.407	-1.37901	8.92469e-08
ENSG00000171606	ZNF274	181.76	387.696	-1.09568	9.52607e-08
ENSG00000160908	ZNF394	112.884	274.138	-1.27357	9.85766e-08
ENSG00000154743	TSEN2	125.42	295.213	-1.24085	1.04075e-07
ENSG00000083817	ZNF416	8.8993	71.7578	-3.03087	1.07822e-07
ENSG00000085276	MECOM	105.976	265.718	-1.32757	1.10512e-07
ENSG00000157214	STEAP2	150.086	330.135	-1.14026	1.12341e-07
ENSG00000163463	KRTCAP2	25.1346	113.596	-2.15321	1.19996e-07
ENSG00000183718	TRIM52	31.2462	114.711	-1.89246	1.32162e-07
ENSG00000171295	ZNF440	40.6963	140.289	-1.7847	1.32542e-07
ENSG00000235636	NA	6.23434	79.0179	-3.64851	1.42686e-07
ENSG00000116138	DNAJC16	174.398	360.585	-1.04601	1.43543e-07
ENSG00000260920	NA	121.81	279.595	-1.20951	1.4453e-07
ENSG00000253716	MINCR	64.0294	182.293	-1.4923	1.45094e-07
ENSG00000204315	FKBPL	58.0668	177.836	-1.61001	1.58241e-07
ENSG00000183206	POTEC	40.4582	168.23	-2.06953	1.6681e-07
ENSG00000189046	ALKBH2	142.56	312.038	-1.12832	1.68634e-07
ENSG00000132952	USPL1	134.904	310.202	-1.21321	1.73618e-07
ENSG00000181450	ZNF678	108.403	268.228	-1.31247	1.76819e-07
ENSG00000198841	KTI12	8.27397	69.643	-3.03046	1.79622e-07
ENSG00000196526	AFAP1	155.382	360.357	-1.20982	1.87796e-07
ENSG00000173320	STOX2	92.4134	243.718	-1.39596	1.89211e-07
ENSG00000125462	C1orf61	51.6762	149.127	-1.52574	1.894e-07
ENSG00000145241	CENPC	132.09	301.993	-1.19059	1.92081e-07
ENSG00000221886	ZBED8	10.2727	71.6628	-2.79086	1.93584e-07
ENSG00000225973	PIGBOS1	11.8024	85.4478	-2.83243	1.99713e-07
ENSG00000078399	HOXA9	69.992	205.127	-1.53207	2.04356e-07
ENSG00000204923	FBXO48	35.5972	115.987	-1.72867	2.22317e-07
ENSG00000180998	GPR137C	83.8194	215.22	-1.37398	2.22536e-07
ENSG00000204498	NFKBIL1	78.1768	200.877	-1.36968	2.2666e-07
ENSG00000286545	NA	13.7193	81.2927	-2.63484	2.34697e-07
ENSG00000135211	TMEM60	59.3248	184.449	-1.62217	2.36468e-07
ENSG00000104369	JPH1	80.2983	220.3	-1.4545	2.4085e-07
ENSG00000170365	SMAD1	138.399	309.675	-1.16371	2.42192e-07
ENSG00000158014	SLC30A2	8.27397	63.8894	-2.89768	2.44388e-07
ENSG00000186446	ZNF501	2.86221	54.1201	-4.2221	2.58236e-07
ENSG00000168564	CDKN2AIP	70.0592	184.956	-1.41569	2.62453e-07
ENSG00000172548	NIPAL4	65.0902	182.848	-1.47026	2.65093e-07
ENSG00000196437	ZNF569	132.254	304.496	-1.1949	2.70379e-07
ENSG00000168310	IRF2	43.8376	158.155	-1.83473	2.77738e-07
ENSG00000185875	THNSL1	35.72	122.138	-1.7592	2.85053e-07
ENSG00000271643	AC112220.4	16.7788	80.1331	-2.28939	2.98189e-07
ENSG00000166845	C18orf54	155.858	348.399	-1.15466	3.02209e-07
ENSG00000269825	NA	12.1151	83.4075	-2.77808	3.07886e-07
ENSG00000268941	LINC01711	63.9476	187.184	-1.55082	3.11679e-07
ENSG00000115289	PCGF1	140.561	304.544	-1.11166	3.21813e-07
ENSG00000103199	ZNF500	168.681	344.552	-1.01941	3.27679e-07
ENSG00000196793	ZNF239	92.3725	225.805	-1.28719	3.32753e-07
ENSG00000085231	AK6	177.852	387.394	-1.11675	3.47564e-07
ENSG00000204611	ZNF616	22.0342	105.523	-2.25923	3.51692e-07
ENSG00000139263	LRIG3	71.4808	211.064	-1.54984	3.55133e-07
ENSG00000243477	NAA80	67.3197	178.322	-1.40195	3.55563e-07
ENSG00000268205	AC005261.1	130.716	282.404	-1.11224	3.80245e-07
ENSG00000136866	ZFP37	3.37212	55.5585	-4.00562	3.98531e-07
ENSG00000213638	ADAT3	24.8964	94.4045	-1.92793	4.04465e-07
ENSG00000177410	ZFAS1	178.205	414.385	-1.21095	4.38261e-07
ENSG00000185338	SOCS1	28.2276	94.5914	-1.75969	4.45175e-07
ENSG00000149474	KAT14	53.485	162.983	-1.58275	4.4958e-07
ENSG00000153487	ING1	118.84	268.942	-1.17667	4.51967e-07
ENSG00000167771	RCOR2	30.2264	108.792	-1.87249	4.63735e-07
ENSG00000215146	NA	28.384	108.169	-1.944	4.6659e-07
ENSG00000198551	ZNF627	26.5416	105.126	-2.0042	4.7443e-07
ENSG00000196247	ZNF107	118.166	270.571	-1.20047	4.85369e-07
ENSG00000253669	GASAL1	102.202	263.559	-1.3831	5.19584e-07
ENSG00000185019	UBOX5	32.5787	118.748	-1.88671	5.78754e-07
ENSG00000272031	ANKRD34A	21.2116	97.3525	-2.19293	5.80569e-07
ENSG00000106351	AGFG2	120.09	270.054	-1.17463	5.9488e-07
ENSG00000167840	ZNF232	21.7216	95.6354	-2.13032	6.04434e-07
ENSG00000221926	TRIM16	158.088	336.827	-1.08579	6.13653e-07
ENSG00000115738	ID2	101.238	244.249	-1.26505	6.15673e-07
ENSG00000105855	ITGB8	108.206	260.404	-1.27634	6.24732e-07
ENSG00000155666	KDM8	19.5665	100.644	-2.34515	6.29321e-07
ENSG00000168556	ING2	102.448	238.08	-1.21677	6.73659e-07
ENSG00000132466	ANKRD17	1277.23	2833.19	-1.14916	6.73772e-07
ENSG00000170265	ZNF282	157.035	336.782	-1.08916	6.88473e-07
ENSG00000179941	BBS10	67.0406	176.836	-1.41071	7.51215e-07
ENSG00000280383	NA	11.4079	78.1846	-2.8074	7.51215e-07
ENSG00000260853	AC109460.2	79.9374	214.41	-1.43482	7.64584e-07
ENSG00000232040	ZBED9	35.3255	111.927	-1.66614	7.64584e-07
ENSG00000196453	ZNF777	81.0464	209.024	-1.35603	7.68383e-07
ENSG00000197016	ZNF470	53.913	157.947	-1.53759	7.71348e-07
ENSG00000248370	LINC02434	63.4786	167.832	-1.39596	7.78847e-07
ENSG00000177427	MIEF2	82.8069	201.322	-1.27572	7.78969e-07
ENSG00000137878	GCOM1	6.74425	68.0208	-3.3051	7.91105e-07
ENSG00000196550	FAM72A	25.5218	116.962	-2.21383	8.10187e-07
ENSG00000238062	SPATA3-AS1	2.19597	63.6138	-4.79028	8.2269e-07
ENSG00000158006	PAFAH2	107.506	252.025	-1.23049	8.56158e-07
ENSG00000125843	AP5S1	51.907	152.585	-1.56954	8.77155e-07
ENSG00000118369	USP35	117.82	268.551	-1.18516	9.18182e-07
ENSG00000280195	AC245140.2	5.05818	61.754	-3.58076	9.2581e-07
ENSG00000287424	NA	27.1669	109.791	-2.04635	9.74393e-07
ENSG00000092208	GEMIN2	104.957	248.431	-1.24394	1.03916e-06
ENSG00000255248	NA	67.1634	196.375	-1.54595	1.04591e-06
ENSG00000286018	NA	2.86221	54.6746	-4.24766	1.06239e-06
ENSG00000198538	ZNF28	142.403	292.666	-1.03233	1.11799e-06
ENSG00000143995	MEIS1	44.5783	148.48	-1.73376	1.12593e-06
ENSG00000213225	NA	36.5016	122.508	-1.74986	1.13488e-06
ENSG00000284669	AC092053.3	18.703	84.5433	-2.15847	1.18897e-06
ENSG00000164841	TMEM74	29.5192	101.994	-1.82173	1.22185e-06
ENSG00000116741	RGS2	24.6992	97.9814	-1.99682	1.22786e-06
ENSG00000184939	ZFP90	142.05	285.002	-1.00331	1.23609e-06
ENSG00000261761	NA	19.7637	81.4558	-1.99857	1.24948e-06
ENSG00000144445	KANSL1L	92.6033	209.905	-1.19114	1.31088e-06
ENSG00000073584	SMARCE1	49.4802	151.935	-1.6161	1.33183e-06
ENSG00000261706	LINC00165	67.7551	183.195	-1.42161	1.47155e-06
ENSG00000174796	THAP6	110.912	244.718	-1.14936	1.497e-06
ENSG00000170260	ZNF212	19.2465	98.0227	-2.40266	1.53025e-06
ENSG00000184384	MAML2	20.43	116.891	-2.49067	1.54617e-06
ENSG00000166592	RRAD	13.6039	69.7586	-2.38379	1.60484e-06
ENSG00000120949	TNFRSF8	75.2328	207.909	-1.48017	1.64205e-06
ENSG00000236859	NIFK-AS1	34.6183	122.322	-1.83425	1.65257e-06
ENSG00000188283	ZNF383	34.1902	116.66	-1.76283	1.6772e-06
ENSG00000169951	ZNF764	45.211	146.27	-1.67588	1.7456e-06
ENSG00000116574	RHOU	27.7177	98.9335	-1.8448	1.78892e-06
ENSG00000282057	AC092807.3	55.4355	177.924	-1.69494	1.78892e-06
ENSG00000112343	TRIM38	72.2216	177.812	-1.29327	1.79754e-06
ENSG00000105085	MED26	31.2871	112.229	-1.84349	1.84727e-06
ENSG00000152464	RPP38	39.3302	137.939	-1.78724	1.9468e-06
ENSG00000198346	ZNF813	39.0102	117.915	-1.60059	1.95926e-06
ENSG00000172728	FUT10	78.6941	213.574	-1.42952	2.0156e-06
ENSG00000224109	CENPVL3	102.802	228.957	-1.1569	2.08378e-06
ENSG00000081386	ZNF510	119.621	255.646	-1.09611	2.08724e-06
ENSG00000249550	LINC01234	153.268	320.971	-1.06155	2.08899e-06
ENSG00000242474	AC093627.5	6.90058	58.3403	-3.08138	2.10287e-06
ENSG00000145416	2022-03-01	26.4262	108.213	-2.03047	2.10287e-06
ENSG00000271122	AC018647.2	73.3904	190.366	-1.3884	2.10433e-06
ENSG00000169131	ZNF354A	54.2666	151.259	-1.47013	2.41443e-06
ENSG00000156469	MTERF3	140.833	282.193	-1.00408	2.43424e-06
ENSG00000172171	TEFM	58.5358	163.564	-1.48137	2.48301e-06
ENSG00000274925	AC008741.2	5.25543	52.7261	-3.22705	2.51052e-06
ENSG00000099365	STX1B	100.096	235.877	-1.23573	2.55742e-06
ENSG00000196935	SRGAP1	169.801	364.023	-1.10409	2.63671e-06
ENSG00000168566	SNRNP48	137.651	289.851	-1.08311	2.68442e-06
ENSG00000174130	TLR6	48.814	145.25	-1.57163	2.91644e-06
ENSG00000108239	TBC1D12	141.22	306.397	-1.12374	2.95146e-06
ENSG00000184162	NR2C2AP	138.045	287.671	-1.06422	3.01589e-06
ENSG00000196646	ZNF136	26.6979	99.5323	-1.92202	3.02339e-06
ENSG00000265763	ZNF488	62.9278	144.788	-1.20147	3.11114e-06
ENSG00000229953	AL590666.2	13.2912	82.4998	-2.63526	3.15762e-06
ENSG00000092978	GPATCH2	129.35	280.058	-1.1094	3.36748e-06
ENSG00000122547	EEPD1	92.0116	233.391	-1.35571	3.38332e-06
ENSG00000171466	ZNF562	149.33	312.13	-1.0748	3.48437e-06
ENSG00000197619	ZNF615	37.9904	117.796	-1.64547	3.48666e-06
ENSG00000040487	PQLC2	91.4827	235.945	-1.34713	3.64515e-06
ENSG00000224934	AL391684.1	20.899	83.1255	-1.9779	3.69627e-06
ENSG00000215784	FAM72D	26.6643	120.094	-2.14939	3.75214e-06
ENSG00000163219	ARHGAP25	12.4687	72.4041	-2.52535	3.76961e-06
ENSG00000160439	RDH13	71.5889	176.697	-1.31334	3.85641e-06
ENSG00000186222	BLOC1S4	57.2033	161.888	-1.50423	3.88334e-06
ENSG00000199753	NA	1.99873	49.1523	-4.79431	3.97305e-06
ENSG00000171405	XAGE5	24.2711	93.1293	-1.92191	3.99973e-06
ENSG00000119866	BCL11A	170.787	347.657	-1.0273	4.00083e-06
ENSG00000226067	LINC00623	56.3399	157.274	-1.48314	4.01152e-06
ENSG00000283341	NA	3.52845	44.232	-3.66999	4.07338e-06
ENSG00000130052	STARD8	205.923	430.205	-1.06074	4.09375e-06
ENSG00000233695	GAS6-AS1	93.5486	199.694	-1.09595	4.23629e-06
ENSG00000197935	ZNF311	28.4249	100.739	-1.83197	4.53138e-06
ENSG00000145526	CDH18	108.995	257.806	-1.24324	4.53826e-06
ENSG00000234630	AC245060.2	1.68606	45.3235	-4.71103	4.58511e-06
ENSG00000213839	NA	67.2788	165.37	-1.30284	4.62828e-06
ENSG00000095739	BAMBI	72.9623	169.152	-1.22537	4.63465e-06
ENSG00000171813	PWWP2B	109.471	241.47	-1.13169	4.64023e-06
ENSG00000125798	FOXA2	12.9786	70.18	-2.40734	4.6529e-06
ENSG00000256433	AC005840.2	24.7401	101.902	-2.03801	4.66938e-06
ENSG00000212916	MAP10	1.33248	52.1447	-5.48272	4.71775e-06
ENSG00000263513	FAM72C	21.368	96.7712	-2.18138	4.71876e-06
ENSG00000173041	ZNF680	28.3095	102.899	-1.84885	4.78131e-06
ENSG00000198205	ZXDA	30.3082	102.549	-1.75722	4.80876e-06
ENSG00000106246	PTCD1	39.9556	131.373	-1.7021	5.01989e-06
ENSG00000286886	NA	14.7801	80.5719	-2.46856	5.02318e-06
ENSG00000177873	ZNF619	60.8063	158.92	-1.40053	5.17069e-06
ENSG00000182040	USH1G	1.52973	43.5588	-4.67318	5.20626e-06
ENSG00000186104	CYP2R1	88.055	206.171	-1.23491	5.28295e-06
ENSG00000266173	STRADA	69.4003	175.098	-1.32251	5.33074e-06
ENSG00000138185	ENTPD1	28.5812	98.5359	-1.79378	5.49541e-06
ENSG00000196372	ASB13	116.018	239.077	-1.03735	5.56641e-06
ENSG00000247137	NA	37.8341	121.067	-1.68855	5.70516e-06
ENSG00000232098	AC012313.1	56.8834	153.561	-1.4532	5.74959e-06
ENSG00000234284	ZNF879	4.1947	46.7619	-3.51794	5.99406e-06
ENSG00000215424	MCM3AP-AS1	93.4595	234.204	-1.34148	6.30557e-06
ENSG00000196867	ZFP28	130.058	274.723	-1.07046	6.36987e-06
ENSG00000197566	ZNF624	2.50864	45.5072	-4.28294	6.40152e-06
ENSG00000228630	HOTAIR	67.5915	175.697	-1.38524	6.42943e-06
ENSG00000183155	RABIF	124.754	249.22	-1.00235	6.88839e-06
ENSG00000176401	EID2B	20.899	82.5679	-1.97049	6.92665e-06
ENSG00000247746	USP51	25.6854	106.659	-2.01717	7.18155e-06
ENSG00000121716	PILRB	43.164	136.987	-1.68296	7.50677e-06
ENSG00000265790	NA	90.72	231.793	-1.36029	7.50706e-06
ENSG00000175768	TOMM5	7.016	62.6823	-3.24147	7.71859e-06
ENSG00000149633	KIAA1755	22.0751	98.1208	-2.13488	7.87682e-06
ENSG00000187987	ZSCAN23	15.1336	74.9815	-2.31431	8.03262e-06
ENSG00000162975	KCNF1	35.3664	103.783	-1.539	8.20987e-06
ENSG00000260073	AC023824.1	19.3283	82.8705	-2.11353	8.31663e-06
ENSG00000152439	ZNF773	23.9175	87.7195	-1.87061	8.32617e-06
ENSG00000274422	AC245060.5	0	34.4389	-7.32778	8.47492e-06
ENSG00000120068	HOXB8	52.8523	141.353	-1.41514	8.53323e-06
ENSG00000071282	LMCD1	160.474	324.459	-1.0145	8.84544e-06
ENSG00000138675	FGF5	33.7548	106.914	-1.6799	8.93554e-06
ENSG00000254615	AC027031.2	56.2171	142.231	-1.36881	9.19166e-06
ENSG00000130312	MRPL34	160.965	347.106	-1.09404	9.58515e-06
ENSG00000181754	AMIGO1	105.433	232.715	-1.13848	9.68951e-06
ENSG00000121211	MND1	97.3152	219.538	-1.1679	1.02864e-05
ENSG00000116205	TCEANC2	68.0269	167.995	-1.29698	1.04536e-05
ENSG00000163082	SGPP2	46.9306	142.931	-1.60835	1.09224e-05
ENSG00000170608	FOXA3	7.09782	54.5352	-2.89249	1.1012e-05
ENSG00000196418	ZNF124	49.4057	140.724	-1.49566	1.10837e-05
ENSG00000267432	NA	11.9588	71.894	-2.5786	1.11494e-05
ENSG00000156384	SFR1	110.681	232.255	-1.06999	1.11967e-05
ENSG00000197362	ZNF786	16.1944	73.3562	-2.15416	1.14247e-05
ENSG00000174370	C11orf45	42.7359	127.616	-1.57609	1.14295e-05
ENSG00000253710	ALG11	69.0394	177.421	-1.36846	1.15721e-05
ENSG00000135976	ANKRD36	156.231	322.715	-1.05469	1.16171e-05
ENSG00000226752	NA	112.762	234.785	-1.05441	1.16268e-05
ENSG00000136052	SLC41A2	142.642	300.092	-1.06485	1.17785e-05
ENSG00000198353	HOXC4	24.8964	96.4718	-1.95398	1.18196e-05
ENSG00000279605	NA	96.6417	224.921	-1.2255	1.19038e-05
ENSG00000238273	AC108058.1	5.56809	50.9139	-3.16442	1.19205e-05
ENSG00000256151	ADGRD1-AS1	52.1452	148.178	-1.50593	1.20082e-05
ENSG00000251247	ZNF345	11.5643	68.3678	-2.60344	1.25531e-05
ENSG00000205808	PLPP6	10.6672	63.2843	-2.50285	1.25872e-05
ENSG00000187479	C11orf96	24.3865	71.197	-1.56121	1.26068e-05
ENSG00000147050	KDM6A	131.063	293.941	-1.17058	1.2794e-05
ENSG00000267321	LINC02001	37.6033	114.83	-1.58525	1.28391e-05
ENSG00000123364	HOXC13	122.517	246.248	-1.01533	1.28609e-05
ENSG00000138617	PARP16	72.3034	185.289	-1.34022	1.35703e-05
ENSG00000107807	TLX1	17.5269	73.4512	-2.04448	1.38161e-05
ENSG00000104140	RHOV	15.1746	64.8383	-2.07791	1.43351e-05
ENSG00000280832	GSEC	6.547	46.9931	-2.87738	1.44525e-05
ENSG00000124613	ZNF391	6.70333	48.7103	-2.91724	1.4543e-05
ENSG00000187815	ZFP69	53.3213	138.548	-1.37463	1.5145e-05
ENSG00000225813	NA	0	34.3708	-7.31664	1.51525e-05
ENSG00000162878	PKDCC	105.671	244.714	-1.20276	1.51725e-05
ENSG00000188158	NHS	148.441	322.386	-1.11909	1.58241e-05
ENSG00000157429	ZNF19	4.1947	45.6023	-3.4769	1.6151e-05
ENSG00000233515	LINC01518	100.836	226.148	-1.17454	1.63446e-05
ENSG00000178096	BOLA1	59.5556	148.151	-1.31834	1.67162e-05
ENSG00000248008	NRAV	96.8798	210.857	-1.12501	1.67312e-05
ENSG00000141542	RAB40B	109.907	248.591	-1.16688	1.68969e-05
ENSG00000277462	ZNF670	34.1493	105.87	-1.63211	1.74069e-05
ENSG00000266401	AP002478.1	14.6237	73.3799	-2.33676	1.80413e-05
ENSG00000264575	LINC00526	10.1164	53.6781	-2.37799	1.8226e-05
ENSG00000129159	KCNC1	11.4079	54.9771	-2.30415	1.8671e-05
ENSG00000186300	ZNF555	4.86094	44.0482	-3.22372	1.87165e-05
ENSG00000178229	ZNF543	41.2471	110.998	-1.42245	1.97168e-05
ENSG00000276710	NA	70.3383	170.801	-1.28116	1.98845e-05
ENSG00000146950	SHROOM2	79.7139	201.829	-1.33086	1.98925e-05
ENSG00000167394	ZNF668	89.0004	204.264	-1.20174	2.04003e-05
ENSG00000147642	SYBU	51.6426	157.362	-1.59065	2.08536e-05
ENSG00000081913	PHLPP1	129.466	275.12	-1.08187	2.11143e-05
ENSG00000124217	MOCS3	106.929	228.239	-1.07704	2.13318e-05
ENSG00000269743	SLC25A53	20.5045	79.9018	-1.97112	2.21959e-05
ENSG00000272455	AL391244.3	10.9389	62.8692	-2.5145	2.38405e-05
ENSG00000131779	PEX11B	81.9025	179.434	-1.1367	2.40688e-05
ENSG00000230246	NA	26.1544	110.393	-2.05886	2.60525e-05
ENSG00000184209	SNRNP35	68.5777	174.054	-1.33033	2.61887e-05
ENSG00000178338	ZNF354B	104.379	230.538	-1.12788	2.65834e-05
ENSG00000100068	LRP5L	127.344	262.423	-1.04394	2.69551e-05
ENSG00000184343	SRPK3	68.6113	170.451	-1.32074	2.69734e-05
ENSG00000173875	ZNF791	113.774	227.916	-1.00883	2.7446e-05
ENSG00000255561	FDXACB1	7.05691	53.7225	-2.94829	2.75118e-05
ENSG00000142178	SIK1	18.8593	76.7668	-2.02124	2.77012e-05
ENSG00000124614	RPS10	10.2318	62.356	-2.64196	2.79439e-05
ENSG00000172977	KAT5	138.719	279.48	-1.0073	2.80587e-05
ENSG00000204577	LILRB3	52.6142	148.827	-1.50457	2.8105e-05
ENSG00000204577	LILRB3	52.6142	148.827	-1.50457	2.8105e-05
ENSG00000204577	LILRB3	52.6142	148.827	-1.50457	2.8105e-05
ENSG00000204577	LILRB3	52.6142	148.827	-1.50457	2.8105e-05
ENSG00000238045	AC009133.1	6.78516	58.1327	-3.01429	2.83954e-05
ENSG00000034533	ASTE1	44.8501	119.332	-1.42045	2.88184e-05
ENSG00000178381	ZFAND2A	63.2068	155.043	-1.28306	2.99787e-05
ENSG00000206754	NA	2.70588	42.0047	-3.88367	3.00832e-05
ENSG00000275437	NA	16.6634	62.9136	-1.91276	3.06978e-05
ENSG00000108691	CCL2	13.6448	56.7181	-2.03752	3.20873e-05
ENSG00000224559	LINC01087	19.8792	85.6347	-2.09274	3.39805e-05
ENSG00000259891	AC107375.1	18.234	71.3127	-1.93893	3.69608e-05
ENSG00000233101	HOXB-AS3	33.4831	106.496	-1.66913	3.7285e-05
ENSG00000272505	AC104964.4	21.4089	88.3721	-2.0281	3.73396e-05
ENSG00000204118	NA	3.01855	35.646	-3.61045	3.83651e-05
ENSG00000180855	ZNF443	0.666242	55.3035	-6.56426	3.92426e-05
ENSG00000125962	ARMCX5	70.141	172.082	-1.29282	4.04728e-05
ENSG00000197128	ZNF772	67.476	156.182	-1.20954	4.17503e-05
ENSG00000279520	NA	5.72443	44.9528	-2.95914	4.26302e-05
ENSG00000100012	SEC14L3	4.54827	39.3117	-3.09919	4.52679e-05
ENSG00000182372	CLN8	59.9575	156.621	-1.36107	4.77543e-05
ENSG00000197024	ZNF398	56.5371	135.018	-1.2533	4.88391e-05
ENSG00000187953	NA	105.079	218.47	-1.04903	5.0216e-05
ENSG00000245849	NA	21.6806	74.9577	-1.80216	5.0216e-05
ENSG00000255622	NA	23.4076	86.2842	-1.87137	5.062e-05
ENSG00000197837	HIST4H4	9.76279	56.9938	-2.54811	5.12461e-05
ENSG00000100302	RASD2	50.1464	135.899	-1.43739	5.15541e-05
ENSG00000196387	ZNF140	101.272	207.541	-1.03338	5.25557e-05
ENSG00000152193	RNF219	113.673	251.076	-1.129	5.30571e-05
ENSG00000076356	PLXNA2	146.565	301.901	-1.03405	5.60254e-05
ENSG00000160336	ZNF761	103.032	213.437	-1.05359	5.66757e-05
ENSG00000160336	ZNF761	103.032	213.437	-1.05359	5.66757e-05
ENSG00000228933	AC107419.1	1.68606	36.248	-4.399	5.76068e-05
ENSG00000188064	WNT7B	46.149	129.612	-1.4797	5.79067e-05
ENSG00000273759	AL117379.1	10.0755	49.7068	-2.33833	5.83226e-05
ENSG00000261488	AC128688.2	10.7826	58.6903	-2.42947	6.0502e-05
ENSG00000105708	ZNF14	0	27.3151	-6.98897	6.16425e-05
ENSG00000276805	NA	49.6774	132.465	-1.40813	6.16802e-05
ENSG00000265766	NA	57.7133	158.573	-1.45743	6.18684e-05
ENSG00000272711	AC019069.1	16.8606	74.3082	-2.1207	6.28315e-05
ENSG00000235109	ZSCAN31	144.905	295.406	-1.02865	6.46783e-05
ENSG00000102053	ZC3H12B	23.054	89.0216	-1.94745	6.7548e-05
[truncated: 512 more rows]

## Sheet: Adriamycin vs Etoposide
Adriamycin vs Etoposide RNA-Seq
ENSEMBL	SYMBOL	Adriamycin	Etoposide	log2(FC)	padj
ENSG00000038382	TRIO	9102.6	1935.11	2.2366	1.87e-196	log(FC) > 0
ENSG00000035403	VCL	12447.6	3325.15	1.9062	3.03e-175
ENSG00000182197	EXT1	3146.77	634.51	2.3159	3.07e-165
ENSG00000092969	TGFB2	2053.04	344.41	2.5803	2.36e-135
ENSG00000137801	THBS1	38087.4	15006.9	1.344	1.34e-130
ENSG00000139926	FRMD6	4678.07	1479.79	1.6597	5.97e-127
ENSG00000129116	PALLD	9585.59	2926.98	1.7124	9.64e-122
ENSG00000105810	CDK6	4702.97	934.94	2.3347	1.73e-121
ENSG00000210135	NA	4054.48	934.67	2.1173	9.34e-120
ENSG00000214517	PPME1	7822.91	2816.22	1.4744	1.98e-113
ENSG00000123066	MED13L	1854.95	356.6	2.3885	2.36e-105
ENSG00000210082	NA	113463	49254.6	1.2039	5.59e-97
ENSG00000140451	PIF1	1514.73	301.79	2.3279	4.05e-96
ENSG00000088325	TPX2	7797.26	3224.89	1.2733	1.76e-94
ENSG00000211459	NA	22880.7	7672.22	1.576	1.29e-92
ENSG00000144824	PHLDB2	3922.39	1251.79	1.6466	1.08e-91
ENSG00000163697	APBB2	2060.71	548.43	1.9115	2.38e-88
ENSG00000072110	ACTN1	23997.8	11077.6	1.1158	9.56e-88
ENSG00000169398	PTK2	3391.85	1101.75	1.6192	1.96e-86
ENSG00000205339	IPO7	11078.4	4697.06	1.2384	3.41e-81
ENSG00000075420	FNDC3B	1796.29	459.91	1.9701	1.01e-80
ENSG00000249859	PVT1	1789.19	398.19	2.1617	1.76e-80
ENSG00000198431	TXNRD1	8775.44	3917.15	1.1643	3.51e-80
ENSG00000130402	ACTN4	14362.7	6596.1	1.1235	1.29e-78
ENSG00000242242	NECTIN3-AS1	2410.5	783.64	1.6216	1.99e-77
ENSG00000011426	ANLN	6621.63	2770.57	1.2572	2.81e-77
ENSG00000149948	HMGA2	1275.36	312.82	2.0286	9.13e-77
ENSG00000150938	CRIM1	10359.7	4258.85	1.2834	2.27e-76
ENSG00000073712	FERMT2	3796.78	1294.74	1.5518	4.67e-76
ENSG00000154380	ENAH	6710.08	2839.83	1.2401	2.06e-75
ENSG00000047849	MAP4	12168.3	5581.08	1.1256	1.85e-73
ENSG00000135074	ADAM19	5128.85	1944.39	1.4024	2.05e-73
ENSG00000057019	DCBLD2	14052.8	6681.39	1.0725	4.62e-73
ENSG00000122786	CALD1	6748.99	3042.67	1.1496	5.62e-73
ENSG00000074047	GLI2	1458.48	314.6	2.2293	1.06e-72
ENSG00000166949	SMAD3	1651.13	492.82	1.7465	1.77e-72
ENSG00000184640	2022-09-09	6181.41	2686.47	1.2025	2.5e-72
ENSG00000144645	OSBPL10	3268.68	1213.41	1.4298	3.53e-72
ENSG00000140262	TCF12	2321.64	757.97	1.6144	6.85e-71
ENSG00000073792	IGF2BP2	5783.98	2540.31	1.1884	1.83e-69
ENSG00000100345	MYH9	44950	21292	1.0784	1.25e-68
ENSG00000117399	CDC20	7793.34	3544.05	1.1363	1.78e-67
ENSG00000072415	MPP5	3398.51	1346.99	1.3344	2.05e-66
ENSG00000131473	ACLY	11519.9	5580.44	1.0465	5.71e-66
ENSG00000092820	EZR	7528	3645.78	1.0457	4.53e-65
ENSG00000170558	CDH2	4991.87	2025.76	1.3017	5.11e-65
ENSG00000050405	LIMA1	5038.33	1878.42	1.4208	1.59e-64
ENSG00000167601	AXL	12396.6	5918.79	1.0663	2.63e-64
ENSG00000187079	TEAD1	4244.2	1646.46	1.3672	7.34e-63
ENSG00000152104	PTPN14	2536.95	845.52	1.5891	7.61e-63
ENSG00000210196	NA	2179.66	505.07	2.103	9.91e-63
ENSG00000153317	ASAP1	2422.71	671.3	1.8589	7.75e-62
ENSG00000166851	PLK1	2454.66	948.8	1.368	5.12e-60
ENSG00000170017	ALCAM	10755.6	5117.44	1.0717	5.74e-60
ENSG00000103222	ABCC1	2709.82	985.18	1.4639	1.62e-59
ENSG00000133816	MICAL2	6009.62	2524.13	1.2541	1.71e-59
ENSG00000011275	RNF216	2684.44	1073.59	1.3245	1.82e-59
ENSG00000113368	LMNB1	7442.31	3488.67	1.0915	6.83e-59
ENSG00000175216	CKAP5	5896.58	2747.37	1.102	1.04e-58
ENSG00000276043	UHRF1	4758.39	2013.15	1.2437	1.43e-58
ENSG00000138814	PPP3CA	1571.46	479.67	1.7166	1.5e-58
ENSG00000112531	QKI	2461.25	910.75	1.4363	4.73e-58
ENSG00000218336	TENM3	4635.51	1880.79	1.3031	5.31e-58
ENSG00000157654	PALM2-AKAP2	3671	1433.11	1.3607	9.26e-58
ENSG00000077044	DGKD	4016.78	1547.6	1.3794	7.23e-57
ENSG00000131504	DIAPH1	6020.1	2817.31	1.0949	1.57e-55
ENSG00000105974	CAV1	7240.84	3453.32	1.0687	1.77e-55
ENSG00000113645	WWC1	1760.9	612.87	1.5292	7.41e-54
ENSG00000136068	FLNB	6825.77	2884.7	1.245	1.54e-53
ENSG00000117394	SLC2A1	1492.62	498.98	1.5834	1.87e-52
ENSG00000110713	NUP98	3065.31	1346.8	1.1863	5.16e-52
ENSG00000071054	MAP4K4	5678.64	2832.87	1.0039	1.35e-51
ENSG00000130714	POMT1	618.54	68.09	3.1905	3.45e-51
ENSG00000173473	SMARCC1	6255.22	3028.11	1.0467	6.85e-51
ENSG00000117724	CENPF	5994.89	2785.61	1.1058	1.65e-50
ENSG00000141905	NFIC	3050.76	1188.46	1.365	4.62e-50
ENSG00000117139	KDM5B	1426.08	453.9	1.6531	6.51e-50
ENSG00000153944	MSI2	2964.86	1220.26	1.2824	7.53e-50
ENSG00000112851	ERBIN	4039.13	1793.22	1.1712	1.43e-49
ENSG00000068489	PRR11	6303.85	2879.77	1.1311	2.05e-49
ENSG00000141279	NPEPPS	3596.26	1623.35	1.1463	3.48e-49
ENSG00000018510	AGPS	4482.24	2128.56	1.0738	1.02e-48
ENSG00000172380	GNG12	5748.56	2716.16	1.0813	2.43e-48
ENSG00000112972	HMGCS1	5487.15	2458.27	1.1573	2.96e-48
ENSG00000259848	NA	1681.79	456.45	1.8919	5.32e-48
ENSG00000120254	MTHFD1L	4199.03	1973.25	1.0883	8.06e-48
ENSG00000114346	ECT2	2776.27	1124.4	1.3018	1.27e-47
ENSG00000223564	NA	1983.88	742.36	1.4162	1.54e-47
ENSG00000082805	ERC1	2744.48	987.97	1.4794	4.6e-47
ENSG00000122966	CIT	2400.7	842.86	1.5162	6.21e-47
ENSG00000151414	NEK7	2464.12	878.62	1.4859	1.21e-46
ENSG00000196924	FLNA	123080	59645.3	1.0453	1.33e-46
ENSG00000075702	WDR62	2852.41	1192.21	1.2616	1.51e-46
ENSG00000278540	ACACA	2791.87	1188.42	1.2351	2.46e-46
ENSG00000128829	EIF2AK4	4288.41	2027.74	1.0814	2.67e-46
ENSG00000177119	ANO6	2335.95	817.67	1.5183	3.11e-46
ENSG00000118007	STAG1	1595.51	557.63	1.512	3.88e-46
ENSG00000173482	PTPRM	1731.02	631.61	1.4525	5.93e-46
ENSG00000156639	ZFAND3	1104.07	345.38	1.6728	6.62e-46
ENSG00000154229	PRKCA	4014.73	1727.19	1.2193	7.69e-46
ENSG00000198900	TOP1	2759.57	1206.65	1.1941	1.9e-45
ENSG00000110075	PPP6R3	2460.54	1032.2	1.254	1.98e-45
ENSG00000145012	LPP	2800.12	979.06	1.5207	2.25e-45
ENSG00000257923	CUX1	2329.83	913.44	1.3505	1.14e-44
ENSG00000134852	CLOCK	2369.13	976.87	1.2749	1.39e-44
ENSG00000114439	BBX	1682.85	605.44	1.4797	1.77e-44
ENSG00000206560	ANKRD28	1577.49	583.62	1.438	2.42e-44
ENSG00000170540	ARL6IP1	6316.4	2948.33	1.0971	2.82e-44
ENSG00000110880	CORO1C	5651.15	2774.14	1.0248	3.72e-44
ENSG00000159216	RUNX1	1436.13	537.77	1.4226	4.32e-44
ENSG00000115419	GLS	5313.54	2441.75	1.1195	9e-44
ENSG00000138095	LRPPRC	8666.51	4283.65	1.0154	1.21e-43
ENSG00000198695	MT-ND6	14285.9	7053.57	1.0177	2.4e-43
ENSG00000091409	ITGA6	3856.3	1866.3	1.0457	2.48e-43
ENSG00000152601	MBNL1	3736.43	1637.15	1.191	9.39e-43
ENSG00000232502	NA	747.33	141.14	2.403	4.26e-42
ENSG00000161800	RACGAP1	2887.63	1267.82	1.1868	5.97e-42
ENSG00000112984	KIF20A	2715.82	1251.38	1.1187	6.34e-42
ENSG00000169679	BUB1	3625.06	1683.44	1.1063	8.41e-42
ENSG00000148498	PARD3	1772.7	720.06	1.302	1.53e-41
ENSG00000133121	STARD13	506.52	88.73	2.52	2.36e-41
ENSG00000075711	DLG1	2080.05	838.75	1.3103	5.23e-41
ENSG00000134954	ETS1	2944.46	1389.41	1.0847	1.41e-40
ENSG00000115504	EHBP1	1483.71	554.66	1.4199	1.47e-40
ENSG00000169756	LIMS1	3518.29	1599.43	1.1362	2.58e-40
ENSG00000148468	FAM171A1	3621.23	1717.49	1.0754	2.73e-40
ENSG00000058272	PPP1R12A	1158.62	394.53	1.5529	4.15e-40
ENSG00000111145	ELK3	2890.91	1339.29	1.1093	5.07e-40
ENSG00000086015	MAST2	3242.89	1481.7	1.1331	7.62e-40
ENSG00000161692	DBF4B	1525.77	564.16	1.4357	1.22e-39
ENSG00000186432	KPNA4	3152.95	1477.37	1.094	1.8e-39
ENSG00000079819	EPB41L2	4414.46	2169.59	1.0263	2.26e-39
ENSG00000205476	CCDC85C	2002	880.63	1.1876	4.9e-39
ENSG00000104517	UBR5	4145.99	1752.61	1.2449	8.71e-39
ENSG00000130147	SH3BP4	2689.83	1237.35	1.1233	6.91e-38
ENSG00000163939	PBRM1	2170.94	931.85	1.2206	7.59e-38
ENSG00000196141	SPATS2L	2666.6	1271.85	1.0692	1.28e-37
ENSG00000168610	STAT3	2443.35	1126.66	1.1164	1.6e-37
ENSG00000091436	MAP3K20	3221.22	1535.75	1.0697	3.16e-37
ENSG00000100644	HIF1A	5838.53	2806.84	1.0566	3.57e-37
ENSG00000075223	SEMA3C	2083.8	885.35	1.2354	4.26e-37
ENSG00000099204	ABLIM1	3234.43	1470.35	1.1395	4.4e-37
ENSG00000099917	MED15	3271.76	1560.11	1.0698	5.29e-37
ENSG00000074054	CLASP1	2012.4	793.84	1.3458	1.16e-36
ENSG00000151718	WWC2	2015.11	840.67	1.2643	1.43e-36
ENSG00000110427	KIAA1549L	1704.04	677.97	1.332	1.69e-36
ENSG00000151914	DST	6970.06	3025.84	1.2059	2.05e-36
ENSG00000153815	CMIP	1017.75	355.37	1.5175	2.1e-36
ENSG00000055208	TAB2	2790.84	1227.75	1.1838	3.94e-36
ENSG00000137962	ARHGAP29	2647.71	1242.22	1.0889	4.5e-36
ENSG00000135905	DOCK10	887.35	268.32	1.7297	8.5e-36
ENSG00000153250	RBMS1	1709.36	701.72	1.2797	2.02e-35
ENSG00000115306	SPTBN1	6677.19	3067.29	1.1246	2.53e-35
ENSG00000125107	CNOT1	4875.45	2094.38	1.2213	3.29e-35
ENSG00000109171	SLAIN2	2799.8	1312.95	1.0948	2.59e-34
ENSG00000020577	SAMD4A	1901.27	901.1	1.0782	1.35e-33
ENSG00000180611	MB21D2	646.02	182.17	1.8189	1.49e-33
ENSG00000138119	MYOF	2489.5	1121.1	1.1524	1.79e-33
ENSG00000134030	CTIF	851.05	265.74	1.6889	1.92e-33
ENSG00000198087	CD2AP	1923.91	775.5	1.3123	1.97e-33
ENSG00000123213	NLN	2868.63	1408.56	1.0257	2.06e-33
ENSG00000110660	SLC35F2	1714.44	759.22	1.1786	2.16e-33
ENSG00000171914	TLN2	3097.46	1522.57	1.027	1.28e-32
ENSG00000011201	ANOS1	1754.45	741.71	1.2421	1.29e-32
ENSG00000168785	TSPAN5	787.51	291.42	1.4367	1.66e-32
ENSG00000188342	GTF2F2	1173.97	422.05	1.4745	1.69e-32
ENSG00000127947	PTPN12	1818.92	838.81	1.1186	1.93e-32
ENSG00000153904	DDAH1	1055.68	389.04	1.4416	2.27e-32
ENSG00000039560	RAI14	2977.76	1413.98	1.076	3.32e-32
ENSG00000128908	INO80	1059.6	398.8	1.4114	4.05e-32
ENSG00000156463	SH3RF2	1142.79	412.63	1.4799	4.87e-32
ENSG00000068878	PSME4	3772.56	1835.36	1.0372	7.17e-32
ENSG00000164465	DCBLD1	1782.66	851.13	1.0655	7.74e-32
ENSG00000136861	CDK5RAP2	1490.86	645.7	1.2094	1.44e-31
ENSG00000175029	CTBP2	1452.21	633.06	1.1944	1.62e-31
ENSG00000157168	NRG1	904.12	361.26	1.3222	2.34e-31
ENSG00000185104	FAF1	1917.45	862.2	1.1501	4.46e-31
ENSG00000152818	UTRN	1869.54	704.18	1.4133	4.63e-31
ENSG00000134250	NOTCH2	7238.53	3400.76	1.0918	4.93e-31
ENSG00000108175	ZMIZ1	1020.29	357.8	1.5262	6.04e-31
ENSG00000066279	ASPM	1724.21	678.97	1.3515	6.79e-31
ENSG00000090889	KIF4A	3038.72	1494.42	1.0205	7.14e-31
ENSG00000115970	THADA	1273.36	519.5	1.2971	8.23e-31
ENSG00000163513	TGFBR2	1696.84	717.68	1.2473	1.28e-30
ENSG00000133812	SBF2	834.15	271.74	1.616	1.99e-30
ENSG00000075391	RASAL2	798.66	282.94	1.4992	2.2e-30
ENSG00000057294	PKP2	1506.59	646.97	1.22	3.2e-30
ENSG00000170832	USP32	2620.15	1226.46	1.0985	3.71e-30
ENSG00000117114	ADGRL2	1084.51	444.68	1.2875	3.82e-30
ENSG00000066084	DIP2B	1450.28	615.83	1.2396	3.93e-30
ENSG00000196588	MKL1	1192.04	486.35	1.29	4.98e-30
ENSG00000036054	TBC1D23	1657.57	725.32	1.1894	5.4e-30
ENSG00000104067	TJP1	1881.54	847.03	1.1561	8e-30
ENSG00000205726	ITSN1	1889.78	828.21	1.1945	1.35e-29
ENSG00000144583	2022-03-04	2053.26	984.28	1.0623	1.84e-29
ENSG00000115464	USP34	5760.48	2623.21	1.1367	2.03e-29
ENSG00000279864	NA	1491.49	669.07	1.1562	2.4e-29
ENSG00000101972	STAG2	1440.21	615.42	1.2274	2.53e-29
ENSG00000165304	MELK	2372.38	1143.69	1.0491	2.61e-29
ENSG00000152894	PTPRK	1480.58	615.9	1.2662	3.38e-29
ENSG00000177565	TBL1XR1	1001.89	390.1	1.363	3.6e-29
ENSG00000239653	PSMD6-AS2	365.44	34.54	3.4313	3.93e-29
ENSG00000145555	MYO10	820.22	314.2	1.3884	3.96e-29
ENSG00000197555	SIPA1L1	853.07	328.34	1.3811	4.32e-29
ENSG00000106771	TMEM245	1936.64	929.09	1.0601	5e-29
ENSG00000064419	TNPO3	2030.77	964.47	1.0767	6.38e-29
ENSG00000143776	CDC42BPA	1413.71	604.8	1.225	6.98e-29
ENSG00000131018	SYNE1	2322.37	1107.89	1.0704	9.06e-29
ENSG00000105976	MET	2070.7	1006.23	1.0421	1.59e-28
ENSG00000182095	TNRC18	3420.89	1601.23	1.0995	2.05e-28
ENSG00000145934	TENM2	6854.36	1819	1.9153	2.49e-28
ENSG00000086200	IPO11	1328.48	572.74	1.2138	3.75e-28
ENSG00000196628	TCF4	451.92	104.87	2.1056	3.87e-28
ENSG00000117020	AKT3	1782.34	813.27	1.1341	4.09e-28
ENSG00000136205	TNS3	1014.7	395.78	1.3656	4.27e-28
ENSG00000064393	HIPK2	2504.65	1098.93	1.1927	7.82e-28
ENSG00000163539	CLASP2	2125.54	1032.71	1.0393	1.13e-27
ENSG00000171681	ATF7IP	762.45	254.6	1.5853	1.43e-27
ENSG00000092148	HECTD1	2064.81	1016.78	1.0224	2.44e-27
ENSG00000103966	EHD4	1877.82	931.31	1.0131	2.8e-27
ENSG00000141867	BRD4	1809.81	892.9	1.0229	3.36e-27
ENSG00000133216	EPHB2	2265.88	1130.82	1.0061	4.09e-27
ENSG00000172985	SH3RF3	565.22	191.74	1.5691	4.57e-27
ENSG00000033867	SLC4A7	1600.86	740.27	1.1152	4.84e-27
ENSG00000156103	MMP16	1184.11	460.38	1.3668	5.37e-27
ENSG00000136111	TBC1D4	811.03	311.11	1.3856	6.15e-27
ENSG00000075568	TMEM131	2280.68	1011.1	1.1754	7.13e-27
ENSG00000101849	TBL1X	878.39	319.45	1.4564	1.39e-26
ENSG00000151388	ADAMTS12	2322.23	1131.29	1.041	2.98e-26
ENSG00000146143	PRIM2	1817.76	792.66	1.1923	2.99e-26
ENSG00000119771	KLHL29	1053.2	441.92	1.2564	3.35e-26
ENSG00000144724	PTPRG	2266.14	1017.23	1.1594	3.53e-26
ENSG00000137073	UBAP2	2256.25	1120.83	1.0132	4.1e-26
ENSG00000072571	HMMR	1399.71	612.84	1.1924	4.23e-26
ENSG00000173575	CHD2	1348.84	548.42	1.3046	4.24e-26
ENSG00000182606	TRAK1	1328.79	527.32	1.3418	5.14e-26
ENSG00000172965	MIR4435-2HG	1314.57	552.59	1.2523	7.75e-26
ENSG00000079482	OPHN1	444.06	113.74	1.9667	9.67e-26
ENSG00000147010	SH3KBP1	1632.39	771.65	1.0798	1.25e-25
ENSG00000141027	NCOR1	2148.34	1040	1.0504	1.6e-25
ENSG00000140443	IGF1R	2485.08	1234.85	1.0134	2e-25
ENSG00000139354	GAS2L3	586.14	184.75	1.6545	3.03e-25
ENSG00000139734	DIAPH3	859.95	331.78	1.3696	3.18e-25
ENSG00000112249	ASCC3	1303.18	577.51	1.1726	4.73e-25
ENSG00000134644	PUM1	1225.34	544.78	1.1742	5.43e-25
ENSG00000168014	C2CD3	1899.77	933.38	1.0282	7.28e-25
ENSG00000078403	MLLT10	717.84	272.5	1.3951	7.74e-25
ENSG00000080608	PUM3	1404.11	630.23	1.1589	1.09e-24
ENSG00000140694	PARN	967.28	359.93	1.424	1.38e-24
ENSG00000125257	ABCC4	1144.82	509.68	1.17	2.19e-24
ENSG00000128585	MKLN1	820.51	302.05	1.4444	3.01e-24
ENSG00000158290	CUL4B	1925.17	909.27	1.0802	3.21e-24
ENSG00000185262	UBALD2	898.28	346.5	1.3709	3.37e-24
ENSG00000058091	CDK14	1015.71	413.18	1.2925	4.46e-24
ENSG00000170776	AKAP13	602.05	198.3	1.6032	4.6e-24
ENSG00000132549	VPS13B	1096.14	380.03	1.5382	4.92e-24
ENSG00000145349	CAMK2D	624.42	202.09	1.633	7.33e-24
ENSG00000196739	COL27A1	1640.28	796.24	1.0459	7.85e-24
ENSG00000140396	NCOA2	657.77	220.44	1.5865	9.27e-24
ENSG00000266028	SRGAP2	804.2	331.39	1.2858	1.67e-23
ENSG00000011258	MBTD1	897.51	346.79	1.369	1.77e-23
ENSG00000131374	TBC1D5	1873.4	851.1	1.1372	1.95e-23
ENSG00000124486	USP9X	2025.8	931.67	1.125	2.1e-23
ENSG00000124496	TRERF1	379.1	99.89	1.9142	2.75e-23
ENSG00000164535	DAGLB	1743.96	852.81	1.0304	3.59e-23
ENSG00000172292	CERS6	1047.87	454.59	1.202	3.91e-23
ENSG00000164597	COG5	899.36	349.77	1.362	4.11e-23
ENSG00000159588	CCDC17	431.52	66.95	2.6717	4.16e-23
ENSG00000049618	ARID1B	886.75	375.22	1.2491	4.37e-23
ENSG00000265415	AC099850.3	927.82	378.42	1.2928	5.36e-23
ENSG00000075539	FRYL	1298.76	568.84	1.1972	6.17e-23
ENSG00000164327	RICTOR	1742.56	787.38	1.1484	7.22e-23
ENSG00000024526	DEPDC1	1154.97	542.96	1.0918	1.28e-22
ENSG00000112175	BMP5	1035.19	467.46	1.1489	1.48e-22
ENSG00000167566	NCKAP5L	1511.84	714.34	1.0851	3.43e-22
ENSG00000151422	FER	553.26	187.26	1.567	3.57e-22
ENSG00000157985	AGAP1	1159.13	538.56	1.1099	5.95e-22
ENSG00000150457	LATS2	1306.15	635.98	1.0392	9.53e-22
ENSG00000156140	ADAMTS3	655.1	228.9	1.519	1.39e-21
ENSG00000124788	ATXN1	445.08	146.3	1.6111	2.12e-21
ENSG00000154310	TNIK	351.42	85.79	2.0481	2.16e-21
ENSG00000116641	DOCK7	1744.54	857.02	1.0276	3.02e-21
ENSG00000160584	SIK3	625.38	228.88	1.4533	3.96e-21
ENSG00000171723	GPHN	674.66	252.18	1.4099	5.88e-21
ENSG00000006453	BAIAP2L1	1401.21	687.13	1.0273	7.43e-21
ENSG00000168916	ZNF608	278.71	70.05	2.0013	7.95e-21
ENSG00000226057	NA	863.13	338.13	1.358	9.14e-21
ENSG00000273599	AL731571.1	267.68	37.48	2.8479	1.03e-20
ENSG00000184014	DENND5A	1679.23	835.22	1.0092	1.11e-20
ENSG00000107338	SHB	538.5	200.15	1.4346	1.12e-20
ENSG00000139687	RB1	1548.63	739.14	1.0649	1.28e-20
ENSG00000152767	FARP1	1032.68	454.65	1.1845	1.29e-20
ENSG00000049759	NEDD4L	990.55	444.36	1.1584	3e-20
ENSG00000023608	SNAPC1	1100.41	486.44	1.1753	3.18e-20
ENSG00000145375	SPATA5	554.23	191.73	1.5374	3.52e-20
ENSG00000105738	SIPA1L3	662.59	231.98	1.528	4.56e-20
ENSG00000156011	PSD3	695.84	269.1	1.3803	4.9e-20
ENSG00000156026	MCU	935.02	383.54	1.2864	8.21e-20
ENSG00000243716	NPIPB5	806.64	315.03	1.364	1.32e-19
ENSG00000182667	NTM	983.83	450.58	1.126	1.55e-19
ENSG00000136153	LMO7	922.08	366.57	1.33	1.84e-19
ENSG00000179241	LDLRAD3	1391.44	658.95	1.0818	1.9e-19
ENSG00000166225	FRS2	678.35	228.69	1.5783	3.14e-19
ENSG00000135250	SRPK2	718.28	312.03	1.2067	3.18e-19
ENSG00000163681	SLMAP	1045.53	505.05	1.0465	3.79e-19
ENSG00000197410	DCHS2	1311.84	611.58	1.1034	4.67e-19
ENSG00000169855	ROBO1	1414.27	680.12	1.0603	4.98e-19
ENSG00000180573	HIST1H2AC	892.26	405.52	1.1336	4.99e-19
ENSG00000109452	INPP4B	482.05	158.92	1.6106	6.62e-19
ENSG00000138778	CENPE	1218.16	599.42	1.0205	1.49e-18
ENSG00000283154	IQCJ-SCHIP1	338.91	94.06	1.8443	1.62e-18
ENSG00000177425	PAWR	790.88	348.02	1.1828	1.65e-18
ENSG00000135655	USP15	1194.08	577.69	1.0489	1.76e-18
ENSG00000101868	POLA1	1242.21	622.42	1.0002	2.3e-18
ENSG00000144642	RBMS3	296.92	80.59	1.887	2.55e-18
ENSG00000071205	ARHGAP10	398.45	114.43	1.7848	3.04e-18
ENSG00000143156	NME7	1240.72	599.82	1.0445	3.63e-18
ENSG00000148948	LRRC4C	378.65	120.82	1.627	4.06e-18
ENSG00000099250	NRP1	677.34	282.26	1.2621	4.46e-18
ENSG00000163110	PDLIM5	836.4	368.87	1.1878	4.63e-18
ENSG00000123636	BAZ2B	499.99	171.74	1.5505	5.56e-18
ENSG00000163625	WDFY3	1077.93	501.11	1.1078	7.12e-18
ENSG00000170456	DENND5B	990.59	473.37	1.0671	7.18e-18
ENSG00000144036	EXOC6B	965.07	436.17	1.1418	9.81e-18
ENSG00000033170	FUT8	801.87	367.95	1.1241	1.07e-17
ENSG00000198589	LRBA	1303.47	631.56	1.0498	1.25e-17
ENSG00000140718	FTO	894.5	418.52	1.0977	1.26e-17
ENSG00000150760	DOCK1	1386.96	643.88	1.1121	1.6e-17
ENSG00000285999	NA	170.28	12.85	3.7429	1.74e-17
ENSG00000131558	EXOC4	1042.09	509.71	1.0327	1.76e-17
ENSG00000162733	DDR2	1072.21	505.96	1.0817	1.86e-17
ENSG00000133454	MYO18B	1003.45	448.19	1.1727	2.03e-17
ENSG00000196950	SLC39A10	1175.31	581.75	1.0161	2.03e-17
ENSG00000178105	DDX10	501.38	214.02	1.222	2.25e-17
ENSG00000085449	WDFY1	1050.03	503.72	1.0596	3.42e-17
ENSG00000118263	KLF7	1022.38	464.09	1.1442	3.6e-17
ENSG00000168502	MTCL1	1345.46	663.16	1.0241	3.84e-17
ENSG00000182247	UBE2E2	784.45	325.67	1.2592	4.27e-17
ENSG00000170390	DCLK2	263.86	66.78	1.9948	4.93e-17
ENSG00000148848	ADAM12	907.44	413.04	1.1382	5.32e-17
ENSG00000153814	JAZF1	234.02	50.49	2.2269	9.94e-17
ENSG00000143190	POU2F1	995.62	476.39	1.0697	1.21e-16
ENSG00000133195	SLC39A11	726.25	324.8	1.1627	1.78e-16
ENSG00000053254	FOXN3	1017.9	477.49	1.0899	2.14e-16
ENSG00000068724	TTC7A	802.36	376.69	1.0921	2.19e-16
ENSG00000049192	ADAMTS6	578.64	218.46	1.3956	2.31e-16
ENSG00000171132	PRKCE	355.69	121.75	1.5459	2.45e-16
ENSG00000138764	CCNG2	423.16	128.98	1.7145	3.61e-16
ENSG00000119408	NEK6	708.79	279.34	1.3547	4.44e-16
ENSG00000218418	NA	255.16	41.62	2.6307	6.34e-16
ENSG00000150054	MPP7	613.36	261.46	1.2288	6.66e-16
ENSG00000185920	PTCH1	483.15	185.35	1.3801	1.3e-15
ENSG00000151779	NBAS	898.11	432.07	1.0514	1.79e-15
ENSG00000103489	XYLT1	680.64	299.66	1.1888	1.8e-15
ENSG00000157613	CREB3L1	1050.38	520.78	1.0062	2.47e-15
ENSG00000143624	INTS3	912.32	456.4	1.0024	2.68e-15
ENSG00000171310	CHST11	272.76	81.12	1.755	2.97e-15
ENSG00000171877	FRMD5	486.36	175.69	1.4801	2.98e-15
ENSG00000147862	NFIB	464.05	176.98	1.3899	4.73e-15
ENSG00000138772	ANXA3	976.05	483.52	1.0116	7.11e-15
ENSG00000125740	FOSB	284.87	47.92	2.549	8.89e-15
ENSG00000197321	SVIL	596.49	283.02	1.08	1.05e-14
ENSG00000162614	NEXN	678.63	288.48	1.2252	1.22e-14
ENSG00000170653	ATF7	472.75	175.5	1.4291	1.35e-14
ENSG00000120029	ARMH3	666.78	296	1.1694	1.42e-14
ENSG00000184178	SCFD2	903.01	440.43	1.0341	1.45e-14
ENSG00000158169	FANCC	572.77	252.07	1.18	1.54e-14
ENSG00000146555	SDK1	474.32	186.65	1.3517	1.71e-14
ENSG00000119537	KDSR	962.95	478.97	1.0063	1.81e-14
ENSG00000070371	CLTCL1	925.81	448.74	1.0456	2.33e-14
ENSG00000196498	NCOR2	10006.5	4115.67	1.2824	2.62e-14
ENSG00000148143	ZNF462	537.45	236.3	1.1896	2.84e-14
ENSG00000075151	EIF4G3	1008.96	490.4	1.0409	2.87e-14
ENSG00000188158	NHS	148.44	29.57	2.3037	2.88e-14
ENSG00000069188	SDK2	1013.46	458.93	1.1513	3.53e-14
ENSG00000210140	NA	2665.33	786.06	1.7622	4.32e-14
ENSG00000111880	RNGTT	448.04	165.68	1.4246	4.47e-14
ENSG00000167355	OR51B5	692.71	332.78	1.052	5.26e-14
ENSG00000148737	TCF7L2	257.79	80.69	1.6943	5.88e-14
ENSG00000006704	GTF2IRD1	534.04	236.26	1.1741	6.17e-14
ENSG00000179361	ARID3B	385.26	114.52	1.7652	7.97e-14
ENSG00000147044	CASK	546.08	230.09	1.2544	8.23e-14
ENSG00000162599	NFIA	312.82	100.68	1.6372	9.22e-14
ENSG00000287859	NA	134.32	9.6	3.8063	1.78e-13
ENSG00000157483	MYO1E	629.68	305.87	1.0469	1.89e-13
ENSG00000086758	HUWE1	12137.8	5243.42	1.2114	2.16e-13
ENSG00000092020	PPP2R3C	454.52	156.5	1.5271	2.61e-13
ENSG00000112541	PDE10A	541.92	240.28	1.1694	2.63e-13
ENSG00000115183	TANC1	466.75	205.25	1.1826	2.83e-13
ENSG00000080298	RFX3	281.85	80.68	1.8189	3.76e-13
ENSG00000117569	PTBP2	651.8	300.79	1.1111	3.99e-13
ENSG00000137177	KIF13A	643.8	303.56	1.0888	4.02e-13
ENSG00000133424	LARGE1	673.86	327.11	1.0455	4.7e-13
ENSG00000223812	AC073365.1	949.68	440.07	1.1146	5.02e-13
ENSG00000140836	ZFHX3	662.98	300.71	1.1489	6.84e-13
ENSG00000146426	TIAM2	365.25	144.42	1.3486	7.69e-13
ENSG00000054793	ATP9A	810.78	394.42	1.0439	8.55e-13
ENSG00000095015	MAP3K1	862.62	429.13	1.003	1.11e-12
ENSG00000078053	AMPH	702.25	345.25	1.0259	1.62e-12
ENSG00000076067	RBMS2	1087.51	524.92	1.0563	1.86e-12
ENSG00000185760	KCNQ5	369.24	146.26	1.3286	1.91e-12
ENSG00000112414	ADGRG6	572.22	263.75	1.1156	1.96e-12
ENSG00000100629	CEP128	348.82	129.58	1.4382	2.42e-12
ENSG00000102763	VWA8	587.97	258.95	1.1836	2.58e-12
ENSG00000139793	MBNL2	357.52	109.4	1.7239	3.06e-12
ENSG00000068784	SRBD1	624.02	302.13	1.0421	3.57e-12
ENSG00000047617	ANO2	603.94	278.76	1.1153	3.65e-12
ENSG00000247982	LINC00926	213.78	39.32	2.4343	4.18e-12
ENSG00000112186	CAP2	782.75	385.58	1.0211	6.04e-12
ENSG00000171847	FAM90A1	111.11	4.35	4.6722	8.62e-12
ENSG00000077157	PPP1R12B	474.36	190.05	1.3265	9.29e-12
ENSG00000186918	ZNF395	415.48	158.98	1.3912	9.71e-12
ENSG00000185864	NPIPB4	259.04	79.6	1.7182	1.08e-11
ENSG00000205213	LGR4	505.95	221.63	1.19	1.09e-11
ENSG00000145819	ARHGAP26	210.85	63.97	1.7132	1.1e-11
ENSG00000107554	DNMBP	472.33	219.72	1.1145	1.26e-11
ENSG00000148516	ZEB1	560.23	273.84	1.0351	1.29e-11
ENSG00000173068	BNC2	194.15	56.61	1.8028	1.63e-11
ENSG00000171444	MCC	536.16	250.26	1.0969	1.75e-11
ENSG00000174891	RSRC1	611.05	294.71	1.0538	2.09e-11
ENSG00000082068	WDR70	683.56	337.88	1.0142	2.54e-11
ENSG00000141837	CACNA1A	515.61	203.3	1.3545	3.16e-11
ENSG00000188559	RALGAPA2	643.27	293.1	1.1384	3.38e-11
ENSG00000188352	FOCAD	648.43	308.79	1.0654	5.23e-11
ENSG00000167703	SLC43A2	542.89	221.62	1.2945	9.11e-11
ENSG00000147202	DIAPH2	359.16	143.83	1.3166	9.45e-11
ENSG00000187240	DYNC2H1	560.17	244.28	1.2033	9.66e-11
ENSG00000027075	PRKCH	450.26	197.83	1.1777	1.21e-10
ENSG00000146373	RNF217	512.4	239.66	1.1032	1.34e-10
ENSG00000196712	NF1	3498.2	1328.43	1.3979	1.4e-10
ENSG00000152208	GRID2	348.64	141.74	1.3085	1.6e-10
ENSG00000180178	NA	309.54	116.67	1.4071	1.84e-10
ENSG00000091592	NLRP1	719.51	356.58	1.0172	1.85e-10
ENSG00000258441	NA	140.75	30.07	2.2252	2.11e-10
ENSG00000125386	FAM193A	527.09	252.84	1.0659	2.31e-10
ENSG00000141627	DYM	544.25	242.07	1.1646	2.68e-10
ENSG00000106571	GLI3	515.29	256.39	1.0102	3.29e-10
ENSG00000286207	NA	112.33	11.77	3.2536	3.67e-10
ENSG00000064042	LIMCH1	500.92	240.03	1.0631	4.37e-10
ENSG00000077522	ACTN2	217.92	60.14	1.8581	4.78e-10
ENSG00000101096	NFATC2	324.67	145.03	1.1684	6.46e-10
ENSG00000262655	SPON1	134.13	20.47	2.7127	9.16e-10
ENSG00000119685	TTLL5	581.95	291.95	1.0024	1.04e-09
ENSG00000144893	MED12L	370.31	161.36	1.1996	1.26e-09
ENSG00000115232	ITGA4	534.27	260.08	1.0389	1.26e-09
ENSG00000166833	NAV2	282.77	116.89	1.2908	1.27e-09
ENSG00000112305	SMAP1	496.41	237.74	1.0617	1.4e-09
ENSG00000180801	ARSJ	350.63	152.37	1.2141	1.5e-09
ENSG00000286379	NA	131.26	18.28	2.8561	1.52e-09
ENSG00000113391	FAM172A	394.33	167.23	1.2334	2.21e-09
ENSG00000055609	KMT2C	486.9	241.85	1.0137	2.28e-09
ENSG00000104375	STK3	330.19	136.27	1.271	2.42e-09
ENSG00000060237	WNK1	6922.22	3402.06	1.0253	2.61e-09
ENSG00000166575	TMEM135	323.95	128.6	1.3302	2.7e-09
ENSG00000188234	AGAP4	379.8	162.4	1.2219	3.83e-09
ENSG00000168925	CTRB1	107.74	1.08	6.9214	3.98e-09
ENSG00000177910	NA	264.59	122.58	1.1272	4.05e-09
ENSG00000132849	PATJ	404.35	193.09	1.0681	6.33e-09
ENSG00000133794	ARNTL	369.08	156.38	1.2332	6.38e-09
ENSG00000267244	NA	237.29	74.65	1.6697	7.4e-09
ENSG00000151276	MAGI1	388.24	186.65	1.0462	7.62e-09
ENSG00000121210	TMEM131L	337.03	161.07	1.0665	9.06e-09
ENSG00000134317	GRHL1	215.09	63.24	1.7646	1e-08
ENSG00000110723	EXPH5	421.27	169.38	1.3288	1.28e-08
ENSG00000008083	JARID2	204.94	87.69	1.2281	1.38e-08
ENSG00000210144	NA	337.75	133.95	1.3446	1.54e-08
ENSG00000177570	SAMD12	309.48	131.29	1.2456	1.55e-08
ENSG00000148200	NR6A1	180.07	56.47	1.6817	1.64e-08
ENSG00000145996	CDKAL1	265.46	110.44	1.2692	1.72e-08
ENSG00000176463	SLCO3A1	357.3	169.68	1.0799	1.89e-08
ENSG00000069702	TGFBR3	291.96	113.24	1.3616	1.9e-08
ENSG00000083857	FAT1	10137.7	4414.27	1.1999	1.98e-08
ENSG00000158402	CDC25C	350.75	156.26	1.1598	2.21e-08
ENSG00000116667	C1orf21	426.65	211.79	1.0096	2.33e-08
ENSG00000183287	CCBE1	320.99	135.3	1.2601	3.32e-08
ENSG00000080007	DDX43	367.67	158.95	1.2032	3.5e-08
ENSG00000110876	SELPLG	87.16	8.16	3.4069	3.57e-08
ENSG00000145362	ANK2	321.14	141.35	1.1782	5.15e-08
ENSG00000157827	FMNL2	110.91	17.16	2.7254	1e-07
ENSG00000066827	ZFAT	185.95	67.05	1.4652	1.03e-07
ENSG00000103047	TANGO6	269.93	115.99	1.2098	1.24e-07
ENSG00000196369	SRGAP2B	211.95	80.37	1.4046	1.31e-07
ENSG00000163637	PRICKLE2	202.85	75.42	1.4147	1.4e-07
ENSG00000187848	P2RX2	119.51	20.26	2.579	1.52e-07
ENSG00000083535	PIBF1	183.17	67.24	1.4391	1.64e-07
ENSG00000240338	NA	68.22	1.1	5.7529	1.98e-07
ENSG00000281207	SLFNL1-AS1	348.43	160.89	1.1236	2.04e-07
ENSG00000182771	GRID1	275.56	113.65	1.2908	2.1e-07
ENSG00000152422	XRCC4	288.92	128	1.1675	2.16e-07
ENSG00000168928	CTRB2	112.73	0.54	7.9966	2.28e-07
ENSG00000198879	SFMBT2	169.6	61.6	1.4549	3.12e-07
ENSG00000164142	FAM160A1	266.61	115.57	1.2056	3.29e-07
ENSG00000171435	KSR2	150.24	46.49	1.7108	3.87e-07
ENSG00000100968	NFATC4	365.36	172.39	1.0851	3.95e-07
ENSG00000278631	NA	45.75	5.08	3.1402	4.36e-07
ENSG00000168000	BSCL2	184	60.68	1.6003	4.38e-07
ENSG00000173295	NA	372.18	134.78	1.4718	4.6e-07
ENSG00000225194	LINC00092	65.4	2.54	4.6582	5.5e-07
ENSG00000105856	HBP1	287.7	120.98	1.2503	5.57e-07
ENSG00000273038	AL365203.2	216.7	82.46	1.39	6.1e-07
ENSG00000122870	BICC1	288.53	142.14	1.0288	6.38e-07
ENSG00000152256	PDK1	293.54	125.41	1.2355	7.23e-07
ENSG00000155974	GRIP1	147.22	52.91	1.4685	7.35e-07
ENSG00000111641	NOP2	153.89	43.95	1.8252	7.52e-07
ENSG00000144218	AFF3	193.6	79.34	1.2863	9.21e-07
ENSG00000124813	RUNX2	182.46	74.09	1.2941	1.02e-06
ENSG00000091157	WDR7	293.41	139.07	1.077	1.03e-06
ENSG00000286230	NA	58.11	1.44	5.4446	1.11e-06
ENSG00000079691	CARMIL1	222.04	98.56	1.176	1.24e-06
ENSG00000278420	NA	54.37	2.17	4.6375	1.32e-06
ENSG00000105655	ISYNA1	158.48	33.82	2.1987	1.38e-06
ENSG00000152953	STK32B	129.54	40.37	1.692	1.41e-06
ENSG00000169246	NPIPB3	152.59	51.91	1.5734	1.59e-06
ENSG00000118922	KLF12	174.1	70.99	1.2876	1.68e-06
ENSG00000256092	AC137767.1	101.59	20.32	2.3098	1.75e-06
ENSG00000187098	MITF	133.77	44.19	1.5957	2.12e-06
ENSG00000281183	NA	108.57	28.44	1.9368	2.17e-06
ENSG00000165181	C9orf84	192.46	75.24	1.3426	2.27e-06
ENSG00000184349	EFNA5	84.21	21.2	1.9812	2.28e-06
ENSG00000272084	NA	76.38	12.49	2.628	2.3e-06
ENSG00000054392	HHAT	293.28	141.06	1.0506	2.45e-06
ENSG00000171943	SRGAP2C	270.95	132.85	1.0194	2.88e-06
ENSG00000139973	SYT16	192.75	77.48	1.3244	3.13e-06
ENSG00000233601	NA	302.64	146.93	1.0412	3.15e-06
ENSG00000026036	RTEL1-TNFRSF6B	233.57	100.04	1.2222	3.47e-06
ENSG00000154678	PDE1C	204.56	85.83	1.2634	3.59e-06
ENSG00000129749	CHRNA10	110.57	23.08	2.2234	3.68e-06
ENSG00000048471	SNX29	181.83	72.63	1.3217	3.86e-06
ENSG00000168675	LDLRAD4	248.89	116.8	1.0959	3.93e-06
ENSG00000262246	CORO7	262.66	116.36	1.1729	4.24e-06
ENSG00000187553	CYP26C1	57.71	4.37	3.6491	4.93e-06
ENSG00000197822	OCLN	254.96	120.3	1.0808	5.24e-06
ENSG00000187951	NA	191.75	79.76	1.2535	5.24e-06
ENSG00000121964	GTDC1	205.92	89.46	1.2089	5.24e-06
ENSG00000175471	MCTP1	186.47	76.8	1.2818	5.73e-06
ENSG00000185483	ROR1	95.86	26.66	1.8266	6.29e-06
ENSG00000279089	NA	127.66	38.71	1.7364	6.83e-06
ENSG00000081923	ATP8B1	171.17	67.28	1.3341	7.83e-06
ENSG00000258947	TUBB3	202.7	82.37	1.3055	8.33e-06
ENSG00000273295	AP000350.6	242.33	94.99	1.3576	9.15e-06
ENSG00000179104	TMTC2	111.59	34.07	1.7074	9.91e-06
ENSG00000111110	PPM1H	132.76	44.07	1.582	1.01e-05
ENSG00000165917	RAPSN	99.04	20.26	2.3084	1.04e-05
ENSG00000151090	THRB	84.89	22.64	1.9105	1.26e-05
ENSG00000169203	NPIPB12	120.36	36.63	1.7022	1.28e-05
ENSG00000164494	PDSS2	282.84	132.99	1.0987	1.29e-05
ENSG00000169862	CTNND2	147.18	54.02	1.4376	1.67e-05
ENSG00000279901	NA	75.12	9.06	3.0438	1.73e-05
ENSG00000134775	FHOD3	144.71	55.99	1.3639	1.78e-05
ENSG00000109265	KIAA1211	260.96	127.79	1.0377	1.82e-05
ENSG00000143632	ACTA1	85.59	16.14	2.3918	1.86e-05
ENSG00000262652	NA	50.38	4.71	3.4002	1.96e-05
ENSG00000164199	ADGRV1	141.1	44.99	1.6707	2.02e-05
ENSG00000152061	RABGAP1L	213	92.31	1.2084	2.02e-05
ENSG00000145287	PLAC8	288.96	144.06	1.0026	2.02e-05
ENSG00000204149	AGAP6	136.72	46.52	1.5655	2.19e-05
ENSG00000235910	APOA1-AS	42.19	1.64	4.6309	2.28e-05
ENSG00000004866	ST7	224.77	106.41	1.0691	2.6e-05
ENSG00000121104	FAM117A	312.27	151.92	1.0399	2.68e-05
ENSG00000147050	KDM6A	131.06	55.58	1.2382	2.84e-05
ENSG00000200924	NA	44.89	1.27	5.1125	2.86e-05
ENSG00000140386	SCAPER	158.01	68.45	1.2112	2.9e-05
ENSG00000142513	ACP4	62.77	10.31	2.6251	2.92e-05
ENSG00000169570	DTWD2	261.89	128.36	1.0185	3.05e-05
ENSG00000255050	AC067930.5	278.07	134.22	1.0655	3.59e-05
ENSG00000155966	AFF2	144.31	49.77	1.5399	3.84e-05
ENSG00000257221	AC007569.1	41.84	1.81	4.5738	3.85e-05
ENSG00000278864	NA	170.28	70.52	1.2941	3.98e-05
ENSG00000240270	NA	30.97	0	7.5688	4.13e-05
ENSG00000198561	CTNND1	214.75	96.77	1.1505	4.18e-05
ENSG00000128512	DOCK4	138.86	51.27	1.4292	4.47e-05
ENSG00000168952	STXBP6	147.07	57.14	1.3512	5.02e-05
ENSG00000059728	MXD1	242.66	102.11	1.2539	5.11e-05
ENSG00000072657	TRHDE	202.65	92.02	1.1349	5.58e-05
ENSG00000182902	SLC25A18	125.62	36.49	1.7653	6.07e-05
ENSG00000198945	L3MBTL3	227.11	110.01	1.036	6.88e-05
ENSG00000151229	SLC2A13	187.89	80.13	1.2282	7.04e-05
ENSG00000181722	ZBTB20	186.74	84.41	1.1667	7.16e-05
ENSG00000279133	NA	135.27	45.93	1.5792	7.72e-05
ENSG00000105131	EPHX3	75.52	11.35	2.797	8.45e-05
ENSG00000089250	NOS1	236.92	112.91	1.0608	8.59e-05
ENSG00000264204	NA	176.95	77.48	1.2006	8.9e-05
ENSG00000183826	BTBD9	171.8	82.96	1.0474	9.44e-05
ENSG00000150471	ADGRL3	105.31	38.23	1.46	9.58e-05
ENSG00000154099	DNAAF1	97.34	24.26	2.0041	0.000107495
ENSG00000100154	TTC28	211.38	105.88	1.0106	0.000110807
ENSG00000142611	PRDM16	115.85	40.21	1.5211	0.00011134
ENSG00000133687	TMTC1	211.93	103.24	1.0441	0.000111606
ENSG00000144668	ITGA9	189.52	78.93	1.2458	0.000112694
ENSG00000273079	GRIN2B	73.12	21.69	1.7845	0.000115812
ENSG00000140937	CDH11	200.08	96.85	1.0571	0.000116598
ENSG00000263990	AC004253.1	117.43	31.03	1.9052	0.000130081
ENSG00000184831	APOO	201.76	97.99	1.0444	0.000146162
ENSG00000287878	NA	75.36	17.72	2.1092	0.000162025
ENSG00000261924	AC127496.1	81.78	19.16	2.1107	0.000167211
ENSG00000170236	USP50	36.19	2.37	3.8468	0.00017011
ENSG00000280385	NA	169.81	75.71	1.1684	0.000182904
ENSG00000170128	GPR25	35.84	0.73	5.4148	0.000191336
ENSG00000279880	NA	41.87	5.08	3.0205	0.000192919
ENSG00000258317	AC034102.6	89.35	25.49	1.8307	0.000199325
ENSG00000267501	AC104365.2	50.42	4.56	3.3732	0.000202051
ENSG00000081803	CADPS2	191.99	91.14	1.0707	0.000206185
ENSG00000139292	LGR5	130.63	44.52	1.5559	0.00021773
ENSG00000065361	ERBB3	246.11	122.42	1.0117	0.00021773
ENSG00000186868	MAPT	194.19	94.74	1.0337	0.000227598
ENSG00000105219	CNTD2	52.03	7.25	2.8317	0.000228558
ENSG00000244161	FLNB-AS1	51.09	9.56	2.4827	0.000230426
ENSG00000273068	Z99755.2	20.66	0	6.9799	0.000244057
ENSG00000119139	TJP2	122.06	46.14	1.4219	0.00031093
ENSG00000231358	AL355516.1	126.37	52.79	1.2506	0.000314995
ENSG00000286169	NA	67.28	20.14	1.7157	0.000326215
ENSG00000198846	TOX	65.91	20.03	1.7685	0.000348627
ENSG00000182389	CACNB4	114.02	49.22	1.2305	0.000357075
ENSG00000198873	GRK5	164.32	79.27	1.0642	0.000364615
ENSG00000260279	AC137932.1	80.53	24.8	1.705	0.000437019
ENSG00000162946	DISC1	70.02	22.26	1.6576	0.000471809
ENSG00000166450	PRTG	177.96	88.72	1.0089	0.000481958
ENSG00000112964	GHR	175.95	82.14	1.1065	0.000502461
ENSG00000143919	CAMKMT	141.38	62.12	1.1851	0.000503746
ENSG00000143387	CTSK	126.83	45.12	1.4856	0.000518867
ENSG00000182747	SLC35D3	32.82	0.54	6.1967	0.000523322
ENSG00000075213	SEMA3A	111.94	46.52	1.2769	0.000560205
ENSG00000100330	MTMR3	125.86	48.24	1.4073	0.00061556
ENSG00000021645	NRXN3	146.99	70.15	1.0599	0.000621182
ENSG00000172818	OVOL1	31.72	0.37	6.1828	0.000643815
ENSG00000125872	LRRN4	140.52	61.9	1.1926	0.000714101
ENSG00000120156	TEK	178.67	87.55	1.0457	0.000718249
ENSG00000280162	NA	18.82	0	6.8464	0.000734485
ENSG00000107864	CPEB3	94.21	35.71	1.3935	0.000775108
ENSG00000168038	ULK4	130.32	56.54	1.1988	0.000801197
ENSG00000125787	GNRH2	31.76	3.43	3.3001	0.000803629
ENSG00000164463	CREBRF	166.5	73.8	1.1624	0.000834177
ENSG00000260804	LINC01963	153.93	72.38	1.0983	0.000849253
ENSG00000257761	AC078860.1	45.05	5.81	2.9236	0.000877338
ENSG00000170153	RNF150	110.01	45.71	1.2529	0.000879495
ENSG00000235531	MSC-AS1	94.85	35.1	1.4536	0.000889317
ENSG00000188981	MSANTD1	78.02	20.94	1.933	0.00100233
ENSG00000232814	COL4A2-AS1	15.45	0	6.5589	0.00101489
ENSG00000146376	ARHGAP18	149.53	71.97	1.0469	0.00102259
ENSG00000121988	ZRANB3	148.2	72.78	1.0308	0.00103817
ENSG00000283498	NA	161.24	72.72	1.1476	0.0010547
ENSG00000271425	NBPF10	148.75	74.68	1.014	0.00120809
ENSG00000234199	LINC01191	28.54	1.44	4.3919	0.0012224
ENSG00000138744	NAAA	160.86	74.8	1.1032	0.00122908
ENSG00000172915	NBEA	89.86	34.26	1.376	0.00123439
ENSG00000116183	PAPPA2	61.71	18.3	1.752	0.00123471
ENSG00000180596	HIST1H2BC	129.51	57.47	1.1693	0.001303
ENSG00000169964	TMEM42	80.45	27.36	1.5562	0.00131817
ENSG00000099338	CATSPERG	163.15	77.13	1.0872	0.00152473
ENSG00000263874	LINC00672	49.32	10.85	2.2065	0.00154785
ENSG00000066382	MPPED2	65.71	22.43	1.5619	0.00155009
ENSG00000197753	LHFPL5	83.47	30.07	1.4666	0.00155868
ENSG00000254428	AP003392.1	132.4	59.37	1.1636	0.001571
ENSG00000279641	NA	52.93	11.6	2.188	0.00158353
ENSG00000166343	MSS51	104.36	41.27	1.3426	0.00162141
ENSG00000277938	AL035252.3	46.46	9.95	2.2465	0.00165139
ENSG00000242756	NA	77.2	28.96	1.4248	0.00166441
ENSG00000286177	NA	132.79	61.55	1.1126	0.00169344
ENSG00000280055	NA	20.23	0.37	5.543	0.00178823
ENSG00000224821	COL4A2-AS2	23.72	1.98	3.6974	0.00180345
ENSG00000139323	POC1B	150.63	75.17	1.0011	0.00195972
ENSG00000237399	PITRM1-AS1	36.74	5.95	2.7112	0.00198949
ENSG00000273311	NA	55.91	16.14	1.782	0.00199714
ENSG00000237380	HOXD-AS2	112.48	46.35	1.2823	0.00201266
ENSG00000213970	NA	56.03	12.7	2.1275	0.00201666
ENSG00000287299	NA	37.01	8.14	2.2101	0.00203088
ENSG00000108309	RUNDC3A	83.98	28.24	1.5725	0.00210086
ENSG00000242902	FLNC-AS1	87.78	32.47	1.4186	0.00212567
ENSG00000140538	NTRK3	89.71	36.61	1.289	0.00215614
ENSG00000151572	ANO4	80.92	32.21	1.3423	0.00219054
ENSG00000157999	ANKRD61	134.33	63.51	1.0929	0.00219744
ENSG00000162188	GNG3	68.81	21.39	1.6768	0.00226002
ENSG00000229808	NA	45.2	8.35	2.4103	0.00231444
ENSG00000146938	NLGN4X	137.66	66.69	1.0676	0.00231588
ENSG00000229375	NA	101.04	46.58	1.1165	0.00241251
ENSG00000267632	NA	31.88	4.16	2.985	0.00253446
ENSG00000042062	RIPOR3	37.29	5.98	2.6355	0.00257047
ENSG00000260917	NA	47.2	12.08	2.0175	0.00259429
ENSG00000103067	ESRP2	53.25	13.39	2.0077	0.00290066
ENSG00000235571	NA	177.1	87.84	1.0274	0.00292869
ENSG00000237772	AC092620.1	34.5	4.52	2.956	0.00293893
ENSG00000207525	NA	13.84	0	6.4122	0.00295118
ENSG00000111962	UST	71.6	27.9	1.3655	0.0031908
ENSG00000145687	SSBP2	98.02	43.23	1.1929	0.00319437
ENSG00000169933	FRMPD4	33.29	7.79	2.087	0.00335593
ENSG00000260276	AC022167.2	123.23	54.41	1.1983	0.00337445
ENSG00000147251	DOCK11	136.55	62.55	1.1372	0.00341688
ENSG00000251402	NA	27.99	2.71	3.3859	0.00351576
ENSG00000267281	AC023509.3	55.28	14.89	1.8626	0.00356279
ENSG00000231333	NA	21.37	0.37	5.6214	0.00367419
ENSG00000204583	LRCOL1	59.6	15.22	1.9702	0.00371999
ENSG00000285570	NA	27.25	2.52	3.5397	0.00375423
ENSG00000283031	AC009242.1	52.5	14.85	1.8234	0.00389486
ENSG00000258565	NA	33.25	5.6	2.6214	0.00393689
ENSG00000265413	NA	9.25	0	5.8244	0.0039427
ENSG00000285803	NA	80.06	26.17	1.6449	0.00397329
ENSG00000259933	NA	47.24	12.35	1.9019	0.00398316
ENSG00000174827	PDZK1	132.12	60.37	1.1212	0.00420039
ENSG00000099994	SUSD2	72.85	27.88	1.393	0.00438468
ENSG00000176236	NA	30.51	4.35	2.8139	0.00446622
ENSG00000279019	NA	50.18	12.51	1.9927	0.00452003
ENSG00000271843	AC012557.1	31.72	5.06	2.6753	0.00473695
ENSG00000227006	AL136988.2	23.68	3.25	2.9082	0.00516833
ENSG00000144355	DLX1	113.82	48.25	1.2303	0.00522716
ENSG00000125492	BARHL1	12.94	0	6.3059	0.00530811
ENSG00000270975	NA	18.7	0.54	5.379	0.00551506
ENSG00000176076	KCNE5	22.08	2.17	3.3469	0.00551783
ENSG00000205702	NA	113.39	52.99	1.1121	0.00566758
ENSG00000249889	NA	29.01	2.69	3.5578	0.00582534
ENSG00000227376	NA	38.43	7.1	2.3856	0.00590459
ENSG00000197273	GUCA2A	19.88	0.54	5.4612	0.00611386
ENSG00000280311	NA	33.6	5.64	2.5243	0.00626834
ENSG00000182256	GABRG3	98.22	44.27	1.1409	0.00633631
ENSG00000248243	LINC02014	25.76	2.71	3.2751	0.00642651
ENSG00000138670	RASGEF1B	52.38	14.85	1.8229	0.00667531
ENSG00000272434	AC137630.3	29.6	3.81	2.9392	0.00673707
ENSG00000259250	AC018904.1	31.06	4.5	2.8727	0.00676786
ENSG00000047648	ARHGAP6	34.54	8.18	2.0448	0.00697582
ENSG00000267649	AC010327.4	38	7.6	2.3447	0.00702274
ENSG00000266171	AP001020.3	41.76	10.5	1.9959	0.00732052
ENSG00000235449	NA	18.19	0.37	5.394	0.0074792
ENSG00000288071	NA	28.51	4	2.7839	0.00753988
ENSG00000232043	AL133230.1	22.97	2.9	2.9364	0.00768057
ENSG00000213937	CLDN9	31.37	4.7	2.7876	0.0082835
ENSG00000277151	AL138820.1	21.44	1.1	4.128	0.0085109
ENSG00000116668	SWT1	50.18	16.66	1.5847	0.00888292
ENSG00000236383	LINC00854	39.08	7.1	2.4043	0.00907046
ENSG00000100890	KIAA0391	85.83	39.42	1.1405	0.00907715
ENSG00000231587	NA	32.5	6.85	2.3144	0.00909956
ENSG00000236901	NA	67.64	25.32	1.4413	0.00910044
ENSG00000286305	NA	37.41	10.14	1.8954	0.00918257
ENSG00000228784	LINC00954	20.08	1.08	4.4093	0.0092618
ENSG00000046889	PREX2	86.14	38.75	1.157	0.00940511
ENSG00000205181	LINC00654	34.58	6.68	2.4146	0.00942319
ENSG00000269113	TRABD2B	79.82	38.23	1.0549	0.00946608
ENSG00000091129	NRCAM	67.39	27.88	1.2767	0.00948253
ENSG00000205879	NA	20.97	1.44	3.9361	0.00951678
ENSG00000102466	FGF14	28.3	6.16	2.1896	0.00956933
ENSG00000165995	CACNB2	89.98	41.75	1.128	0.00972269
ENSG00000258366	RTEL1	92.33	42.17	1.1368	0.00981817
ENSG00000230613	HM13-AS1	33.48	5.1	2.6577	0.00984743
ENSG00000177606	JUN	254.66	3874.73	-3.9231	0	log(FC) < 0
ENSG00000142871	CYR61	122.06	5937.08	-5.595	0
ENSG00000145632	PLK2	161.96	3743.17	-4.536	0
ENSG00000124762	CDKN1A	1031.76	9324.69	-3.1725	0
ENSG00000125968	ID1	190.59	8113.29	-5.4038	0
ENSG00000245532	NEAT1	823.15	5381.95	-2.7111	1.58e-278
ENSG00000143878	RHOB	117.27	3136.04	-4.7423	1.49e-270
ENSG00000162783	IER5	144.56	3016.39	-4.3813	3.69e-238
ENSG00000023445	BIRC3	119.58	2274.26	-4.2526	1.22e-230
ENSG00000116717	GADD45A	86.61	2212.67	-4.683	2.97e-224
ENSG00000168906	MAT2A	694.6	4018.44	-2.5315	1.49e-223
ENSG00000132002	DNAJB1	271.43	2573.76	-3.2439	2.74e-211
ENSG00000234616	JRK	185.8	2640.36	-3.8346	3.64e-208
ENSG00000171223	JUNB	70.49	2349.9	-5.0974	1.22e-199
ENSG00000180008	SOCS4	292.69	2747.39	-3.2211	6.91e-187
ENSG00000186834	HEXIM1	1227.47	7582.21	-2.6235	6.57e-185
ENSG00000170385	SLC30A1	518.38	3663.97	-2.829	1.17e-180
ENSG00000144655	CSRNP1	97.04	1764.24	-4.1906	3.39e-177
ENSG00000169018	FEM1B	243.32	2179.02	-3.1604	2.99e-170
ENSG00000159388	BTG2	74.34	2032.21	-4.779	7.62e-168
ENSG00000143384	MCL1	790.07	3617.62	-2.194	7.26e-162
ENSG00000134107	BHLHE40	61.21	1640.95	-4.7114	4.9e-160
ENSG00000113070	HBEGF	247.67	2177.67	-3.1357	5.33e-159
ENSG00000198355	PIM3	341.42	2458.16	-2.8484	8.94e-158
ENSG00000189266	PNRC2	61.71	1403.02	-4.5167	5.57e-146
ENSG00000198142	SOWAHC	329.81	2138.66	-2.6954	7.61e-146
ENSG00000183691	NOG	167.46	1665.4	-3.3114	3.83e-144
ENSG00000141582	CBX4	73.2	1489.42	-4.345	7.59e-144
ENSG00000165527	ARF6	315.24	2208.23	-2.8004	1.83e-142
ENSG00000174307	PHLDA3	199.22	2226.69	-3.4749	5.86e-142
ENSG00000100906	NFKBIA	25.8	1774.58	-6.0671	2.07e-140
ENSG00000197019	SERTAD1	26.39	1553.41	-5.8991	8.43e-127
ENSG00000173894	CBX2	434.23	2434.44	-2.4806	2.06e-126
ENSG00000185650	ZFP36L1	760.41	3016.06	-1.9887	4.91e-125
ENSG00000149658	YTHDF1	917.19	3579.43	-1.9616	1.99e-124
ENSG00000136997	MYC	166.55	1205.57	-2.8576	1.93e-123
ENSG00000152518	ZFP36L2	199.42	1615.2	-3.0058	6.03e-122
ENSG00000167173	C15orf39	34.26	1233.36	-5.1966	9.58e-122
ENSG00000120129	DUSP1	38.78	1218.42	-4.9414	3.83e-121
ENSG00000236287	ZBED5	58.62	1228.56	-4.3717	5.56e-118
ENSG00000162772	ATF3	112.13	1554.75	-3.8022	2.14e-116
ENSG00000180667	YOD1	177.38	1508.64	-3.0849	6.48e-113
ENSG00000185219	ZNF445	454.81	2395.95	-2.3956	1.78e-112
ENSG00000197852	INKA2	136.44	1472.54	-3.4321	1.2e-110
ENSG00000184371	CSF1	371.1	1956.64	-2.3953	3.92e-110
ENSG00000173334	TRIB1	88.49	1224.44	-3.7911	3.09e-109
ENSG00000168264	IRF2BP2	72.69	1066.75	-3.8736	2.92e-108
ENSG00000168795	ZBTB5	138.71	1282.97	-3.2155	1.04e-106
ENSG00000141232	TOB1	126.41	1373.91	-3.4372	3.17e-106
ENSG00000124383	MPHOSPH10	136.72	1190.41	-3.114	2.33e-104
ENSG00000143479	DYRK3	168.94	1350.72	-3.0088	2e-101
ENSG00000215012	RTL10	306.69	1921.98	-2.6398	5.05e-101
ENSG00000204256	BRD2	1431.95	4348.43	-1.6032	1.85e-100
ENSG00000162702	ZNF281	115.31	1072.48	-3.2094	4.81e-99
ENSG00000130766	SESN2	124.76	1315.21	-3.39	3.36e-98
ENSG00000242125	NA	308.17	1540.76	-2.32	4.41e-96
ENSG00000178567	EPM2AIP1	145.34	1245.78	-3.0998	9.3e-96
ENSG00000056558	TRAF1	43.52	868.56	-4.2773	2.71e-94
ENSG00000162377	COA7	165.33	1169.02	-2.8255	7.21e-93
ENSG00000162413	KLHL21	240.76	1465.22	-2.6097	1.9e-91
ENSG00000175592	FOSL1	217.32	1237	-2.511	3.8e-88
ENSG00000067182	TNFRSF1A	363.36	1541.04	-2.0911	4.73e-88
ENSG00000279207	NA	113.73	1160.33	-3.3662	1.2e-87
ENSG00000247315	ZCCHC3	73.71	940.72	-3.6699	1.6e-87
ENSG00000167747	C19orf48	505.51	2060.05	-2.0248	3.69e-85
ENSG00000172216	CEBPB	305.23	1562.16	-2.3557	4.05e-84
ENSG00000164284	GRPEL2	237.24	1375.49	-2.5412	7.19e-82
ENSG00000173559	NABP1	512.48	2063.25	-2.0083	2.44e-79
ENSG00000114019	AMOTL2	612.85	1995.96	-1.7009	3.23e-79
ENSG00000188636	RTL6	355.39	1722.08	-2.2677	6.83e-79
ENSG00000254470	AP5B1	180.08	1102.03	-2.6119	3.37e-78
ENSG00000212719	C17orf51	175.02	1171.93	-2.7386	4.76e-78
ENSG00000105732	ZNF574	99.12	858.4	-3.1106	5.98e-78
ENSG00000134294	SLC38A2	868.44	2622.04	-1.5954	7.43e-77
ENSG00000146232	NFKBIE	158.99	962.32	-2.5983	9.75e-76
ENSG00000170191	NANP	72.38	810.13	-3.4791	1.41e-74
ENSG00000122863	CHST3	839.83	2886.02	-1.7772	3.8e-74
ENSG00000181915	ADO	264.81	1388.33	-2.3865	3.85e-74
ENSG00000197063	MAFG	823.1	2600.55	-1.6619	4.21e-73
ENSG00000198824	CHAMP1	334.27	1510.13	-2.1809	1.48e-72
ENSG00000137504	CREBZF	548.89	2033.42	-1.8937	1.91e-72
ENSG00000163026	WDCP	70.3	792.92	-3.4984	1.97e-72
ENSG00000152684	PELO	128.37	976.5	-2.9147	3.98e-72
ENSG00000254004	ZNF260	61.51	684.69	-3.4917	4.93e-72
ENSG00000166801	FAM111A	443.66	1829.25	-2.0448	1.67e-71
ENSG00000119669	IRF2BPL	74.3	788.88	-3.3927	1.04e-70
ENSG00000144120	TMEM177	64.58	798.73	-3.6036	2.58e-70
ENSG00000179833	SERTAD2	1097.87	3280.93	-1.5795	2.65e-70
ENSG00000166860	ZBTB39	222.58	1430.35	-2.6818	2.88e-70
ENSG00000163348	PYGO2	298.81	1361.36	-2.184	1.07e-69
ENSG00000107372	ZFAND5	634.51	2155.26	-1.7695	1.31e-69
ENSG00000171617	ENC1	420.98	1618.44	-1.937	1.65e-69
ENSG00000264364	DYNLL2	3810.91	8348.17	-1.1307	2.06e-69
ENSG00000180917	CMTR2	151.34	980.96	-2.7023	3.31e-69
ENSG00000197989	SNHG12	75.48	739.4	-3.2769	4.44e-69
ENSG00000251493	FOXD1	587.98	2203.31	-1.9007	1.26e-68
ENSG00000250337	PURPL	133.55	1092.62	-3.0222	5.21e-68
ENSG00000164048	ZNF589	86.96	777.57	-3.163	4.42e-67
ENSG00000173846	PLK3	193.95	1211.96	-2.6519	5.82e-67
ENSG00000155090	KLF10	614.18	1989.23	-1.6948	7.31e-67
ENSG00000100650	SRSF5	3358.44	7644.8	-1.1869	1.07e-66
ENSG00000141682	PMAIP1	652.53	2187.94	-1.7456	2.34e-66
ENSG00000164086	DUSP7	601.45	1958.48	-1.6997	2.42e-66
ENSG00000162775	RBM15	546.66	1950.93	-1.8366	3.15e-66
ENSG00000099860	GADD45B	52.23	659.22	-3.6423	4.17e-66
ENSG00000095752	IL11	153.66	1104.39	-2.8454	4.98e-66
ENSG00000189369	GSPT2	60.26	711.85	-3.5573	6e-66
ENSG00000178074	C2orf69	92.09	767.81	-3.0705	1.41e-65
ENSG00000204569	PPP1R10	254.07	1131.1	-2.1482	2.88e-65
ENSG00000137040	RANBP6	127.7	866.05	-2.7616	5.21e-65
ENSG00000118503	TNFAIP3	246.65	1268.62	-2.367	6.56e-65
ENSG00000156976	EIF4A2	2286.09	5301.16	-1.2158	1.6e-62
ENSG00000198576	ARC	871.7	2567.24	-1.5586	2.53e-62
ENSG00000116273	PHF13	86.65	681.73	-2.9761	9.73e-62
ENSG00000101191	DIDO1	1254.87	3573.49	-1.508	1.53e-61
ENSG00000117318	ID3	96.15	2392.25	-4.6236	7.03e-61
ENSG00000051108	HERPUD1	238.73	1149.87	-2.2704	7.82e-61
ENSG00000129315	CCNT1	467.85	1762.11	-1.9145	8.34e-61
ENSG00000169871	TRIM56	441.17	1663.09	-1.9094	1.38e-60
ENSG00000185085	INTS5	92.69	760.83	-3.0176	4.31e-60
ENSG00000158615	PPP1R15B	928.18	2768.63	-1.5775	8.73e-60
ENSG00000146834	MEPCE	428.43	1668.93	-1.9601	3.58e-59
ENSG00000224470	ATXN1L	566.24	1953.68	-1.782	4.73e-59
ENSG00000126804	ZBTB1	170.83	955.58	-2.4828	9.65e-59
ENSG00000148840	PPRC1	671.14	2010.77	-1.5824	1.3e-58
ENSG00000105327	BBC3	9.1	861.32	-6.546	1.66e-58
ENSG00000160888	IER2	26.47	528.58	-4.2913	1.86e-58
ENSG00000183072	NKX2-5	560.64	2021.16	-1.8479	6.43e-58
ENSG00000167447	SMG8	597.47	1919.5	-1.6845	1.13e-57
ENSG00000177352	CCDC71	37.6	541.07	-3.8154	2.26e-57
ENSG00000158246	TENT5B	38.07	577.93	-3.9096	2.38e-57
ENSG00000164631	ZNF12	189.41	929.22	-2.295	7.17e-57
ENSG00000158050	DUSP2	16.7	559.75	-5.0211	1.34e-56
ENSG00000166170	BAG5	94.09	736.51	-2.9845	3.41e-56
ENSG00000137193	PIM1	69.87	608.37	-3.1144	5.54e-56
ENSG00000118655	DCLRE1B	372.95	1479.62	-1.984	1.27e-55
ENSG00000164045	CDC25A	563.87	1727.62	-1.6154	2.92e-55
ENSG00000006194	ZNF263	249.39	1077.12	-2.1161	3.29e-55
ENSG00000177613	CSTF2T	218.65	1022.29	-2.2342	5.19e-55
ENSG00000149115	TNKS1BP1	795.73	2303.15	-1.5297	1.13e-54
ENSG00000164366	CCDC127	33.72	554.96	-4.0123	1.48e-54
ENSG00000179041	RRS1	299.98	1249.73	-2.0569	2.17e-54
ENSG00000281649	EBLN3P	676.43	2078.37	-1.6199	5.29e-54
ENSG00000183309	ZNF623	115.9	777.94	-2.7494	3.87e-53
ENSG00000163840	DTX3L	468.65	1579.01	-1.7497	4e-53
ENSG00000116514	RNF19B	130.61	869.09	-2.7202	6.57e-53
ENSG00000183665	TRMT12	254.53	1049.63	-2.0448	1.06e-52
ENSG00000188549	CCDC9B	966.04	2481.32	-1.3576	2.24e-52
ENSG00000179409	GEMIN4	378	1320.2	-1.8034	4.78e-52
ENSG00000119401	TRIM32	85.87	648.98	-2.9084	6.42e-52
ENSG00000174013	FBXO45	689.94	2005.94	-1.5385	6.44e-52
ENSG00000121864	ZNF639	271.9	1058.99	-1.9672	1.84e-51
ENSG00000137185	ZSCAN9	27.96	562.21	-4.3155	2.38e-51
ENSG00000167513	CDT1	668.21	1936.17	-1.5375	2.49e-51
ENSG00000198642	KLHL9	108.05	698.46	-2.704	2.49e-51
ENSG00000118515	SGK1	93.34	748.28	-3.0227	3.39e-51
ENSG00000197622	CDC42SE1	479.82	1504.17	-1.6452	3.97e-51
ENSG00000006025	OSBPL7	196	939.97	-2.2613	1.18e-50
ENSG00000127666	TICAM1	16.35	495.08	-4.8921	1.49e-50
ENSG00000116903	EXOC8	60.26	586.93	-3.279	1.57e-50
ENSG00000180616	SSTR2	73.83	636.7	-3.0891	1.92e-50
ENSG00000188483	IER5L	14.66	532.54	-5.1565	2.84e-50
ENSG00000233016	SNHG7	70.62	556.31	-2.9601	3.53e-50
ENSG00000170836	PPM1D	704.29	2031.05	-1.5258	3.65e-50
ENSG00000187792	ZNF70	47.68	518.47	-3.424	3.71e-50
ENSG00000168140	VASN	180.91	953.06	-2.3894	3.93e-50
ENSG00000175573	C11orf68	620.39	1900.81	-1.6141	4.12e-50
ENSG00000260032	NORAD	1132.77	2784.22	-1.2978	6.51e-50
ENSG00000174151	CYB561D1	90.26	605.37	-2.7355	1.66e-49
ENSG00000145911	N4BP3	115.11	698.06	-2.5978	5.1e-49
ENSG00000135679	MDM2	721.45	2053.27	-1.5103	5.44e-49
ENSG00000126814	TRMT5	342.23	1219.71	-1.8361	5.91e-49
ENSG00000141026	MED9	35.88	472.54	-3.7035	1.48e-48
ENSG00000168806	LCMT2	19.41	474.86	-4.5659	1.52e-48
ENSG00000162139	NEU3	183.69	892.12	-2.271	4.46e-48
ENSG00000130589	HELZ2	1437.88	4000.22	-1.4751	6.79e-48
ENSG00000183808	RBM12B	65.24	517.72	-2.9941	8.3e-48
ENSG00000130803	ZNF317	91.43	617.26	-2.7636	2.75e-47
ENSG00000153879	CEBPG	396.94	1333.46	-1.7458	3.86e-47
ENSG00000198146	ZNF770	138.12	746.37	-2.4465	4.2e-47
ENSG00000170604	IRF2BP1	178.75	822.98	-2.2002	5.76e-47
ENSG00000186812	ZNF397	49.45	550.34	-3.4412	1.27e-46
ENSG00000141570	CBX8	52.89	509.38	-3.2542	1.61e-46
ENSG00000163661	PTX3	259.87	1047.01	-2.0093	2.48e-46
ENSG00000182704	TSKU	602.47	1717.49	-1.5087	2.7e-46
ENSG00000063587	ZNF275	325.54	1259.1	-1.9493	3.05e-46
ENSG00000174173	TRMT10C	286.06	1047.29	-1.8721	3.39e-46
ENSG00000100335	MIEF1	614.06	1998.1	-1.6954	3.6e-46
ENSG00000100109	TFIP11	577.96	1612.22	-1.48	4.28e-46
ENSG00000221963	APOL6	95.43	675.36	-2.8176	4.31e-46
ENSG00000247626	MARS2	43.99	463.84	-3.3753	1.81e-45
ENSG00000213588	ZBTB9	93.82	587.28	-2.6544	2.73e-45
ENSG00000126368	NR1D1	31.72	426.63	-3.7872	5.03e-45
ENSG00000244306	NA	843.05	2147.97	-1.3458	6.06e-45
ENSG00000182580	EPHB3	27.64	458.24	-4.0271	6.28e-45
ENSG00000204713	TRIM27	470.1	1360.46	-1.534	1.34e-44
ENSG00000166619	BLCAP	146.87	723.13	-2.3001	1.75e-44
ENSG00000142686	C1orf216	241.64	980.57	-2.016	1.81e-44
ENSG00000100219	XBP1	284.45	1064.7	-1.9033	3.15e-44
ENSG00000204519	ZNF551	20.55	385.95	-4.216	8.3e-44
ENSG00000124193	SRSF6	994.58	2524.8	-1.3483	1.46e-43
ENSG00000172201	ID4	71.2	536.79	-2.9108	1.5e-43
ENSG00000198517	MAFK	1381.65	3414.55	-1.3041	2.36e-43
ENSG00000251562	MALAT1	591.6	1582.3	-1.418	2.78e-43
ENSG00000130772	MED18	68.38	582.09	-3.0809	2.88e-43
ENSG00000232956	SNHG15	93.52	586.92	-2.637	3.39e-43
ENSG00000103241	FOXF1	40.89	469.58	-3.5173	3.41e-43
ENSG00000101126	ADNP	540.52	1502.35	-1.4709	3.43e-43
ENSG00000165572	KBTBD6	25.41	410.91	-4.0155	8.99e-43
ENSG00000125347	IRF1	122.33	703.7	-2.5106	1.08e-42
ENSG00000100201	DDX17	2755.93	6352.46	-1.2041	1.49e-42
ENSG00000213762	ZNF134	18.51	377.34	-4.351	1.63e-42
ENSG00000112149	CD83	212.71	944.28	-2.1438	2.47e-42
ENSG00000178163	ZNF518B	383.95	1221.38	-1.6707	3.33e-42
ENSG00000137331	IER3	39.36	3786.26	-6.6094	1.08e-41
ENSG00000275004	ZNF280B	180.16	809.79	-2.1701	1.18e-41
ENSG00000126003	PLAGL2	952.47	2537.05	-1.4146	1.35e-41
ENSG00000228526	MIR34AHG	25.25	426.35	-4.07	2.04e-41
ENSG00000141219	C17orf80	541.98	1570.24	-1.5294	3.12e-41
ENSG00000152778	IFIT5	124.64	637.56	-2.3566	3.15e-41
ENSG00000146676	PURB	942.04	2220.77	-1.2348	6.48e-41
ENSG00000131043	AAR2	127.5	631.55	-2.3111	7.36e-41
ENSG00000132481	TRIM47	351.16	1178.56	-1.7402	9.74e-41
ENSG00000240230	COX19	82.49	540.77	-2.7074	1.49e-40
ENSG00000184675	AMER1	268.96	1013.18	-1.9125	1.6e-40
ENSG00000185798	WDR53	43.02	460.97	-3.3918	1.63e-40
ENSG00000196670	ZFP62	44.62	422.73	-3.2336	2.15e-40
ENSG00000126391	FRMD8	385.38	1214.28	-1.6491	2.16e-40
ENSG00000152133	GPATCH11	167.65	741.66	-2.1411	2.16e-40
ENSG00000172840	PDP2	43.67	411.21	-3.2578	2.9e-40
ENSG00000130522	JUND	983.95	2404.32	-1.29	3.11e-40
ENSG00000131019	ULBP3	87.24	547.38	-2.6384	3.24e-40
ENSG00000198315	ZKSCAN8	224.97	1136.7	-2.3328	5.72e-40
ENSG00000109079	TNFAIP1	927.17	2120.29	-1.1933	6.16e-40
ENSG00000269343	ZNF587B	41.76	391.32	-3.2161	6.35e-40
ENSG00000167635	ZNF146	1021.26	2234.99	-1.1313	7.78e-40
ENSG00000128342	LIF	494.56	1287.62	-1.3802	9.28e-40
ENSG00000196204	NA	341.51	1086.88	-1.6633	1.71e-39
ENSG00000181467	RAP2B	516.2	1354.32	-1.3912	2.99e-39
ENSG00000187479	C11orf96	24.39	442.15	-4.1873	3.06e-39
ENSG00000147679	UTP23	253.27	927.02	-1.8762	3.37e-39
ENSG00000218891	ZNF579	56.97	427.85	-2.9236	4.06e-39
ENSG00000064703	DDX20	442.61	1231.56	-1.4767	4.46e-39
ENSG00000183779	ZNF703	489.79	1444.31	-1.5573	6.44e-39
ENSG00000196227	FAM217B	173.85	768.8	-2.1433	7.22e-39
ENSG00000040633	PHF23	74.45	438.9	-2.5749	9.22e-39
ENSG00000100941	PNN	1126.4	2451.07	-1.1199	1.47e-38
ENSG00000089335	ZNF302	171.88	780.67	-2.1868	1.77e-38
ENSG00000146587	RBAK	340.94	1099.81	-1.691	2.02e-38
ENSG00000145780	FEM1C	249.63	918.28	-1.879	2.61e-38
ENSG00000165782	PIP4P1	53.83	416.59	-2.9552	7.21e-38
ENSG00000183864	TOB2	468.34	1444.73	-1.6214	8.18e-38
ENSG00000175595	ERCC4	179.18	759.41	-2.0828	9.43e-38
ENSG00000099942	CRKL	1679.13	3574.07	-1.0907	1.3e-37
ENSG00000169016	E2F6	223.75	824.87	-1.8916	1.31e-37
ENSG00000189143	CLDN4	41.09	416.58	-3.3331	1.77e-37
ENSG00000140987	ZSCAN32	58.46	447.94	-2.9217	1.89e-37
ENSG00000128272	ATF4	2898.39	6349.95	-1.1311	1.97e-37
ENSG00000115526	CHST10	215.28	799.77	-1.8981	1.99e-37
ENSG00000176903	PNMA1	1191.32	2499.61	-1.0689	2.33e-37
ENSG00000234741	NA	799.15	1880.58	-1.2376	4.29e-37
ENSG00000119523	ALG2	308.95	1020.46	-1.7282	4.67e-37
ENSG00000177125	ZBTB34	146.44	688.51	-2.2288	6.96e-37
ENSG00000152219	ARL14EP	102.65	555.06	-2.4365	7.07e-37
ENSG00000272734	NA	97.2	528.9	-2.4304	7.58e-37
ENSG00000068028	RASSF1	87.36	478.46	-2.4494	8.74e-37
ENSG00000285967	NA	275.39	937.49	-1.769	1.2e-36
ENSG00000265763	ZNF488	62.93	491.29	-2.9629	1.27e-36
ENSG00000215251	FASTKD5	271.47	921.84	-1.7658	1.37e-36
ENSG00000136444	RSAD1	783.23	1829.41	-1.2263	1.94e-36
ENSG00000182963	GJC1	653.43	1503.21	-1.2017	2.03e-36
ENSG00000135111	TBX3	208.55	791.26	-1.911	2.37e-36
ENSG00000001167	NFYA	310.25	906.56	-1.5473	2.61e-36
ENSG00000019549	SNAI2	22.27	380.44	-4.1648	3.56e-36
ENSG00000175073	VCPIP1	131.31	617.77	-2.2276	3.69e-36
ENSG00000181788	SIAH2	173.68	692.92	-2.0034	4.1e-36
ENSG00000177485	ZBTB33	50.42	414.7	-3.0536	4.68e-36
ENSG00000213694	S1PR3	316.38	1209.68	-1.9266	5.42e-36
ENSG00000134884	ARGLU1	850.64	1979.58	-1.2171	9.56e-36
ENSG00000076604	TRAF4	917.58	2110.71	-1.2053	1.1e-35
ENSG00000183340	JRKL	22.23	337.77	-3.9145	1.17e-35
ENSG00000185252	ZNF74	173.06	727.04	-2.0714	1.22e-35
ENSG00000178988	MRFAP1L1	193.96	830.11	-2.1027	1.24e-35
ENSG00000183496	MEX3B	306.63	1053.19	-1.7855	1.61e-35
ENSG00000006210	CX3CL1	60.11	402.45	-2.7339	1.7e-35
ENSG00000175376	EIF1AD	179.69	711	-1.9865	1.88e-35
ENSG00000180346	TIGD2	30.27	355.79	-3.5648	2.24e-35
ENSG00000148677	ANKRD1	535.39	1346.62	-1.337	2.55e-35
ENSG00000185730	ZNF696	202.63	800.99	-1.9727	2.82e-35
ENSG00000181026	AEN	889.56	2050.94	-1.2014	3.58e-35
ENSG00000140265	ZSCAN29	222.46	791.24	-1.8309	4.46e-35
ENSG00000127528	KLF2	12.47	345.17	-4.7654	6.52e-35
ENSG00000197961	ZNF121	246.56	912.59	-1.9016	8.96e-35
ENSG00000030110	BAK1	224.46	739.33	-1.7192	1.02e-34
ENSG00000188807	TMEM201	802.1	1800.86	-1.1671	1.78e-34
ENSG00000182983	ZNF662	61.28	470.04	-2.9292	2e-34
ENSG00000010539	ZNF200	132.8	648.72	-2.276	2.51e-34
ENSG00000172466	ZNF24	644.36	1560.33	-1.2778	3.74e-34
ENSG00000177383	MAGEF1	571.21	1468.5	-1.3637	3.77e-34
ENSG00000139190	VAMP1	386.66	1165.78	-1.5912	4.35e-34
ENSG00000101138	CSTF1	134.98	654.98	-2.2974	5.85e-34
ENSG00000263002	ZNF234	115.7	536.81	-2.2175	6.05e-34
ENSG00000178502	KLHL11	129.51	686.43	-2.3872	6.3e-34
ENSG00000164442	CITED2	305.03	931.27	-1.6162	7.28e-34
ENSG00000164850	GPER1	41.68	390.24	-3.2434	7.28e-34
ENSG00000178913	TAF7	796.21	1836.2	-1.2086	7.78e-34
ENSG00000166822	TMEM170A	74.73	474.81	-2.6668	9.66e-34
ENSG00000132680	KHDC4	540	1373.37	-1.3488	1.62e-33
ENSG00000171604	CXXC5	161.77	564.92	-1.7994	1.77e-33
ENSG00000197782	ZNF780A	75.16	465.9	-2.6384	2.01e-33
ENSG00000060491	OGFR	1105.87	2399.55	-1.1158	2.06e-33
ENSG00000080546	SESN1	66.85	488.6	-2.8615	2.16e-33
ENSG00000150776	NKAPD1	515.69	1319.77	-1.3585	3.62e-33
ENSG00000237424	FOXD2-AS1	89.43	503.37	-2.5024	5.78e-33
ENSG00000132773	TOE1	267.39	860.74	-1.6915	8.18e-33
ENSG00000148296	SURF6	157.27	620.44	-1.9758	8.38e-33
ENSG00000214367	HAUS3	62.38	443.71	-2.8073	1.16e-32
ENSG00000175322	ZNF519	91.74	544.33	-2.5773	1.9e-32
ENSG00000184860	SDR42E1	187.33	729.13	-1.9636	2.24e-32
ENSG00000132436	FIGNL1	248.22	833.6	-1.7518	2.75e-32
ENSG00000234072	AC074117.1	84.81	465.2	-2.4562	4.1e-32
ENSG00000204388	HSPA1B	798.11	1844.02	-1.2083	4.27e-32
ENSG00000185115	NSMCE3	70.07	456.37	-2.6913	4.64e-32
ENSG00000182810	DDX28	23.88	311.38	-3.7105	5.15e-32
ENSG00000198894	CIPC	135.26	569.74	-2.0749	5.78e-32
ENSG00000167625	ZNF526	63.05	408.31	-2.6711	8.44e-32
ENSG00000185697	MYBL1	267.03	820.08	-1.6229	8.93e-32
ENSG00000133858	ZFC3H1	266.25	853.67	-1.6866	1.01e-31
ENSG00000166133	RPUSD2	68.82	459.99	-2.7181	1.26e-31
ENSG00000169429	CXCL8	4.35	546.54	-7.0715	1.32e-31
ENSG00000267519	AC020916.1	9.96	278.91	-4.7556	1.33e-31
ENSG00000126062	TMEM115	222.12	833.72	-1.8965	1.4e-31
ENSG00000170734	POLH	412.98	1263.6	-1.609	1.72e-31
ENSG00000157778	PSMG3	655.9	1562.61	-1.2535	2.23e-31
ENSG00000179562	GCC1	107.87	559.07	-2.3599	2.26e-31
ENSG00000118496	FBXO30	170.12	634.64	-1.8971	2.3e-31
ENSG00000167034	NKX3-1	117.51	617.78	-2.3768	2.92e-31
ENSG00000090432	MUL1	135.89	550.3	-2.0227	2.96e-31
ENSG00000128965	CHAC1	6.74	337.37	-5.6118	4.63e-31
ENSG00000162367	TAL1	27.41	302.98	-3.4774	5.83e-31
ENSG00000186130	ZBTB6	58.57	438.43	-2.9301	6.52e-31
ENSG00000115963	RND3	250.17	839.39	-1.7537	1.32e-30
ENSG00000107815	TWNK	276.89	853.51	-1.6165	1.37e-30
ENSG00000170855	TRIAP1	253.63	867.56	-1.7782	2.55e-30
ENSG00000136451	VEZF1	1080.29	2306.11	-1.0959	3.4e-30
ENSG00000244879	GABPB1-AS1	83.55	484.91	-2.5419	3.54e-30
ENSG00000154370	TRIM11	164.13	640.01	-1.9627	3.82e-30
ENSG00000151065	DCP1B	185.69	715.88	-1.9448	4.14e-30
ENSG00000183647	ZNF530	29.29	324.64	-3.4627	4.26e-30
ENSG00000198783	ZNF830	47.28	353.9	-2.9036	5.73e-30
ENSG00000204604	ZNF468	72.3	411.97	-2.5181	5.79e-30
ENSG00000198492	YTHDF2	629.39	1409.94	-1.1656	8.46e-30
ENSG00000164938	TP53INP1	48.53	431.3	-3.1684	9.87e-30
ENSG00000168672	FAM84B	451.08	1246.56	-1.4675	1.16e-29
ENSG00000124659	TBCC	106.57	509.43	-2.2499	1.21e-29
ENSG00000167074	TEF	73.09	388.83	-2.4025	1.28e-29
ENSG00000140961	OSGIN1	10.47	279.5	-4.6846	1.28e-29
ENSG00000128335	APOL2	216.98	766.93	-1.8115	1.71e-29
ENSG00000169981	ZNF35	76.61	431.09	-2.5051	2.07e-29
ENSG00000131873	CHSY1	470.22	1137.44	-1.2714	2.4e-29
ENSG00000188910	GJB3	72.02	402.29	-2.481	2.45e-29
ENSG00000135763	URB2	478.15	1274.14	-1.406	2.91e-29
ENSG00000171425	ZNF581	17.57	245.01	-3.7455	2.94e-29
ENSG00000179841	AKAP5	98.21	484.53	-2.3062	5.12e-29
ENSG00000163684	RPP14	137.65	587.66	-2.1038	5.23e-29
ENSG00000130479	MAP1S	404.98	1136.74	-1.4839	5.84e-29
ENSG00000204977	TRIM13	57.48	377.58	-2.7307	5.99e-29
ENSG00000240857	RDH14	57.64	399.3	-2.7771	6.78e-29
ENSG00000196371	FUT4	110.13	497.43	-2.1794	8.28e-29
ENSG00000143067	ZNF697	717.55	1663.48	-1.2086	8.4e-29
ENSG00000186230	ZNF749	71.44	426.06	-2.5619	8.42e-29
ENSG00000123358	NR4A1	433.16	1140.94	-1.3978	8.79e-29
ENSG00000175087	PDIK1L	31.72	320.78	-3.3031	1.06e-28
ENSG00000206573	THUMPD3-AS1	227.36	746.81	-1.7179	1.16e-28
ENSG00000090776	EFNB1	352.92	1086.58	-1.6159	1.73e-28
ENSG00000163257	DCAF16	233.25	729.1	-1.6395	1.77e-28
ENSG00000174109	C16orf91	66.1	411.11	-2.6436	1.81e-28
ENSG00000105771	SMG9	169.81	554.56	-1.7031	2.1e-28
ENSG00000177303	CASKIN2	296.68	869.07	-1.5465	3.57e-28
ENSG00000177683	THAP5	152.32	601.63	-1.9894	3.68e-28
ENSG00000205138	SDHAF1	41.53	356.47	-3.0694	3.82e-28
ENSG00000167333	TRIM68	76.45	446.85	-2.5578	4.46e-28
ENSG00000198042	MAK16	440.11	1125.89	-1.3505	4.82e-28
ENSG00000177853	ZNF518A	290.29	845.9	-1.5432	4.87e-28
ENSG00000147180	ZNF711	238.96	743.03	-1.6422	6.37e-28
ENSG00000164011	ZNF691	10.78	239.13	-4.4494	1.05e-27
ENSG00000137955	RABGGTB	581.99	1294.25	-1.1565	1.22e-27
ENSG00000142444	TIMM29	38.89	334.03	-3.0955	1.29e-27
ENSG00000111262	KCNA1	20.66	253.29	-3.6393	1.35e-27
ENSG00000198466	ZNF587	136.76	608.49	-2.1445	1.5e-27
ENSG00000167842	MIS12	132.4	567.97	-2.1138	1.78e-27
ENSG00000198743	SLC5A3	674.47	1610.25	-1.2562	2.01e-27
ENSG00000213160	KLHL23	374.51	1001.78	-1.4212	2.25e-27
ENSG00000164002	EXO5	78.14	418	-2.4086	2.39e-27
ENSG00000213516	RBMXL1	151.93	555.9	-1.8724	2.73e-27
ENSG00000174804	FZD4	64.61	382.43	-2.5622	3.94e-27
ENSG00000163545	NUAK2	9.57	245.96	-4.7252	4.76e-27
ENSG00000169905	TOR1AIP2	929.31	1939.02	-1.0635	4.82e-27
ENSG00000120784	ZFP30	102.92	405.15	-1.9866	6.14e-27
ENSG00000169957	ZNF768	596.66	1423.56	-1.2565	6.27e-27
ENSG00000279088	NA	89.28	453.58	-2.3353	1e-26
ENSG00000131669	NINJ1	350.67	1009.33	-1.5268	1.34e-26
ENSG00000168301	KCTD6	31.8	282.32	-3.1522	1.58e-26
ENSG00000173917	HOXB2	247.13	724.29	-1.5495	1.65e-26
ENSG00000173276	ZBTB21	265.82	864.25	-1.7022	1.82e-26
ENSG00000126705	AHDC1	104.56	434.18	-2.0569	2e-26
ENSG00000158792	SPATA2L	69.83	382.37	-2.4559	2.34e-26
ENSG00000198863	RUNDC1	85.67	393.3	-2.1926	2.8e-26
ENSG00000264247	LINC00909	42.38	309.8	-2.8771	3.21e-26
ENSG00000177971	IMP3	116.3	531.07	-2.1787	3.52e-26
ENSG00000243335	KCTD7	58.34	356.38	-2.6214	3.58e-26
ENSG00000174579	MSL2	133.74	473.61	-1.8139	3.86e-26
ENSG00000186594	MIR22HG	38.62	297.32	-2.9728	4.74e-26
ENSG00000165175	MID1IP1	84.25	417.67	-2.3186	5.46e-26
ENSG00000104856	RELB	575.3	1356.38	-1.2347	6.29e-26
ENSG00000127334	DYRK2	280.24	806.2	-1.5285	8.18e-26
ENSG00000111859	NEDD9	42.97	274.89	-2.7096	1.06e-25
ENSG00000186448	ZNF197	158.51	584.22	-1.8906	1.1e-25
ENSG00000185338	SOCS1	28.23	291.97	-3.3883	1.17e-25
ENSG00000257621	PSMA3-AS1	233.24	689.14	-1.5672	1.27e-25
ENSG00000130193	THEM6	44.78	340.84	-2.9242	1.4e-25
ENSG00000162396	PARS2	9.41	234.78	-4.6624	1.54e-25
ENSG00000164949	GEM	34.98	312.31	-3.1128	1.6e-25
ENSG00000132661	NXT1	183.34	614.82	-1.7403	1.65e-25
ENSG00000166526	ZNF3	89.9	409.22	-2.1797	1.76e-25
ENSG00000127129	EDN2	23.13	266.21	-3.5763	1.95e-25
ENSG00000104142	VPS18	317.51	866.19	-1.4441	1.99e-25
ENSG00000184557	SOCS3	44.03	293.55	-2.7526	2.42e-25
ENSG00000181315	ZNF322	19.64	252.96	-3.7123	2.56e-25
ENSG00000185495	NA	16	256.07	-3.9854	2.65e-25
ENSG00000128534	LSM8	171.39	652.55	-1.9185	3.09e-25
ENSG00000197841	ZNF181	48.58	339.93	-2.816	3.18e-25
ENSG00000234127	TRIM26	547.42	1289.87	-1.2338	3.37e-25
ENSG00000114315	HES1	97.83	427.47	-2.1239	3.46e-25
ENSG00000169851	PCDH7	393.73	913.18	-1.206	4e-25
ENSG00000198331	HYLS1	30.58	247.59	-3.0376	4.33e-25
ENSG00000111725	PRKAB1	111.61	506.02	-2.2023	4.4e-25
ENSG00000162063	CCNF	584.39	1208.52	-1.0454	4.71e-25
ENSG00000165821	SALL2	68.62	380.5	-2.45	5.32e-25
ENSG00000144233	AMMECR1L	741.55	1592.72	-1.0982	5.78e-25
ENSG00000198455	ZXDB	119.58	480.84	-2.0095	5.85e-25
ENSG00000110583	NAA40	515.46	1182.79	-1.1961	6.06e-25
ENSG00000184857	TMEM186	29.29	254.59	-3.1154	6.66e-25
ENSG00000139826	ABHD13	94.02	418.67	-2.1583	7.13e-25
ENSG00000197037	ZSCAN25	105.35	448.08	-2.0831	7.52e-25
ENSG00000251022	THAP9-AS1	211.75	696.98	-1.7253	9.84e-25
ENSG00000170779	CDCA4	211.06	625.14	-1.5617	1.16e-24
ENSG00000196981	WDR5B	11.88	237.52	-4.4123	1.53e-24
ENSG00000076053	RBM7	130.25	474.42	-1.8649	1.7e-24
ENSG00000161204	ABCF3	826.71	1789.56	-1.1119	2.09e-24
ENSG00000125845	BMP2	92.84	407.69	-2.1367	2.77e-24
ENSG00000198774	RASSF9	14.82	202.15	-3.7539	2.99e-24
ENSG00000023330	ALAS1	822.21	1651.59	-1.0063	3.12e-24
ENSG00000132604	TERF2	398.65	1003.55	-1.3375	3.14e-24
ENSG00000136463	TACO1	364	939.4	-1.3685	3.43e-24
ENSG00000268205	AC005261.1	130.72	554.27	-2.0889	4.13e-24
ENSG00000127423	AUNIP	65.05	351.92	-2.4209	4.95e-24
ENSG00000124459	ZNF45	210.5	614.65	-1.543	5.48e-24
ENSG00000183508	TENT5C	109.36	524.59	-2.2519	6.11e-24
ENSG00000145365	TIFA	80.92	388.01	-2.2594	6.23e-24
ENSG00000259820	AC083843.3	10.12	230.29	-4.4722	6.37e-24
ENSG00000180035	ZNF48	54.19	345.63	-2.6416	7.73e-24
ENSG00000058729	RIOK2	140.16	517.11	-1.8936	8.1e-24
ENSG00000180901	KCTD2	359.44	910.36	-1.3469	8.34e-24
ENSG00000167565	SERTAD3	43.25	263.73	-2.6099	8.42e-24
ENSG00000197579	TOPORS	449.16	1073.36	-1.2585	1.03e-23
ENSG00000133247	KMT5C	80.18	397.15	-2.2958	1.03e-23
ENSG00000135164	DMTF1	446.6	1094.05	-1.2949	1.06e-23
ENSG00000178917	ZNF852	26.15	287.93	-3.502	1.11e-23
ENSG00000177602	HASPIN	85.13	406.57	-2.2374	1.23e-23
ENSG00000172336	POP7	187.3	621.67	-1.7245	1.4e-23
ENSG00000196843	ARID5A	222.91	726.87	-1.6954	1.61e-23
ENSG00000157933	SKI	627.67	1296.03	-1.0461	1.66e-23
ENSG00000221944	TIGD1	11.72	201.47	-4.1802	1.99e-23
ENSG00000186564	FOXD2	37.6	295.99	-2.9499	2.11e-23
ENSG00000110060	PUS3	18.39	233.82	-3.6311	2.14e-23
ENSG00000274565	AC080038.1	10.43	219.62	-4.4006	2.25e-23
ENSG00000180739	S1PR5	14.15	207.14	-3.855	2.33e-23
ENSG00000177225	GATD1	560.99	1265.4	-1.1708	2.41e-23
ENSG00000179886	TIGD5	43.8	269.94	-2.6138	2.43e-23
ENSG00000155868	MED7	54.06	312.63	-2.5562	2.47e-23
ENSG00000165655	ZNF503	15.13	202.29	-3.7472	2.74e-23
ENSG00000140259	MFAP1	368.88	1006.23	-1.4562	2.78e-23
ENSG00000259330	INAFM2	459.08	1069.91	-1.2201	2.82e-23
ENSG00000181135	ZNF707	495.75	1214.78	-1.2912	2.93e-23
ENSG00000247828	TMEM161B-AS1	75.56	408.1	-2.4099	3.03e-23
ENSG00000254615	AC027031.2	56.22	395.39	-2.8388	3.05e-23
ENSG00000158480	SPATA2	166.48	555.86	-1.7361	3.18e-23
ENSG00000012211	PRICKLE3	173.26	566.94	-1.7017	3.47e-23
ENSG00000128165	ADM2	49.98	314.02	-2.6849	3.69e-23
ENSG00000100311	PDGFB	63.55	326.13	-2.3674	3.92e-23
ENSG00000182544	MFSD5	230.6	731.11	-1.6768	4.38e-23
ENSG00000142544	CTU1	158.51	545.29	-1.7929	5.73e-23
ENSG00000096654	ZNF184	30.93	256.04	-3.0594	6.05e-23
ENSG00000213859	KCTD11	93.68	1064.7	-3.4949	7.89e-23
ENSG00000154781	CCDC174	78.22	369.56	-2.2401	8.06e-23
ENSG00000070047	PHRF1	432.17	1071.79	-1.3024	8.2e-23
ENSG00000034677	RNF19A	196.78	583.98	-1.5717	8.62e-23
ENSG00000177096	PHETA2	22.39	225.68	-3.3264	1.02e-22
ENSG00000168061	SAC3D1	409.34	1157.83	-1.4961	1.02e-22
ENSG00000171992	SYNPO	723.02	1504.77	-1.0547	1.08e-22
ENSG00000142556	ZNF614	256.73	717.24	-1.483	1.14e-22
ENSG00000066654	THUMPD1	670.88	1416.42	-1.079	1.18e-22
ENSG00000131381	RBSN	541.93	1187.34	-1.1298	1.18e-22
ENSG00000089775	ZBTB25	236.26	677.16	-1.5244	1.58e-22
ENSG00000087448	KLHL42	652.42	1394.94	-1.0945	1.66e-22
ENSG00000142867	BCL10	126.24	486.53	-1.9561	1.73e-22
ENSG00000169136	ATF5	892.44	1832.06	-1.0388	1.8e-22
ENSG00000127989	MTERF1	56.38	305.77	-2.4355	1.84e-22
ENSG00000173480	ZNF417	33.68	274.41	-3.0105	2.06e-22
ENSG00000177951	BET1L	179.5	574.69	-1.6745	2.45e-22
ENSG00000124688	MAD2L1BP	148.21	545.43	-1.8758	2.53e-22
ENSG00000198169	ZNF251	192.67	607.78	-1.658	2.7e-22
ENSG00000141378	PTRH2	399.13	926.31	-1.213	2.85e-22
ENSG00000174282	ZBTB4	119.07	441.89	-1.8919	3.11e-22
ENSG00000100105	PATZ1	256.33	665.27	-1.3772	3.12e-22
ENSG00000188816	HMX2	9.76	179.6	-4.1964	3.4e-22
ENSG00000184602	SNN	272.45	736.36	-1.4337	4.3e-22
ENSG00000069399	BCL3	96.72	358.83	-1.8959	4.62e-22
ENSG00000155858	LSM11	128.32	503.62	-1.9742	5.66e-22
ENSG00000166189	HPS6	98.61	408.11	-2.0517	5.77e-22
ENSG00000205730	ITPRIPL2	611.99	1254.49	-1.0332	6.69e-22
ENSG00000179859	RNF227	10.08	194.32	-4.2977	7.16e-22
ENSG00000119906	SLF2	561.21	1181.84	-1.075	7.44e-22
ENSG00000143869	GDF7	90.5	419.63	-2.1968	7.56e-22
ENSG00000121058	COIL	383.17	883.76	-1.208	7.84e-22
ENSG00000196072	BLOC1S2	541.5	1281.43	-1.2412	8.13e-22
ENSG00000140830	TXNL4B	79.04	346	-2.1345	8.62e-22
ENSG00000125484	GTF3C4	782.07	1648.64	-1.0792	9.67e-22
ENSG00000119938	PPP1R3C	15.49	223.62	-3.8432	1.6e-21
ENSG00000165507	DEPP1	2.2	394.69	-7.4202	1.7e-21
ENSG00000172059	KLF11	140.67	476.05	-1.7697	1.74e-21
ENSG00000106608	URGCP	39.48	262.7	-2.7483	1.76e-21
ENSG00000116863	ADPRHL2	358.57	907.23	-1.3338	2.36e-21
ENSG00000187801	ZFP69B	101.07	416.26	-2.0433	3.14e-21
ENSG00000171135	JAGN1	225.05	655.26	-1.541	3.46e-21
ENSG00000170100	ZNF778	250.05	740.61	-1.5715	3.78e-21
ENSG00000238227	TMEM250	365.03	939.91	-1.3612	3.81e-21
ENSG00000148339	SLC25A25	150.17	488.9	-1.6974	3.84e-21
ENSG00000241343	RPL36A	11.65	184.91	-3.9416	4.03e-21
ENSG00000139977	NAA30	502.33	1098.84	-1.1293	4.47e-21
ENSG00000235954	NA	253.96	711.32	-1.4801	5.14e-21
ENSG00000279278	AC245060.6	12.67	212.05	-4.0111	5.16e-21
ENSG00000156983	BRPF1	408.35	940.8	-1.2023	5.16e-21
ENSG00000106346	USP42	542.51	1155.57	-1.0895	5.53e-21
ENSG00000088356	PDRG1	284.8	705.35	-1.3104	5.75e-21
ENSG00000219481	NBPF1	171.97	528.76	-1.6111	5.86e-21
ENSG00000261221	ZNF865	401.08	956.41	-1.2589	5.88e-21
ENSG00000144048	DUSP11	225.09	652.07	-1.5347	6.29e-21
ENSG00000166886	NAB2	171.9	1228.18	-2.8293	6.41e-21
ENSG00000176994	SMCR8	724.28	1673.05	-1.2044	7.58e-21
ENSG00000198680	TUSC1	177.34	592.12	-1.7343	8.63e-21
ENSG00000185485	NA	343.84	860.12	-1.3251	8.91e-21
ENSG00000123395	ATG101	208.4	621.14	-1.567	9.04e-21
ENSG00000152382	TADA1	42.42	254.06	-2.5736	1.07e-20
ENSG00000233695	GAS6-AS1	93.55	393.97	-2.0735	1.11e-20
ENSG00000172409	CLP1	228.77	657.7	-1.5268	1.29e-20
ENSG00000135974	C2orf49	217.64	608.97	-1.4802	1.4e-20
ENSG00000100056	ESS2	222.19	622.05	-1.4813	1.4e-20
ENSG00000176396	EID2	429.18	1041.93	-1.2773	1.4e-20
ENSG00000157224	CLDN12	365.36	937.17	-1.3642	1.44e-20
ENSG00000188785	ZNF548	26.43	228.56	-3.1028	1.44e-20
ENSG00000197461	PDGFA	173.62	563	-1.6946	1.52e-20
ENSG00000171469	ZNF561	99.59	378.06	-1.9259	1.58e-20
ENSG00000116329	OPRD1	93.89	391.04	-2.0718	1.67e-20
ENSG00000204923	FBXO48	35.6	264.38	-2.9153	1.87e-20
ENSG00000112029	FBXO5	241.05	639.53	-1.4057	1.88e-20
ENSG00000254535	PABPC4L	90.76	356.91	-1.9856	1.91e-20
ENSG00000272405	AL365181.3	121.15	419.53	-1.7882	2.01e-20
ENSG00000103199	ZNF500	168.68	571.94	-1.7521	2.27e-20
ENSG00000082258	CCNT2	654.36	1309.94	-1.0039	2.44e-20
ENSG00000105643	ARRDC2	155.39	542.19	-1.7906	2.63e-20
ENSG00000131845	ZNF304	60.42	297.02	-2.2931	2.84e-20
ENSG00000204060	FOXO6	78.65	319.36	-2.0335	3.02e-20
ENSG00000179240	GVQW3	17.13	194.48	-3.5255	3.04e-20
ENSG00000188021	UBQLN2	671.26	1364.13	-1.026	3.44e-20
ENSG00000121417	ZNF211	29.05	239.06	-3.0649	3.56e-20
ENSG00000101255	TRIB3	182.24	542.01	-1.5638	4.13e-20
ENSG00000165494	PCF11	195.64	534.03	-1.4574	4.77e-20
ENSG00000151093	OXSM	49.55	280.95	-2.5192	5.04e-20
ENSG00000113369	ARRDC3	13.25	183.91	-3.8403	5.06e-20
ENSG00000198113	TOR4A	129.07	445.95	-1.7904	5.42e-20
ENSG00000184436	THAP7	243.25	669.73	-1.4587	5.57e-20
ENSG00000095739	BAMBI	72.96	352.73	-2.2805	7e-20
ENSG00000102870	ZNF629	582.59	1266.25	-1.1157	7.02e-20
ENSG00000184517	ZFP1	127.7	433.81	-1.7638	7.84e-20
ENSG00000163481	RNF25	242.46	674.3	-1.4779	8.48e-20
ENSG00000005073	HOXA11	21.1	182.95	-3.0747	8.71e-20
ENSG00000172315	TP53RK	93.91	402.67	-2.0848	9.89e-20
ENSG00000182318	ZSCAN22	19.53	201.15	-3.3567	1.06e-19
ENSG00000083844	ZNF264	352.01	894.01	-1.3389	1.08e-19
ENSG00000152454	ZNF256	8.74	171.45	-4.3009	1.08e-19
ENSG00000281406	BLACAT1	14.31	165.48	-3.5179	1.1e-19
ENSG00000256667	NA	94.33	388.04	-2.0455	1.19e-19
ENSG00000131797	NA	60.74	328.78	-2.4113	1.32e-19
ENSG00000256235	SMIM3	61.13	307.73	-2.3254	1.54e-19
ENSG00000135900	MRPL44	274.32	743.21	-1.4463	1.66e-19
ENSG00000166704	ZNF606	10.43	178.39	-4.0984	1.76e-19
ENSG00000144802	NFKBIZ	311.3	764.96	-1.2994	2.01e-19
ENSG00000078237	TIGAR	144.8	494	-1.7666	2.27e-19
ENSG00000104228	TRIM35	190.71	558.84	-1.546	2.29e-19
ENSG00000179943	FIZ1	195.75	568.47	-1.5477	2.44e-19
ENSG00000165506	DNAAF2	187.05	528.43	-1.5073	2.46e-19
ENSG00000171574	ZNF584	56.31	291.71	-2.3545	2.48e-19
ENSG00000147789	ZNF7	216.31	603.66	-1.4787	2.77e-19
ENSG00000164654	MIOS	337.38	817.9	-1.2796	3.01e-19
ENSG00000177051	FBXO46	117.63	438.22	-1.8845	3.24e-19
ENSG00000135245	HILPDA	10.08	161.78	-4.035	3.35e-19
ENSG00000181894	ZNF329	29.36	226.6	-2.979	3.89e-19
ENSG00000170468	RIOX1	319.11	772.28	-1.2715	4.36e-19
ENSG00000153767	GTF2E1	125.94	412.05	-1.7052	4.8e-19
ENSG00000083093	PALB2	195.29	570.31	-1.5481	4.91e-19
ENSG00000126778	SIX1	121.07	413.37	-1.7783	5.44e-19
ENSG00000124216	SNAI1	45.68	266.17	-2.5249	5.56e-19
ENSG00000214135	NA	314.59	808.53	-1.3622	6.33e-19
ENSG00000240445	NA	61.16	289.49	-2.253	7.87e-19
ENSG00000228223	HCG11	25.05	199.44	-3.0004	7.89e-19
ENSG00000271254	AC240274.1	126.53	460.11	-1.8487	8.13e-19
ENSG00000165660	ABRAXAS2	229.2	618.23	-1.4363	8.56e-19
ENSG00000121406	ZNF549	27.68	224.44	-2.9789	8.56e-19
ENSG00000167523	SPATA33	104.73	385.15	-1.8728	9.56e-19
ENSG00000231345	NA	166.04	525.43	-1.6589	1.04e-18
ENSG00000170631	ZNF16	19.21	166.5	-3.0927	1.11e-18
ENSG00000180011	ZADH2	389.96	900.05	-1.2032	1.15e-18
ENSG00000148297	MED22	188.52	540.37	-1.5073	1.25e-18
ENSG00000221909	FAM200A	37.68	248.57	-2.725	1.28e-18
ENSG00000131080	EDA2R	130.95	470.03	-1.8483	1.4e-18
ENSG00000120370	GORAB	26.85	207.01	-2.9783	1.45e-18
ENSG00000167378	IRGQ	849.06	1730.89	-1.0241	1.48e-18
ENSG00000103343	ZNF174	36.07	225.44	-2.6245	1.53e-18
ENSG00000274349	ZNF658	8.12	178.12	-4.3833	1.57e-18
ENSG00000184545	DUSP8	280.29	732.42	-1.3839	1.58e-18
ENSG00000117036	ETV3	372.01	888.98	-1.2506	1.74e-18
ENSG00000183337	BCOR	197.49	509.39	-1.366	1.86e-18
ENSG00000176490	DIRAS1	186.71	550.33	-1.5545	2.05e-18
ENSG00000061337	LZTS1	118.1	446.78	-1.9086	2.11e-18
ENSG00000152443	ZNF776	17.64	171.06	-3.2969	2.19e-18
ENSG00000166261	ZNF202	122.09	415.4	-1.7663	2.26e-18
ENSG00000088448	ANKRD10	502.46	1083.6	-1.1138	2.42e-18
ENSG00000261761	NA	19.76	212.36	-3.3809	2.43e-18
ENSG00000164093	PITX2	62.62	298.8	-2.2462	2.65e-18
ENSG00000089692	LAG3	76.33	324.24	-2.0922	2.68e-18
ENSG00000119862	LGALSL	296.46	787.94	-1.4048	2.92e-18
ENSG00000141569	TRIM65	379.76	880.64	-1.2186	3.02e-18
ENSG00000037965	HOXC8	43.71	217.96	-2.3267	3.11e-18
ENSG00000135845	PIGC	151.61	473.38	-1.6523	3.24e-18
ENSG00000165512	ZNF22	275.98	709.91	-1.3648	3.37e-18
ENSG00000171823	FBXL14	405.25	864.1	-1.0904	3.8e-18
ENSG00000177508	IRX3	100.96	400.45	-1.9914	3.83e-18
ENSG00000205423	CNEP1R1	163.23	523.56	-1.6761	4.45e-18
ENSG00000119559	C19orf25	180.25	585.13	-1.685	5.15e-18
ENSG00000189120	SP6	235.72	670.83	-1.5054	5.34e-18
ENSG00000155592	ZKSCAN2	251.21	671.12	-1.4114	5.38e-18
ENSG00000141101	NOB1	523.19	1062.06	-1.0196	5.69e-18
ENSG00000232040	ZBED9	35.33	235.48	-2.7416	5.98e-18
ENSG00000104221	BRF2	4.7	176.67	-5.2542	6.12e-18
ENSG00000102804	TSC22D1	188.51	523.12	-1.4689	6.47e-18
ENSG00000154920	EME1	237.65	632.11	-1.4046	7.72e-18
ENSG00000138231	DBR1	248.03	661.45	-1.417	8.11e-18
ENSG00000181220	ZNF746	54.77	268.09	-2.3022	8.11e-18
ENSG00000129347	KRI1	421.64	904.48	-1.0991	8.12e-18
ENSG00000198040	ZNF84	76.69	307.41	-2.0069	8.65e-18
ENSG00000146833	TRIM4	265.4	675.35	-1.347	9.33e-18
ENSG00000171448	ZBTB26	17.64	158.55	-3.1878	1.1e-17
ENSG00000177301	KCNA2	47.75	263.74	-2.4682	1.14e-17
ENSG00000140006	WDR89	90.88	331.7	-1.8677	1.21e-17
ENSG00000196150	ZNF250	58.03	275.7	-2.2513	1.23e-17
ENSG00000013441	CLK1	405.46	955.95	-1.2441	1.28e-17
ENSG00000173281	PPP1R3B	22.97	203.23	-3.184	1.42e-17
ENSG00000196584	XRCC2	161.05	527.94	-1.723	1.44e-17
ENSG00000273820	USP27X	34.7	212.25	-2.5979	1.49e-17
ENSG00000173011	TADA2B	211.52	565.71	-1.4192	1.53e-17
ENSG00000168876	ANKRD49	65.04	295.4	-2.1948	1.74e-17
ENSG00000204271	SPIN3	118.56	401.09	-1.76	1.75e-17
ENSG00000253719	ATXN7L3B	374.22	838.36	-1.1706	1.76e-17
ENSG00000143751	SDE2	491.93	1048.93	-1.0913	1.8e-17
ENSG00000182405	PGBD4	9.72	163.02	-4.1219	1.81e-17
ENSG00000198538	ZNF28	142.4	466.16	-1.7095	1.86e-17
ENSG00000105136	ZNF419	49.95	272.39	-2.4525	2.01e-17
ENSG00000148572	NRBF2	291.5	716.88	-1.3023	2.11e-17
ENSG00000176845	METRNL	717.88	1499.09	-1.0595	2.11e-17
ENSG00000005812	FBXL3	164.9	496.24	-1.5967	2.14e-17
ENSG00000198298	ZNF485	14.66	157.67	-3.3975	2.21e-17
ENSG00000281398	SNHG4	294.19	729.29	-1.324	2.23e-17
ENSG00000146757	ZNF92	69.87	294.15	-2.0697	2.24e-17
ENSG00000135973	GPR45	16.24	189.29	-3.4782	2.37e-17
ENSG00000155760	FZD7	310.13	740.87	-1.2549	2.37e-17
ENSG00000262877	AC110285.2	17.13	189.63	-3.4881	2.38e-17
ENSG00000176444	CLK2	496.44	1053.4	-1.0874	2.47e-17
ENSG00000171467	ZNF318	488.24	1058.89	-1.1163	2.5e-17
ENSG00000172007	RAB33B	20.04	187.03	-3.22	2.52e-17
ENSG00000155850	SLC26A2	556.97	1114.26	-1.0023	2.53e-17
ENSG00000164610	RP9	62.42	269.87	-2.1116	2.53e-17
ENSG00000125741	OPA3	327	781.43	-1.2535	2.76e-17
ENSG00000168612	ZSWIM1	42.11	238.57	-2.49	3.04e-17
ENSG00000162975	KCNF1	35.37	233.98	-2.7179	3.08e-17
ENSG00000181830	SLC35C1	295.55	698.75	-1.2404	3.21e-17
ENSG00000143971	ETAA1	109.71	392.45	-1.8286	3.6e-17
ENSG00000203875	NA	115.58	382.82	-1.7308	4.29e-17
ENSG00000160194	NDUFV3	267.84	706.51	-1.3941	4.39e-17
ENSG00000186416	NKRF	98.53	354.92	-1.8425	4.39e-17
ENSG00000165943	MOAP1	15.33	175.19	-3.4981	5.4e-17
ENSG00000175906	ARL4D	15.17	198.1	-3.6857	5.61e-17
ENSG00000198915	RASGEF1A	289.78	660.71	-1.1893	6.49e-17
ENSG00000065802	ASB1	487.34	983.05	-1.0118	6.93e-17
ENSG00000125462	C1orf61	51.68	259.31	-2.3238	7.62e-17
ENSG00000184939	ZFP90	142.05	441.23	-1.6337	8.39e-17
ENSG00000144445	KANSL1L	92.6	353.65	-1.9403	8.61e-17
ENSG00000167380	ZNF226	83.47	327.81	-1.9882	8.84e-17
ENSG00000112200	ZNF451	579.94	1179.15	-1.025	8.9e-17
ENSG00000026103	FAS	177.38	533.73	-1.5894	8.95e-17
ENSG00000260261	NA	40.58	248.92	-2.6035	9.47e-17
ENSG00000165810	BTNL9	227.83	604.19	-1.4065	9.84e-17
ENSG00000213799	ZNF845	121.74	405.65	-1.7283	9.85e-17
ENSG00000235750	KIAA0040	211.72	562.71	-1.4083	1.06e-16
ENSG00000157036	EXOG	205.25	553.56	-1.4281	1.11e-16
ENSG00000234912	NA	19.64	170.23	-3.1423	1.28e-16
ENSG00000180626	ZNF594	18.27	186.83	-3.3955	1.3e-16
ENSG00000100294	MCAT	165.18	458.27	-1.4734	1.51e-16
ENSG00000242086	MUC20-OT1	668.49	1343.32	-1.0042	1.52e-16
ENSG00000214029	ZNF891	27.41	193.85	-2.8263	1.65e-16
ENSG00000179021	C3orf38	196.93	535.1	-1.4431	1.66e-16
ENSG00000188211	NCR3LG1	70.18	314.62	-2.1565	1.66e-16
ENSG00000184402	SS18L1	494.4	1006.19	-1.0254	1.71e-16
ENSG00000186871	ERCC6L	341.36	775.09	-1.1879	1.75e-16
ENSG00000163251	FZD5	172.33	570.29	-1.7117	2e-16
ENSG00000114473	IQCG	333.84	729.89	-1.1339	2.16e-16
ENSG00000213638	ADAT3	24.9	193.92	-2.9612	2.22e-16
ENSG00000260708	AL118516.1	6.28	154.43	-4.5086	2.24e-16
ENSG00000108733	PEX12	10.94	148.93	-3.7641	2.26e-16
ENSG00000073536	NLE1	381.46	798.41	-1.0635	2.52e-16
ENSG00000129071	MBD4	453.81	975.04	-1.1063	2.6e-16
ENSG00000183876	ARSI	419.65	914.34	-1.1195	2.65e-16
ENSG00000183161	FANCF	30.62	185.49	-2.5983	2.65e-16
ENSG00000278129	ZNF8	31.64	195.96	-2.6257	2.99e-16
ENSG00000198105	ZNF248	49.99	240.55	-2.262	3.05e-16
ENSG00000196417	ZNF765	80.92	321	-1.9856	3.28e-16
ENSG00000164318	EGFLAM	157.49	463.95	-1.5681	3.29e-16
ENSG00000248370	LINC02434	63.48	289.94	-2.1886	3.4e-16
ENSG00000110042	DTX4	151.34	404.6	-1.4252	3.44e-16
ENSG00000132286	TIMM10B	134.01	411.21	-1.6098	3.49e-16
ENSG00000179455	MKRN3	30.7	200.86	-2.68	3.73e-16
ENSG00000178307	TMEM11	299.58	696.36	-1.2196	3.86e-16
ENSG00000198081	ZBTB14	102.06	361.43	-1.8164	4.16e-16
ENSG00000183060	LYSMD4	111.67	373.38	-1.733	4.61e-16
ENSG00000129460	NGDN	119.65	374.44	-1.6553	4.85e-16
ENSG00000113240	CLK4	68.41	291.4	-2.0976	4.86e-16
ENSG00000085978	ATG16L1	325.6	804.11	-1.2951	4.97e-16
ENSG00000176749	CDK5R1	173.49	500.73	-1.5368	5.17e-16
ENSG00000168116	KIAA1586	63.63	285.69	-2.1614	5.48e-16
ENSG00000253738	OTUD6B-AS1	144.67	442.55	-1.6175	5.63e-16
ENSG00000180938	ZNF572	10.12	150.93	-3.8709	6.05e-16
ENSG00000197951	ZNF71	51.68	235.1	-2.1756	6.43e-16
ENSG00000113838	TBCCD1	190.19	522.98	-1.4611	6.54e-16
ENSG00000140022	STON2	280.28	720.47	-1.363	6.89e-16
ENSG00000169515	CCDC8	6.59	132.37	-4.2656	7.07e-16
ENSG00000260565	NA	178.2	495.43	-1.4704	7.07e-16
ENSG00000128000	ZNF780B	146.19	457.79	-1.6624	7.19e-16
ENSG00000122085	MTERF4	198.6	607.57	-1.6045	7.49e-16
ENSG00000198046	ZNF667	47.68	229.66	-2.2533	7.49e-16
ENSG00000275111	ZNF2	11.8	156.03	-3.6982	7.52e-16
ENSG00000188827	SLX4	392.66	912.81	-1.213	9.45e-16
ENSG00000142528	ZNF473	52.5	227.38	-2.1095	9.47e-16
ENSG00000151458	ANKRD50	359.46	781.37	-1.1167	9.63e-16
ENSG00000130299	GTPBP3	321.42	720.57	-1.164	9.85e-16
ENSG00000119986	AVPI1	109.87	410.54	-1.8962	1.01e-15
ENSG00000170619	COMMD5	474.96	972.68	-1.0332	1.17e-15
ENSG00000276600	RAB7B	9.8	135.19	-3.7225	1.31e-15
ENSG00000223768	NA	208.47	570.23	-1.4417	1.61e-15
ENSG00000196372	ASB13	116.02	382.76	-1.7176	1.71e-15
ENSG00000083814	ZNF671	4.86	141.23	-4.9259	1.91e-15
ENSG00000183386	FHL3	329.02	703.41	-1.1012	1.96e-15
ENSG00000163866	SMIM12	338.28	738.45	-1.1259	1.97e-15
ENSG00000135185	TMEM243	111.66	362.12	-1.7014	1.98e-15
ENSG00000168661	ZNF30	19.13	162.72	-3.1213	2.04e-15
ENSG00000115446	UNC50	235.16	597.64	-1.3496	2.17e-15
ENSG00000198346	ZNF813	39.01	223.34	-2.5193	2.38e-15
ENSG00000003137	CYP26B1	306.32	705.95	-1.2055	2.55e-15
ENSG00000198435	NRARP	20.86	188.9	-3.1804	2.83e-15
ENSG00000270170	NCBP2-AS2	648.74	1302.96	-1.0054	2.94e-15
ENSG00000164841	TMEM74	29.52	201.99	-2.8074	3.04e-15
ENSG00000160993	ALKBH4	34.11	186.16	-2.4667	3.1e-15
ENSG00000169242	EFNA1	26.39	178.61	-2.7762	3.42e-15
ENSG00000224934	AL391684.1	20.9	191.52	-3.172	3.54e-15
ENSG00000179588	ZFPM1	82.77	288.08	-1.7978	3.6e-15
ENSG00000112343	TRIM38	72.22	293.51	-2.021	3.67e-15
ENSG00000173214	MFSD4B	97.19	322.78	-1.7359	3.74e-15
ENSG00000188825	LINC00910	312.99	744.77	-1.2489	4.71e-15
ENSG00000168556	ING2	102.45	362.01	-1.827	5.84e-15
ENSG00000139437	TCHP	196.42	491.08	-1.3229	5.91e-15
ENSG00000124217	MOCS3	106.93	393.16	-1.8605	5.97e-15
ENSG00000054267	ARID4B	127.69	361.66	-1.5153	6.03e-15
ENSG00000166289	PLEKHF1	17.68	155.46	-3.1197	6.2e-15
ENSG00000141446	ESCO1	106.76	340.34	-1.6752	6.36e-15
ENSG00000178700	DHFR2	119.47	412.34	-1.7768	6.53e-15
ENSG00000142396	ERVK3-1	16.82	146.49	-3.1242	7.5e-15
ENSG00000253716	MINCR	64.03	279.81	-2.1166	7.9e-15
ENSG00000175895	PLEKHF2	28.38	177.76	-2.6628	8.21e-15
ENSG00000119630	PGF	77.67	306.18	-1.9674	9.2e-15
ENSG00000196458	ZNF605	135.1	394.45	-1.5543	9.75e-15
ENSG00000143633	C1orf131	164.36	443.77	-1.4354	1.07e-14
ENSG00000137338	PGBD1	162.64	464.29	-1.5085	1.1e-14
ENSG00000160051	IQCC	17.45	153.25	-3.1775	1.13e-14
ENSG00000085274	MYNN	77.59	281.84	-1.8772	1.22e-14
ENSG00000105879	CBLL1	176.04	475.12	-1.4367	1.42e-14
ENSG00000173545	ZNF622	417.73	921.23	-1.1397	1.49e-14
ENSG00000188295	ZNF669	7.72	123.87	-4.0333	1.58e-14
ENSG00000176018	LYSMD3	191.98	525.33	-1.4628	1.59e-14
ENSG00000198934	MAGEE1	107.55	360.69	-1.7455	1.71e-14
ENSG00000178935	ZNF552	9.14	148.2	-3.947	1.8e-14
ENSG00000197106	SLC6A17	166.95	480.43	-1.52	1.81e-14
ENSG00000005513	SOX8	26.94	171.79	-2.6676	1.86e-14
ENSG00000182504	CEP97	463.54	929.15	-1.005	1.98e-14
ENSG00000170264	FAM161A	263.42	627.76	-1.2584	2.05e-14
ENSG00000229043	AC091729.3	21.06	155.4	-2.8688	2.16e-14
ENSG00000260920	NA	121.81	391.17	-1.6899	2.38e-14
ENSG00000112365	ZBTB24	158.05	425.47	-1.4271	2.46e-14
ENSG00000173914	RBM4B	250.92	601.86	-1.2666	2.49e-14
ENSG00000154429	CCSAP	274.83	632.38	-1.2079	2.6e-14
ENSG00000163728	TTC14	446.99	932.96	-1.0624	2.68e-14
ENSG00000241127	YAE1D1	42.74	201.18	-2.2374	2.79e-14
ENSG00000178229	ZNF543	41.25	214.06	-2.3681	3.28e-14
ENSG00000114737	CISH	3.68	132.32	-5.2471	3.36e-14
ENSG00000100036	SLC35E4	114.45	373.19	-1.6913	3.43e-14
ENSG00000168564	CDKN2AIP	70.06	277.62	-2	3.44e-14
ENSG00000183155	RABIF	124.75	376.79	-1.5997	3.53e-14
ENSG00000173548	SNX33	73.87	261.31	-1.8237	3.64e-14
ENSG00000175505	CLCF1	57.83	225.81	-1.976	4.19e-14
ENSG00000203883	SOX18	18.04	154.56	-3.0726	4.2e-14
ENSG00000174791	RIN1	237.17	536.37	-1.1755	5.1e-14
ENSG00000203326	ZNF525	73.12	291.41	-1.9989	5.23e-14
ENSG00000185022	MAFF	303.95	710.88	-1.2211	5.56e-14
ENSG00000162711	NLRP3	11.61	127.06	-3.453	5.68e-14
ENSG00000168209	DDIT4	20.63	204.71	-3.2649	6.25e-14
ENSG00000167771	RCOR2	30.23	188.68	-2.6637	6.46e-14
ENSG00000169914	OTUD3	530.26	1074.48	-1.0121	6.56e-14
ENSG00000149716	ORAOV1	210.27	498.88	-1.2477	6.81e-14
ENSG00000146109	ABT1	260.35	606.96	-1.216	6.99e-14
ENSG00000119547	ONECUT2	165.38	508.36	-1.6161	7.27e-14
ENSG00000127081	ZNF484	56.5	239.31	-2.0847	7.31e-14
ENSG00000197714	ZNF460	52.65	279.34	-2.4286	7.43e-14
ENSG00000171806	METTL18	6.04	117.07	-4.3309	7.46e-14
ENSG00000113460	BRIX1	389.44	793.46	-1.0314	7.5e-14
ENSG00000172432	GTPBP2	326.33	679.34	-1.0522	7.55e-14
ENSG00000116574	RHOU	27.72	183.56	-2.7446	7.61e-14
ENSG00000139651	ZNF740	327.96	706.5	-1.1081	8.53e-14
ENSG00000204237	OXLD1	221.72	552.98	-1.318	9.32e-14
ENSG00000101945	SUV39H1	296.66	709.06	-1.2481	9.43e-14
ENSG00000170345	FOS	21.68	166.94	-2.9548	1.01e-13
ENSG00000113734	BNIP1	53.56	214.85	-1.9932	1.02e-13
ENSG00000170684	ZNF296	4.7	116.48	-4.6513	1.03e-13
ENSG00000176907	TCIM	0	522.31	-11.2504	1.09e-13
ENSG00000215041	NEURL4	310.44	664.38	-1.1	1.14e-13
ENSG00000153922	CHD1	307.5	644.45	-1.0645	1.15e-13
ENSG00000165757	JCAD	221.68	530.02	-1.2522	1.17e-13
ENSG00000118707	TGIF2	233.02	555.61	-1.2491	1.19e-13
ENSG00000183718	TRIM52	31.25	181.43	-2.5515	1.42e-13
ENSG00000188997	KCTD21	13.18	134.35	-3.2979	1.42e-13
ENSG00000228649	NA	37.92	180.27	-2.2328	1.5e-13
ENSG00000175104	TRAF6	180.97	479.44	-1.4117	1.51e-13
ENSG00000177370	TIMM22	221.68	514.06	-1.2094	1.55e-13
ENSG00000271643	AC112220.4	16.78	146.2	-3.1564	1.66e-13
ENSG00000196214	ZNF766	58.93	242.86	-2.0351	1.71e-13
ENSG00000213839	NA	67.28	265.97	-1.9892	1.77e-13
ENSG00000125449	ARMC7	27.68	178.47	-2.6599	1.85e-13
ENSG00000277969	AC006449.6	6.19	139.53	-4.572	2.13e-13
ENSG00000129484	PARP2	435.37	895.16	-1.0376	2.22e-13
ENSG00000133639	BTG1	98.56	360.86	-1.8894	2.33e-13
ENSG00000099625	CBARP	235.48	546.67	-1.2149	2.46e-13
ENSG00000164736	SOX17	6.19	126	-4.4212	2.56e-13
ENSG00000171649	ZIK1	32.73	182.88	-2.5027	2.62e-13
ENSG00000099337	KCNK6	92.72	305.01	-1.7305	2.68e-13
ENSG00000182175	RGMA	95.16	324.09	-1.7599	2.7e-13
ENSG00000205927	OLIG2	96.38	313.04	-1.688	2.8e-13
ENSG00000108691	CCL2	13.64	139.49	-3.3386	2.9e-13
ENSG00000169131	ZNF354A	54.27	246.14	-2.1694	2.93e-13
ENSG00000162757	C1orf74	1.53	186.5	-6.761	2.95e-13
ENSG00000174718	KIAA1551	281.82	610.83	-1.1171	3.17e-13
ENSG00000181773	GPR3	175.38	479.13	-1.4458	3.2e-13
ENSG00000172548	NIPAL4	65.09	264.19	-2.0036	3.25e-13
ENSG00000197312	DDI2	308.72	668.01	-1.107	3.44e-13
ENSG00000186665	C17orf58	174.71	453.22	-1.3721	3.54e-13
ENSG00000275437	NA	16.66	144.55	-3.1115	4.01e-13
ENSG00000246067	RAB30-AS1	108.3	329.69	-1.5976	4.22e-13
ENSG00000121361	KCNJ8	14.04	139.94	-3.2575	4.66e-13
ENSG00000186020	ZNF529	83.13	291.18	-1.786	4.72e-13
ENSG00000285728	NA	35.75	180.73	-2.3649	5.47e-13
ENSG00000104140	RHOV	15.17	146.5	-3.2501	5.62e-13
ENSG00000109066	TMEM104	316.79	656.92	-1.0513	5.77e-13
ENSG00000119574	ZBTB45	54.27	231.75	-2.0841	5.95e-13
ENSG00000100575	TIMM9	166.82	422.27	-1.3432	6.15e-13
ENSG00000243477	NAA80	67.32	253.29	-1.9063	6.17e-13
ENSG00000068078	FGFR3	282.31	668.13	-1.2358	6.3e-13
ENSG00000125846	ZNF133	27.99	175.2	-2.6821	6.79e-13
ENSG00000170473	PYM1	138.88	383.93	-1.4664	7.25e-13
ENSG00000175305	CCNE2	128.8	386.69	-1.5823	7.64e-13
ENSG00000185875	THNSL1	35.72	184.97	-2.3583	8.49e-13
ENSG00000112210	RAB23	225.64	518.49	-1.1981	8.69e-13
ENSG00000169155	ZBTB43	317.5	685.86	-1.1096	1e-12
ENSG00000186310	NAP1L3	228.02	554.61	-1.2889	1.07e-12
ENSG00000130818	ZNF426	90.88	291.08	-1.6727	1.1e-12
ENSG00000170234	PWWP2A	218.25	552.34	-1.3475	1.1e-12
ENSG00000164542	KIAA0895	73.27	275.55	-1.9172	1.16e-12
ENSG00000163171	CDC42EP3	371.65	794.67	-1.0911	1.19e-12
ENSG00000116741	RGS2	24.7	169.47	-2.7979	1.23e-12
ENSG00000114735	HEMK1	365.45	739.94	-1.0156	1.28e-12
ENSG00000185070	FLRT2	347.52	723.55	-1.064	1.29e-12
ENSG00000128203	ASPHD2	196.86	460.21	-1.2234	1.41e-12
ENSG00000050426	LETMD1	278.95	614.53	-1.1462	1.51e-12
ENSG00000181873	IBA57	282.26	614.36	-1.1187	1.52e-12
ENSG00000160908	ZNF394	112.88	353.65	-1.6401	1.52e-12
ENSG00000234608	MAPKAPK5-AS1	100.53	319.5	-1.6634	1.66e-12
ENSG00000173875	ZNF791	113.77	343.8	-1.6058	1.67e-12
ENSG00000236088	NA	85.27	299.13	-1.8085	1.83e-12
ENSG00000034533	ASTE1	44.85	211.63	-2.2535	1.87e-12
ENSG00000120217	CD274	35.64	170.71	-2.2709	1.96e-12
ENSG00000156469	MTERF3	140.83	381.58	-1.4359	1.99e-12
ENSG00000157240	FZD1	371.92	761.31	-1.0363	2.03e-12
ENSG00000197937	ZNF347	99.39	318.01	-1.68	2.09e-12
ENSG00000162650	ATXN7L2	329.77	664.79	-1.0123	2.13e-12
ENSG00000154957	ZNF18	27.25	173.58	-2.6709	2.13e-12
ENSG00000177873	ZNF619	60.81	251.86	-2.0587	2.15e-12
ENSG00000158691	ZSCAN12	53.17	243.04	-2.165	2.16e-12
ENSG00000198912	C1orf174	277.36	614.88	-1.1484	2.27e-12
ENSG00000159882	ZNF230	19.17	136.54	-2.8416	2.27e-12
ENSG00000147118	ZNF182	44.86	203.1	-2.1536	2.3e-12
ENSG00000175283	DOLK	120.06	337.59	-1.4868	2.58e-12
ENSG00000125319	C17orf53	103.84	366.24	-1.796	2.64e-12
ENSG00000259943	AL050341.2	8.23	101.16	-3.6427	2.75e-12
ENSG00000262049	AC139530.1	16.9	139.7	-2.997	2.99e-12
ENSG00000198185	ZNF334	25.13	162.15	-2.6633	3.15e-12
ENSG00000155287	SLC25A28	182.71	456.7	-1.3157	3.21e-12
ENSG00000177427	MIEF2	82.81	275.22	-1.7306	3.3e-12
ENSG00000198746	GPATCH3	94.88	295.49	-1.6432	3.48e-12
ENSG00000123364	HOXC13	122.52	353.44	-1.5389	3.6e-12
ENSG00000188042	ARL4C	162.55	384.76	-1.2382	3.83e-12
ENSG00000100292	HMOX1	308.41	645.59	-1.0602	3.83e-12
ENSG00000165030	NFIL3	66.85	235.7	-1.8108	4.12e-12
ENSG00000267080	ASB16-AS1	212.97	523.06	-1.2997	4.19e-12
ENSG00000168522	FNTA	294.18	611.56	-1.0554	4.23e-12
ENSG00000176142	TMEM39A	342.63	683.86	-1.0001	4.34e-12
ENSG00000204387	C6orf48	33.68	150.8	-2.1476	5.37e-12
ENSG00000143217	NECTIN4	8.23	127.96	-3.9767	5.39e-12
ENSG00000164794	KCNV1	30.23	181.92	-2.6116	5.7e-12
ENSG00000279501	CR392039.3	6.74	93.03	-3.748	6.07e-12
ENSG00000148926	ADM	74.77	226.82	-1.598	6.39e-12
ENSG00000081386	ZNF510	119.62	344.82	-1.5236	6.63e-12
ENSG00000273373	AL355488.1	21.25	133.76	-2.635	6.79e-12
ENSG00000172244	C5orf34	97.27	297.58	-1.6099	6.82e-12
ENSG00000146278	PNRC1	22.78	163.77	-2.816	6.92e-12
ENSG00000134262	AP4B1	268.18	581.04	-1.1104	7.13e-12
ENSG00000104356	POP1	231.99	495.16	-1.0954	7.17e-12
ENSG00000261324	NA	6.23	105.46	-4.0529	7.66e-12
ENSG00000167528	ZNF641	283.07	621.17	-1.1379	7.8e-12
ENSG00000136367	ZFHX2	83.39	296.35	-1.8271	8.15e-12
ENSG00000271270	TMCC1-AS1	25.92	146.35	-2.5002	8.15e-12
ENSG00000149474	KAT14	53.48	227.79	-2.0687	8.68e-12
ENSG00000234602	MCIDAS	83.32	260.2	-1.6367	8.83e-12
ENSG00000136870	ZNF189	112.13	320.34	-1.5189	9.1e-12
ENSG00000132334	PTPRE	36.5	162.6	-2.1546	9.42e-12
ENSG00000262001	DLGAP1-AS2	52.66	203.64	-1.9482	9.59e-12
ENSG00000124160	NCOA5	244.08	556.32	-1.1828	9.72e-12
ENSG00000175606	TMEM70	217.05	483.68	-1.1555	1.01e-11
ENSG00000149016	TUT1	48.97	197.05	-2.0054	1.12e-11
ENSG00000174405	LIG4	160.39	415.31	-1.3765	1.14e-11
ENSG00000256223	ZNF10	14.15	131.16	-3.1942	1.2e-11
ENSG00000063176	SPHK2	127.2	342.48	-1.4202	1.23e-11
ENSG00000224870	NA	54.23	213.76	-1.9748	1.27e-11
ENSG00000011332	DPF1	45.88	202.95	-2.1284	1.3e-11
ENSG00000158014	SLC30A2	8.27	109.07	-3.6735	1.31e-11
ENSG00000107951	MTPAP	264.76	557.18	-1.0771	1.32e-11
ENSG00000163874	ZC3H12A	179.65	449.07	-1.3129	1.34e-11
ENSG00000273604	EPOP	174.09	421.48	-1.27	1.4e-11
ENSG00000147535	PLPP5	361.03	741.14	-1.0336	1.42e-11
ENSG00000163293	NIPAL1	249.76	552.73	-1.1399	1.55e-11
ENSG00000006652	IFRD1	223.71	474.14	-1.0887	1.69e-11
ENSG00000171861	MRM3	87.59	281.66	-1.6781	1.84e-11
ENSG00000106031	HOXA13	21.01	130.06	-2.6383	1.99e-11
ENSG00000224051	CPTP	95.87	314.8	-1.7095	2.03e-11
ENSG00000130921	C12orf65	187.29	432.66	-1.2165	2.16e-11
ENSG00000164430	CGAS	205.29	470.25	-1.1985	2.17e-11
ENSG00000157214	STEAP2	150.09	397.52	-1.4014	2.22e-11
ENSG00000176058	TPRN	133.62	371.38	-1.4733	2.42e-11
ENSG00000164296	TIGD6	44.82	207.81	-2.2054	2.44e-11
ENSG00000181938	GINS3	256.37	549.75	-1.1008	2.46e-11
ENSG00000170903	MSANTD4	260.29	564	-1.1198	2.51e-11
ENSG00000124279	FASTKD3	160.38	424.6	-1.4156	2.54e-11
ENSG00000187866	FAM122A	15.6	123.76	-3.0283	2.6e-11
ENSG00000196470	SIAH1	38.27	170.84	-2.1442	2.65e-11
ENSG00000177614	PGBD5	82.61	251.75	-1.6063	2.97e-11
ENSG00000253251	SHLD3	10.43	108.07	-3.3729	3.03e-11
ENSG00000130513	GDF15	1.33	207.08	-7.4766	3.04e-11
ENSG00000165685	TMEM52B	24.23	146.67	-2.5944	3.12e-11
ENSG00000177932	ZNF354C	168.55	423.84	-1.3329	3.22e-11
ENSG00000156239	N6AMT1	199.13	473.26	-1.2503	3.22e-11
ENSG00000144026	ZNF514	127.81	350.94	-1.4706	3.85e-11
ENSG00000275993	SIK1B	25.96	147.68	-2.4908	3.95e-11
ENSG00000215417	NA	2.51	105.72	-5.5014	4.01e-11
ENSG00000269821	KCNQ1OT1	25.68	157.09	-2.6292	4.1e-11
ENSG00000004660	CAMKK1	183.46	425.74	-1.203	4.52e-11
ENSG00000136243	NUPL2	110.69	315.33	-1.5021	4.55e-11
ENSG00000233184	AC093157.1	50.81	207.83	-2.0289	4.6e-11
ENSG00000133398	MED10	159.5	374.26	-1.2219	4.63e-11
ENSG00000146858	ZC3HAV1L	196.11	458.75	-1.2269	4.87e-11
ENSG00000121039	RDH10	384.92	793.16	-1.0495	5.01e-11
ENSG00000184083	FAM120C	120.72	340.46	-1.5017	5.07e-11
ENSG00000267041	ZNF850	138.32	335.2	-1.273	5.39e-11
ENSG00000166592	RRAD	13.6	117.32	-3.1334	5.43e-11
ENSG00000177042	TMEM80	84.11	280.84	-1.7244	5.58e-11
ENSG00000125898	FAM110A	51.4	195.78	-1.9531	5.62e-11
ENSG00000246174	KCTD21-AS1	27.36	148.12	-2.4627	5.66e-11
ENSG00000103044	HAS3	45.44	208.07	-2.1941	5.94e-11
ENSG00000105849	TWISTNB	325.05	662.25	-1.031	6.09e-11
ENSG00000127191	TRAF2	182.62	397.67	-1.1304	6.36e-11
ENSG00000164051	CCDC51	289.55	618.58	-1.0952	6.6e-11
ENSG00000109381	ELF2	62.77	204.17	-1.6994	6.64e-11
ENSG00000186666	BCDIN3D	7.61	110.24	-3.7996	6.94e-11
ENSG00000222009	BTBD19	307.66	658.9	-1.0968	7.55e-11
ENSG00000267321	LINC02001	37.6	182.01	-2.254	7.76e-11
ENSG00000180044	C3orf80	37.88	172.52	-2.1842	7.99e-11
ENSG00000042445	RETSAT	271.2	599.13	-1.1417	8e-11
ENSG00000129159	KCNC1	11.41	110.82	-3.3142	8.45e-11
ENSG00000175548	ALG10B	233.83	527.54	-1.1717	9.16e-11
ENSG00000259891	AC107375.1	18.23	137.39	-2.8798	9.2e-11
ENSG00000187815	ZFP69	53.32	207.17	-1.9624	9.23e-11
ENSG00000163877	SNIP1	238.68	521.77	-1.1346	9.27e-11
ENSG00000189042	ZNF567	40.81	167.77	-2.0575	9.46e-11
ENSG00000100483	VCPKMT	70.65	229.35	-1.7006	9.53e-11
ENSG00000272994	AC012360.3	62.34	230.61	-1.9014	1.01e-10
ENSG00000100767	PAPLN	73.82	269.97	-1.8891	1.02e-10
ENSG00000273706	LHX1	30.7	158.92	-2.3427	1.1e-10
ENSG00000037637	FBXO42	99.51	285.8	-1.5181	1.11e-10
ENSG00000197162	ZNF785	68.84	245.46	-1.8495	1.12e-10
ENSG00000225411	CR786580.1	10.47	114.75	-3.4076	1.13e-10
ENSG00000118518	RNF146	66.33	237.26	-1.8525	1.15e-10
ENSG00000165195	PIGA	56.58	214.12	-1.9129	1.17e-10
ENSG00000243364	EFNA4	34.35	155.3	-2.1714	1.18e-10
ENSG00000184208	C22orf46	299.75	608.71	-1.0167	1.2e-10
ENSG00000204439	C6orf47	47.05	192.34	-2.0091	1.27e-10
ENSG00000147144	CCDC120	149.14	359.71	-1.2768	1.3e-10
ENSG00000113430	IRX4	108.45	289.02	-1.4043	1.49e-10
ENSG00000062370	ZNF112	2.35	96.53	-5.3804	1.53e-10
ENSG00000153531	ADPRHL1	173.42	428.6	-1.3007	1.66e-10
ENSG00000183475	ASB7	174.27	428.18	-1.3035	1.68e-10
ENSG00000138685	FGF2	227.83	468.23	-1.0433	1.79e-10
ENSG00000170629	NA	30.62	155.49	-2.3459	1.79e-10
ENSG00000135828	RNASEL	24.35	155.94	-2.6977	1.8e-10
ENSG00000041988	THAP3	16.04	115.16	-2.8106	1.8e-10
ENSG00000154839	SKA1	220.73	482.87	-1.1317	1.84e-10
ENSG00000215146	NA	28.38	146.51	-2.3841	1.9e-10
ENSG00000198948	MFAP3L	186.59	414.61	-1.1511	1.95e-10
ENSG00000007944	MYLIP	44.31	173.71	-1.9582	1.96e-10
ENSG00000182372	CLN8	59.96	248.22	-2.0235	2e-10
ENSG00000131779	PEX11B	81.9	253.52	-1.6315	2e-10
ENSG00000198205	ZXDA	30.31	155.19	-2.3469	2e-10
ENSG00000197024	ZNF398	56.54	205.21	-1.8579	2.04e-10
ENSG00000138185	ENTPD1	28.58	151.25	-2.4052	2.13e-10
ENSG00000286545	NA	13.72	116.59	-3.1504	2.18e-10
ENSG00000196208	GREB1	115.54	321.68	-1.4816	2.19e-10
ENSG00000179348	GATA2	13.13	100.93	-2.9321	2.21e-10
ENSG00000152439	ZNF773	23.92	140.87	-2.5452	2.35e-10
ENSG00000132274	TRIM22	138.95	376.83	-1.4426	2.46e-10
ENSG00000214226	C17orf67	35.09	158.61	-2.1952	2.6e-10
ENSG00000064300	NGFR	261.24	590.28	-1.174	2.68e-10
ENSG00000239789	MRPS17	70.85	222.78	-1.6496	2.73e-10
ENSG00000204498	NFKBIL1	78.18	240.57	-1.6277	2.84e-10
ENSG00000232098	AC012313.1	56.88	215.15	-1.943	2.9e-10
ENSG00000197619	ZNF615	37.99	167.65	-2.1521	2.91e-10
ENSG00000105072	C19orf44	22.31	123.61	-2.5085	2.92e-10
ENSG00000198556	ZNF789	99.43	284.36	-1.5154	3.01e-10
ENSG00000163132	MSX1	329.04	666.99	-1.017	3.14e-10
ENSG00000108511	HOXB6	49.72	187.72	-1.9024	3.23e-10
ENSG00000273759	AL117379.1	10.08	108.51	-3.4522	3.25e-10
ENSG00000181751	C5orf30	102.09	279.81	-1.4591	3.56e-10
ENSG00000138675	FGF5	33.75	161.77	-2.2733	3.56e-10
ENSG00000284669	AC092053.3	18.7	122.89	-2.6957	3.56e-10
ENSG00000088876	ZNF343	63.08	206.5	-1.7114	3.6e-10
ENSG00000145198	VWA5B2	178.82	421.41	-1.2359	3.7e-10
ENSG00000197363	ZNF517	293.9	605.66	-1.0456	3.82e-10
ENSG00000185220	PGBD2	50.42	200.67	-2.0009	3.86e-10
ENSG00000264575	LINC00526	10.12	101.95	-3.3054	3.87e-10
ENSG00000125637	PSD4	75.55	244.49	-1.6953	3.96e-10
ENSG00000224032	EPB41L4A-AS1	30.07	144.44	-2.2875	3.99e-10
ENSG00000269929	AL158152.1	2.51	90.46	-5.2818	4.04e-10
ENSG00000185946	RNPC3	123.74	326.76	-1.3983	4.19e-10
ENSG00000176401	EID2B	20.9	130.11	-2.6218	4.47e-10
ENSG00000163347	CLDN1	202.69	472	-1.2249	4.65e-10
ENSG00000143793	C1orf35	234.74	499.54	-1.0915	4.99e-10
ENSG00000171295	ZNF440	40.7	168.65	-2.0554	5.22e-10
ENSG00000162086	ZNF75A	246.46	499.03	-1.0179	5.25e-10
ENSG00000187189	TSPYL4	265.24	532.01	-1.0016	5.25e-10
ENSG00000122678	POLM	199.92	454.84	-1.1804	6.54e-10
ENSG00000186446	ZNF501	2.86	88.77	-4.9438	6.65e-10
ENSG00000214756	CSKMT	30.62	136.52	-2.1611	7.09e-10
ENSG00000152147	GEMIN6	235.71	533.69	-1.1841	7.84e-10
ENSG00000078399	HOXA9	69.99	241.56	-1.7738	7.99e-10
ENSG00000174796	THAP6	110.91	296	-1.4248	8.01e-10
ENSG00000273015	AC008124.1	139.37	361.14	-1.3874	8.21e-10
ENSG00000240694	PNMA2	219.2	476.72	-1.1256	9.23e-10
ENSG00000179941	BBS10	67.04	215.42	-1.6959	9.93e-10
ENSG00000160392	C19orf47	261.43	528.44	-1.0141	9.95e-10
ENSG00000186532	SMYD4	133.42	332.05	-1.3152	1.01e-09
ENSG00000204524	ZNF805	206.11	468.67	-1.1867	1.03e-09
ENSG00000164967	RPP25L	164.24	399.64	-1.2858	1.05e-09
ENSG00000197562	RAB40C	189.26	408.81	-1.1072	1.06e-09
ENSG00000108379	WNT3	245.83	527.09	-1.0992	1.14e-09
ENSG00000229152	NA	59.05	195.32	-1.7281	1.22e-09
ENSG00000136574	GATA4	95.71	262.02	-1.4422	1.33e-09
ENSG00000172081	MOB3A	144.71	339.93	-1.2352	1.56e-09
ENSG00000138050	THUMPD2	164.98	364.56	-1.1483	1.62e-09
ENSG00000186222	BLOC1S4	57.2	212.33	-1.8992	1.73e-09
ENSG00000171903	CYP4F11	45.8	168.63	-1.8734	1.77e-09
ENSG00000114993	RTKN	163.97	360.22	-1.1323	1.84e-09
ENSG00000221886	ZBED8	10.27	92.47	-3.1533	1.9e-09
ENSG00000125843	AP5S1	51.91	187.11	-1.8674	1.9e-09
ENSG00000181264	TMEM136	94.18	260.54	-1.4579	2.01e-09
ENSG00000115738	ID2	101.24	284.1	-1.4838	2.15e-09
ENSG00000180884	ZNF792	2.51	82.73	-5.1444	2.28e-09
ENSG00000282164	NA	4.86	86.25	-4.2041	2.3e-09
ENSG00000197119	SLC25A29	157.23	373.52	-1.237	2.36e-09
ENSG00000180257	ZNF816	24.7	132.2	-2.4318	2.38e-09
ENSG00000158109	TPRG1L	108.76	304.76	-1.4851	2.41e-09
ENSG00000182324	KCNJ14	37.17	158.22	-2.0955	2.71e-09
ENSG00000180998	GPR137C	83.82	242.69	-1.5451	2.9e-09
ENSG00000272872	NA	61.4	211.26	-1.7886	3.11e-09
ENSG00000198093	ZNF649	8.39	81.86	-3.3226	3.25e-09
ENSG00000151498	ACAD8	232.19	490.88	-1.0829	3.26e-09
ENSG00000106100	NOD1	215.8	475.69	-1.1338	3.28e-09
ENSG00000236144	TMEM147-AS1	267.68	548.62	-1.0272	3.42e-09
ENSG00000164615	CAMLG	215.18	464.16	-1.1069	3.48e-09
ENSG00000198855	FICD	29.68	152.47	-2.3428	3.48e-09
ENSG00000174516	PELI3	170.28	392.52	-1.1993	3.61e-09
ENSG00000142677	IL22RA1	14.78	110.15	-2.9106	3.78e-09
ENSG00000277117	FP565260.3	76.86	275.24	-1.8151	3.79e-09
ENSG00000171451	DSEL	57.43	202.34	-1.8312	3.87e-09
ENSG00000178381	ZFAND2A	63.21	212.07	-1.7349	3.92e-09
ENSG00000166188	ZNF319	107.7	293.7	-1.4408	3.98e-09
ENSG00000083817	ZNF416	8.9	86.09	-3.3024	4e-09
ENSG00000182986	ZNF320	222.84	469.08	-1.0796	4.05e-09
ENSG00000204128	C2orf72	42.66	176.32	-2.0258	4.18e-09
ENSG00000163516	ANKZF1	183.57	415.37	-1.1754	4.37e-09
ENSG00000155918	RAET1L	65.52	223.83	-1.7633	4.86e-09
ENSG00000186814	ZSCAN30	28.27	143.48	-2.3376	5.3e-09
ENSG00000114268	PFKFB4	104.25	279.72	-1.4286	5.38e-09
ENSG00000148426	PROSER2	75.72	235.06	-1.6194	5.52e-09
ENSG00000141622	RNF165	30.19	155.41	-2.3377	5.59e-09
ENSG00000266173	STRADA	69.4	218.18	-1.6407	5.73e-09
ENSG00000175213	ZNF408	182.26	417.2	-1.2059	5.74e-09
ENSG00000234630	AC245060.2	1.69	97.9	-5.8157	5.82e-09
ENSG00000182310	SPACA6	34.07	143.26	-2.0458	6.04e-09
ENSG00000160439	RDH13	71.59	216.74	-1.6051	6.06e-09
ENSG00000112218	GPR63	75.83	224.49	-1.5498	6.3e-09
ENSG00000178150	ZNF114	11.1	85.25	-2.9476	6.66e-09
ENSG00000100601	ALKBH1	129.51	308.56	-1.2463	6.66e-09
ENSG00000173933	RBM4	73	213.47	-1.5468	7.06e-09
ENSG00000131115	ZNF227	94.92	248.6	-1.3834	7.36e-09
ENSG00000198841	KTI12	8.27	83.8	-3.3009	7.49e-09
ENSG00000245694	CRNDE	172.43	391.69	-1.1913	7.54e-09
ENSG00000107807	TLX1	17.53	108.53	-2.6135	7.71e-09
ENSG00000266094	RASSF5	222.29	452.6	-1.0354	7.95e-09
ENSG00000230074	AL162231.2	54.03	195.44	-1.8512	7.96e-09
ENSG00000267534	S1PR2	47.64	173.13	-1.8505	8.18e-09
ENSG00000274925	AC008741.2	5.26	80.17	-3.8366	8.72e-09
ENSG00000234420	NA	293.91	601.84	-1.0276	8.93e-09
ENSG00000153487	ING1	118.84	295.85	-1.3161	8.95e-09
ENSG00000180423	HARBI1	8.23	78.78	-3.2859	9.06e-09
ENSG00000198551	ZNF627	26.54	124.23	-2.2408	9.2e-09
ENSG00000122644	ARL4A	106.77	261.04	-1.2823	9.37e-09
ENSG00000186104	CYP2R1	88.06	250.12	-1.5106	9.82e-09
ENSG00000135482	ZC3H10	56.78	188.8	-1.7187	1.12e-08
ENSG00000234444	ZNF736	34.07	150.78	-2.1246	1.14e-08
ENSG00000224109	CENPVL3	102.8	263.53	-1.3567	1.17e-08
ENSG00000124508	BTN2A2	83.16	225.03	-1.4276	1.19e-08
ENSG00000283341	NA	3.53	74.17	-4.4086	1.21e-08
ENSG00000176595	KBTBD11	109.63	311.2	-1.4898	1.24e-08
ENSG00000163528	CHCHD4	163.5	365.87	-1.1583	1.24e-08
ENSG00000135334	AKIRIN2	151.89	327.01	-1.1089	1.3e-08
ENSG00000137273	FOXF2	132.68	327.16	-1.2916	1.31e-08
ENSG00000085433	WDR47	196.43	425.56	-1.1109	1.32e-08
ENSG00000274827	LINC01297	206.7	449.73	-1.1162	1.35e-08
ENSG00000245848	CEBPA	10.59	98.31	-3.2343	1.46e-08
ENSG00000179388	EGR3	8.27	92	-3.4325	1.48e-08
ENSG00000174652	ZNF266	129.11	311.66	-1.2688	1.49e-08
ENSG00000088451	TGDS	206.42	428.81	-1.0608	1.51e-08
ENSG00000176055	MBLAC2	38.85	173.23	-2.1596	1.59e-08
ENSG00000245849	NA	21.68	113.26	-2.3978	1.64e-08
ENSG00000261326	LINC01355	9.1	73.67	-2.9961	1.74e-08
ENSG00000177283	FZD8	131	320.59	-1.2907	1.8e-08
ENSG00000221869	CEBPD	71.67	223.25	-1.6408	1.82e-08
ENSG00000108785	NA	19.76	123.52	-2.6062	1.84e-08
ENSG00000099812	MISP	137.23	316.9	-1.2059	1.84e-08
ENSG00000072756	TRNT1	232.53	464.82	-1.0051	1.86e-08
ENSG00000127580	WDR24	178.67	406.59	-1.1836	1.9e-08
ENSG00000078900	TP73	166.71	352.41	-1.079	1.97e-08
ENSG00000205413	SAMD9	92.37	257.08	-1.4735	1.99e-08
ENSG00000229320	NA	37.76	142.89	-1.9005	1.99e-08
ENSG00000135378	PRRG4	41.49	171.16	-2.0258	2.28e-08
ENSG00000151364	KCTD14	18.82	99.85	-2.4244	2.33e-08
ENSG00000169550	MUC15	65.94	225.98	-1.7966	2.69e-08
ENSG00000143363	PRUNE1	60.69	183.52	-1.6034	2.72e-08
ENSG00000268858	AL118506.1	21.01	107.48	-2.3566	2.73e-08
ENSG00000182040	USH1G	1.53	79.97	-5.5508	2.82e-08
ENSG00000205808	PLPP6	10.67	94.13	-3.0776	2.85e-08
ENSG00000168040	FADD	23.69	243.8	-3.3354	2.95e-08
ENSG00000167384	ZNF180	69.75	194.18	-1.4862	2.96e-08
ENSG00000182749	PAQR7	170.67	358.01	-1.0665	3.05e-08
ENSG00000187626	ZKSCAN4	40.47	164.3	-2.0046	3.06e-08
ENSG00000073605	GSDMB	244.61	493.62	-1.0113	3.16e-08
ENSG00000178096	BOLA1	59.56	185.16	-1.6375	3.19e-08
ENSG00000124444	ZNF576	90.96	248.58	-1.4595	3.23e-08
ENSG00000132109	TRIM21	247.84	518.02	-1.0634	3.31e-08
ENSG00000198914	POU3F3	143.26	329.15	-1.204	3.36e-08
ENSG00000177946	CENPBD1	19.29	99.26	-2.3976	3.54e-08
ENSG00000145945	FAM50B	191.45	398.34	-1.0621	3.55e-08
ENSG00000110921	MVK	56.66	184.23	-1.6875	3.59e-08
ENSG00000104154	SLC30A4	122.32	306.49	-1.3334	3.69e-08
ENSG00000198960	ARMCX6	61.47	188.61	-1.6371	3.82e-08
ENSG00000132952	USPL1	134.9	321.69	-1.2601	4.1e-08
ENSG00000197935	ZNF311	28.42	124.89	-2.134	4.2e-08
ENSG00000197062	ZSCAN26	56.73	178.1	-1.6458	4.26e-08
ENSG00000216775	NA	201.53	414.39	-1.0367	4.28e-08
ENSG00000171405	XAGE5	24.27	115	-2.2248	4.34e-08
ENSG00000215271	HOMEZ	40.93	165.2	-1.9985	4.59e-08
ENSG00000130045	NXNL2	9.88	93.45	-3.2956	4.71e-08
ENSG00000125798	FOXA2	12.98	91.17	-2.795	4.87e-08
ENSG00000154822	PLCL2	55.32	161.09	-1.5495	5.01e-08
ENSG00000187987	ZSCAN23	15.13	101.73	-2.7447	5.14e-08
ENSG00000189046	ALKBH2	142.56	318.67	-1.1613	5.4e-08
ENSG00000227473	NA	81.16	233.99	-1.5206	5.41e-08
ENSG00000020633	RUNX3	88.84	220.66	-1.3066	5.61e-08
ENSG00000185019	UBOX5	32.58	130.56	-2.0184	5.71e-08
ENSG00000160336	ZNF761	103.03	264.04	-1.3663	5.79e-08
ENSG00000197016	ZNF470	53.91	171.9	-1.6609	5.79e-08
ENSG00000247137	NA	37.83	147.84	-1.9662	6.02e-08
ENSG00000280832	GSEC	6.55	71.4	-3.4781	6.12e-08
ENSG00000107362	ABHD17B	101	249.64	-1.3059	6.19e-08
ENSG00000224594	NA	16.31	96.39	-2.5705	6.19e-08
ENSG00000188283	ZNF383	34.19	133.04	-1.9531	6.25e-08
ENSG00000120068	HOXB8	52.85	169.12	-1.6717	6.48e-08
ENSG00000174456	C12orf76	24.23	117.63	-2.2805	6.59e-08
ENSG00000125848	FLRT3	3.22	74.4	-4.4476	6.87e-08
ENSG00000215218	UBE2QL1	15.49	103.68	-2.7396	6.96e-08
ENSG00000152782	PANK1	40.66	163.79	-1.9934	7.03e-08
ENSG00000232442	MHENCR	14.2	101.08	-2.7942	7.23e-08
ENSG00000158773	USF1	201.42	417.83	-1.05	7.24e-08
ENSG00000274422	AC245060.5	0	86.39	-8.6469	7.48e-08
ENSG00000166845	C18orf54	155.86	359.32	-1.1995	7.51e-08
ENSG00000196646	ZNF136	26.7	118.27	-2.1654	7.6e-08
ENSG00000255624	NA	125.62	319.54	-1.3436	7.66e-08
ENSG00000204315	FKBPL	58.07	180.11	-1.6363	7.68e-08
ENSG00000187068	C3orf70	97.55	253.01	-1.38	7.73e-08
ENSG00000235194	PPP1R3E	58.26	204.59	-1.8216	7.74e-08
ENSG00000197296	FITM2	184.66	397.64	-1.1131	7.9e-08
ENSG00000174206	C12orf66	71.74	233.59	-1.7255	8.29e-08
ENSG00000259683	NA	21.8	113.32	-2.4088	8.92e-08
ENSG00000090447	TFAP4	141.47	305.2	-1.1084	8.97e-08
ENSG00000107485	GATA3	30.86	129.73	-2.0522	9.15e-08
[truncated: 1,016 more rows]
