# Supplementary material for: Chemical-induced phase transition and global conformational reorganization of chromatin
Source: Nat Commun. 2023 Sep 9;14:5556. doi: 10.1038/s41467-023-41340-4 (PMC10492836; doi:10.1038/s41467-023-41340-4)
Supplement: Supplementary file 5 — Supplementary Data 2 [file 41467_2023_41340_MOESM5_ESM.xlsx]

## Sheet: Doxo_vs_NC_ATCA_vs_RNA_annoFCad
Up-regulated in RNA-Seq							Down-regulated in RNA-Seq
Gained peak in ATAC-Seq (41)			Lost peak in ATAC-Seq (30)				Gained peak in ATAC-Seq (112)			Lost peak in ATAC-Seq (380)
SYMBOL	log2FC	padj	SYMBOL	log2FC	padj		SYMBOL	log2FC	padj	SYMBOL	log2FC	padj
CCDC17	3.28124	9.15984e-31	GRN	1.0028	4.27249e-33		CYR61	-6.376	0	DNAJB1	-3.50527	4.54209e-248
DYRK4	1.08402	2.01614e-17	ASF1B	1.24882	7.73279e-31		IER5	-3.45463	1.4071e-145	FOSL2	-2.50282	1.38849e-223
SPON1	3.28605	3.15104e-12	GPATCH2L	1.46893	4.46668e-29		SOWAHC	-2.59199	2.68549e-134	TNFRSF1A	-3.08832	2.46129e-197
DLX1	3.11036	7.32394e-11	FOSB	6.47888	2.01346e-24		PCDH7	-2.66833	1.32456e-126	JRK	-3.65583	1.62567e-188
ACTA1	4.22569	6.58029e-10	CCNG2	1.82517	1.0623e-17		PDLIM4	-1.84799	2.44523e-88	CCDC144NL	-3.20454	1.00944e-182
ACTN2	1.85634	6.93467e-10	CDIPT	1.05603	2.17537e-16		PLEKHG3	-1.48804	1.3431e-62	PIM3	-3.03317	1.79575e-179
CDO1	2.15275	3.47653e-09	GTF2B	1.20189	2.62739e-15		YOD1	-2.07975	1.32168e-49	PMEPA1	-2.23292	6.92962e-162
CTRB2	9.38579	5.73311e-09	MXD1	2.48617	9.48745e-15		AMIGO2	-1.11953	1.39822e-49	CSRNP1	-3.95394	6.90705e-157
ZC3H12D	4.7161	6.93823e-08	MXD4	1.45072	1.87255e-11		ZNF579	-3.2334	7.20306e-48	PNRC2	-4.61701	1.21772e-152
FMNL2	2.66998	2.17727e-07	GRHL1	2.09912	2.56232e-11		KLHL9	-2.61842	8.08803e-48	FEM1B	-2.91329	1.45614e-143
FAM84A	1.76752	3.87586e-07	ZNF395	1.36665	3.13365e-11		RND3	-2.09274	1.89021e-43	FOSL1	-3.16365	3.09509e-142
MYLK3	2.91703	7.2394e-07	CRY2	1.03027	6.93771e-11		PURB	-1.26674	8.16244e-43	PPRC1	-2.43651	1.55035e-141
LGR5	2.09833	8.88226e-07	C12orf57	1.01646	2.79934e-10		CITED2	-1.71895	4.17812e-38	MALAT1	-2.46466	1.15578e-133
CSPG5	1.13203	2.29529e-06	FAM117A	1.5257	7.98958e-10		CREBZF	-1.35899	1.09878e-36	CCNF	-2.36248	2.9811e-131
LINC00092	3.93757	4.26355e-06	PCYOX1L	1.08263	2.68634e-09		ZNF827	-1.73149	1.48539e-32	YTHDF1	-1.99144	3.32801e-128
PAQR8	1.58672	5.04798e-06	IFI6	1.06879	1.18974e-08		SIAH2	-1.9091	1.67072e-32	C19orf48	-2.37698	2.8596e-118
CADM3	1.03405	7.94054e-06	WDR45	1.07901	1.51686e-08		HR	-1.19614	1.69884e-31	C15orf39	-5.10767	2.00337e-117
GPR25	7.7297	1.78212e-05	CREBRF	1.83556	1.47833e-07		RASGEF1A	-1.61689	7.96363e-31	KLF10	-2.22832	4.79727e-117
GPC3	1.54399	5.50067e-05	TRIM45	1.28429	4.14954e-07		OTUD4	-1.05737	7.73458e-30	TRAF1	-4.68689	7.91928e-114
RASGEF1B	2.75655	8.72924e-05	HMGCL	1.14136	4.20858e-07		CHD7	-1.46176	9.22343e-30	ADNP	-2.32826	3.91435e-110
NAAA	1.30261	0.000138007	RECK	1.05448	4.07491e-06		IFIT5	-1.9751	1.51048e-28	DUSP7	-2.1383	4.50853e-106
TTC21A	1.20471	0.000512977	CATSPERG	1.48433	1.40508e-05		NRG1	-1.14062	4.98605e-28	ANKRD1	-2.20838	6.32851e-98
IGFBP7	1.01583	0.000569982	PAIP2B	1.28604	2.07554e-05		CDK13	-1.31821	6.41558e-27	ZBTB5	-3.05413	8.94232e-96
KLHL35	2.79181	0.000599708	HBP1	1.06055	2.7845e-05		ZNF697	-1.16087	2.25771e-26	ZNF260	-3.90529	9.10242e-91
CLDN9	6.11886	0.000635589	ZNF410	1.83976	9.81757e-05		RNF111	-1.51856	5.21348e-25	HJURP	-2.20633	1.75593e-84
SLC35D3	4.50596	0.000643922	ESRP2	2.5509	0.000239301		RNF19A	-1.6523	5.96339e-25	AP5B1	-2.69354	3.05457e-83
GUCA2A	6.88199	0.000669214	PTPRH	1.24856	0.000693157		GEM	-3.04589	3.17044e-24	ZNF574	-3.15238	5.2514e-80
COL6A6	3.44175	0.000714408	LRRN4	1.18774	0.000854641		EGFLAM	-1.91585	8.20754e-24	DIDO1	-1.71148	2.44767e-79
CFAP69	1.74843	0.000845779	SLC25A42	1.08119	0.00780817		CDK17	-1.88675	2.65909e-23	NFYA	-2.25014	5.42761e-78
CYP26A1	4.80113	0.0011016	HM13-AS1	2.78702	0.00781682		KIF20B	-1.18153	7.69972e-23	SMG9	-2.71051	2.43228e-73
FZD9	1.15812	0.00133116					MED7	-2.52927	1.26787e-22	DDX17	-1.54656	6.57314e-70
LAMA3	1.14006	0.00147128					PABPC4L	-2.07719	3.75081e-22	PHF23	-3.40381	9.86017e-69
LINC01554	3.26282	0.00154275					VANGL1	-1.08514	3.61213e-21	SERTAD1	-4.32282	1.02915e-66
AVIL	1.37224	0.00178473					JAG1	-1.02798	1.10252e-20	TNKS1BP1	-1.68604	2.19538e-66
FGF18	3.13981	0.00280888					UGCG	-1.68772	3.6865e-20	NUFIP2	-1.4306	1.19347e-63
PLIN1	2.88339	0.0032304					BMP2	-1.94536	6.39238e-20	RTL6	-2.00191	6.7822e-61
LINC00654	2.80197	0.00340145					NR2F2	-1.41933	1.80994e-19	SKI	-1.68174	1.0389e-60
GPR83	1.64591	0.00419212					TRIM33	-1.00651	3.74442e-19	WDCP	-3.19313	9.58861e-60
EMX1	1.35772	0.00480988					LINC00909	-2.46334	5.28894e-19	BAK1	-2.22952	8.13783e-59
THSD4	1.52877	0.00767671					ROR2	-1.93236	1.32487e-18	TBX3	-2.412	3.6768e-58
HSPA2	4.1907	0.00878784					MIOS	-1.23736	7.71014e-18	ADNP2	-1.66727	4.08634e-56
							NR3C1	-1.06441	1.03047e-17	PHLDA3	-2.19963	4.46559e-55
							RAB7B	-3.97411	1.41067e-17	C17orf51	-2.26972	8.848e-53
							JMJD1C	-1.16291	1.86059e-17	ZNF12	-2.18619	3.37428e-51
							CTDP1	-1.31192	2.51972e-17	CDC42SE1	-1.63448	3.38396e-50
							KMT2E	-1.34724	5.14629e-17	ZNF217	-1.9151	4.36387e-50
							ZADH2	-1.11315	6.94314e-16	SNHG15	-2.84073	4.55758e-50
							FLRT2	-1.19426	1.44034e-15	FJX1	-1.46498	9.90365e-50
							RASSF5	-1.40123	1.76641e-15	ZNF263	-2.01239	1.4394e-49
							SIAH1	-2.50279	4.28013e-15	GRPEL2	-1.95669	1.35531e-47
							HDAC9	-1.64234	4.37587e-15	CDC25A	-1.50155	2.24401e-47
							ZFPM2	-2.08438	5.00966e-15	ZNF587B	-3.49884	3.08989e-47
							ZNF605	-1.57862	5.01249e-15	PCF11	-2.21997	1.54778e-46
							SUV39H1	-1.26214	6.64096e-14	E2F6	-2.10256	2.16201e-46
							FZD4	-1.82745	1.04362e-13	RANBP6	-2.32829	1.88302e-45
							MAGI1	-1.23856	1.32585e-13	SERTAD2	-1.27012	4.91892e-45
							FOXD2	-2.24097	1.93646e-13	NR1D1	-3.7542	5.45664e-44
							EFNA1	-2.48138	4.602e-12	FAM111A	-1.6098	1.112e-43
							MAP4K3	-1.05292	4.83621e-12	CMTR2	-2.16495	1.45699e-43
							BDNF	-2.23931	8.52836e-12	CX3CL1	-2.97789	4.80511e-42
							SLC35E4	-1.51849	2.0649e-11	DUSP2	-4.34641	6.27726e-42
							GATA2	-3.04198	5.06394e-11	RAI1	-1.54089	1.8732e-41
							TMEM200A	-1.50234	6.11614e-11	PDP2	-3.29739	4.94024e-41
							THAP9-AS1	-1.13302	8.25568e-11	NEU3	-2.08806	2.87185e-40
							NUPL2	-1.43273	5.12048e-10	TMEM201	-1.2632	3.81563e-40
							KIAA1211L	-2.97324	6.92836e-10	KIF1B	-1.36649	6.68607e-40
							RFXAP	-2.2811	8.0689e-10	ZNF589	-2.45935	1.21004e-39
							AXIN2	-1.15698	8.41619e-10	CRKL	-1.12037	1.90528e-39
							SH3RF1	-1.29091	2.34485e-09	PITPNB	-1.04791	4.81862e-39
							MN1	-1.07935	2.4709e-09	TRAF2	-2.14451	2.29288e-38
							CALN1	-1.25993	1.27559e-08	TNFAIP1	-1.16978	3.99125e-38
							ATAD2B	-1.1549	2.46293e-08	EIF1AD	-2.05091	1.4396e-37
							CDK5R1	-1.07711	4.38946e-08	HERPUD1	-1.79253	2.75194e-37
							KLF12	-1.3086	8.19925e-08	TEF	-2.6969	3.13887e-37
							LRIG3	-1.54984	3.55133e-07	CEBPG	-1.55524	4.70545e-37
							ID2	-1.26505	6.15673e-07	NLE1	-1.61321	5.42296e-37
							ANKRD17	-1.14916	6.73772e-07	USP42	-1.44372	1.93819e-36
							USP35	-1.18516	9.18182e-07	SLC25A37	-1.30467	2.21072e-36
							MEIS1	-1.73376	1.12593e-06	MYBL1	-1.73785	3.1232e-36
							BCL11A	-1.0273	4.00083e-06	CHAMP1	-1.54977	7.01307e-36
							MAP10	-5.48272	4.71775e-06	ARID4B	-2.355	9.98923e-36
							SGPP2	-1.60835	1.09224e-05	PIP4P1	-2.85576	4.38697e-35
							PKDCC	-1.20276	1.51725e-05	ZNF526	-2.80773	5.78497e-35
							SYBU	-1.59065	2.08536e-05	SERTAD3	-3.16319	6.31612e-35
							RNF219	-1.129	5.30571e-05	AMMECR1L	-1.30478	6.88198e-35
							PLXNA2	-1.03405	5.60254e-05	TRIM47	-1.60936	1.44462e-34
							C3orf80	-1.41616	7.35494e-05	C16orf72	-1.28842	5.67636e-34
							FRMD4B	-1.62382	7.48147e-05	KAT7	-1.39765	2.09946e-33
							KCNK13	-2.29061	0.000139018	HYLS1	-3.49712	3.79132e-33
							NKX6-1	-1.78283	0.000151428	CBX8	-2.74277	1.55532e-32
							SLC9A2	-1.35464	0.000249383	GTPBP2	-1.62701	2.20705e-32
							ADAMTS1	-2.07877	0.000260907	PDRG1	-1.6319	3.07793e-32
							THSD1	-1.70724	0.000376664	WEE1	-1.27546	3.71931e-32
							RNF146	-1.08098	0.000479311	KIF18B	-1.02413	4.75159e-32
							EPPK1	-1.69404	0.000506017	SYNPO	-1.25189	1.38858e-31
							HAGLR	-1.16359	0.000529586	RSAD1	-1.14247	2.20026e-31
							SOX11	-3.26353	0.000540742	KDM2A	-1.09036	2.34849e-31
							TBX4	-2.48934	0.000598417	AMER1	-1.68773	2.94873e-31
							ADCY8	-3.81213	0.000671991	IFRD1	-1.80219	1.19147e-30
							EBF3	-1.14793	0.000867829	BAHCC1	-1.46328	2.3776e-30
							KCNG3	-1.08402	0.00106315	PSRC1	-1.82351	4.24689e-30
							KCNJ11	-2.84014	0.00169475	ZSCAN32	-2.63264	4.47316e-30
							KCNK9	-1.98678	0.00197891	MEPCE	-1.40279	6.65388e-30
							SOCS2	-5.35864	0.00206902	SIN3A	-1.07103	2.56217e-29
							MYT1L	-3.68847	0.00226265	SNAI2	-3.76426	2.76903e-29
							NHSL1	-1.00173	0.00244849	ZNF473	-2.86213	9.90554e-29
							TSLP	-2.77641	0.00359946	ZNF696	-1.78792	1.03924e-28
							HOXA11-AS	-2.02409	0.00416061	IWS1	-1.32313	1.6119e-28
							PTPRO	-2.05922	0.00546165	NBPF1	-1.88445	2.00056e-28
							ZNF521	-1.33532	0.00550192	RRP1	-1.17957	4.19497e-28
							KCNA3	-1.0936	0.00683988	ULBP3	-2.21837	4.98605e-28
							IL15	-1.73524	0.00760805	ZNF691	-4.48351	6.27004e-28
										FGF1	-1.33469	1.10345e-27
										HRH1	-2.13518	1.49721e-27
										DTX3L	-1.26291	2.51744e-27
										CKS2	-1.37427	3.51639e-27
										CENPA	-1.39013	4.40728e-27
										RNF145	-1.00116	2.9005e-26
										POLD3	-1.45206	2.96232e-26
										PTRH2	-1.32048	4.09529e-26
										TFAP4	-2.07715	9.06184e-26
										ZNF3	-2.18869	1.84634e-25
										LINC00511	-1.86449	2.35451e-25
										LINC00511	-1.86449	2.35451e-25
										LRCH1	-2.41346	2.62636e-25
										NUAK2	-4.58382	2.97308e-25
										RXRA	-1.12949	4.32368e-25
										CCNT1	-1.22954	9.93984e-25
										TOE1	-1.45286	5.68416e-24
										ZNF322	-3.53829	8.7366e-23
										C17orf80	-1.13905	1.0516e-22
										SLC25A25	-1.7506	2.90817e-22
										GIGYF2	-1.20988	6.02247e-22
										KCTD7	-2.41282	6.06712e-22
										SLF2	-1.07957	8.29744e-22
										ZCCHC8	-1.70115	1.24768e-21
										TMEM185B	-1.02052	1.27671e-21
										TXNL4B	-2.13456	1.43544e-21
										NKX2-5	-1.13253	1.45552e-21
										CEP85	-1.17063	2.109e-21
										NAA40	-1.10507	4.12054e-21
										ZSCAN25	-1.92585	5.09109e-21
										TTLL4	-1.17443	7.12938e-21
										SYT12	-2.10986	2.67737e-20
										ZNF865	-1.24323	3.07634e-20
										UCK2	-1.08482	4.78182e-20
										MED18	-2.11601	4.90779e-20
										EPHB3	-2.71576	5.96823e-20
										SHB	-1.28058	7.44623e-20
										NGDN	-1.85266	8.37899e-20
										CTU1	-1.6726	8.43629e-20
										STIL	-1.36066	1.15536e-19
										KCTD11	-3.22135	2.53896e-19
										PARS2	-4.07115	2.6797e-19
										ZNF485	-3.59082	3.29518e-19
										BRPF1	-1.15001	4.66509e-19
										TOB1	-1.49605	4.86484e-19
										BNIP1	-2.36199	5.82223e-19
										TMEM115	-1.46865	8.04108e-19
										GPER1	-2.43313	8.98104e-19
										ATG101	-1.49623	8.99303e-19
										ZNF519	-1.95913	1.44418e-18
										FAM110A	-2.57127	1.55586e-18
										SLC26A2	-1.03412	3.32611e-18
										ESCO1	-1.8599	4.05831e-18
										KCTD6	-2.61942	4.26426e-18
										DDI2	-1.31081	4.43226e-18
										RUNX3	-2.01057	5.35315e-18
										CTTNBP2NL	-1.12103	5.39061e-18
										HPS6	-1.86526	5.42456e-18
										ARID1B	-1.0264	5.72306e-18
										ZNF256	-4.10986	7.93775e-18
										ZNF417	-2.69711	7.96137e-18
										POP7	-1.5034	8.53014e-18
										RDH14	-2.18386	1.11018e-17
										ZFP69B	-1.86805	1.33351e-17
										RTKN	-1.56844	1.7606e-17
										C16orf91	-2.082	1.76454e-17
										SNX33	-2.0151	4.85208e-17
										PMM2	-1.45374	7.14994e-17
										THUMPD3-AS1	-1.30541	1.84017e-16
										C2orf49	-1.32801	1.87377e-16
										LRIG1	-1.04676	2.43665e-16
										ITPRIP	-1.21376	2.80242e-16
										GORAB	-2.7967	3.15779e-16
										APOL2	-1.345	3.39531e-16
										ZNF451	-1.01021	3.84798e-16
										SPDL1	-1.01958	3.87094e-16
										CDYL2	-1.12035	4.22587e-16
										MYOSLID	-1.8966	5.29301e-16
										TACO1	-1.11361	5.53014e-16
										GVQW3	-3.12414	9.17979e-16
										ZNF548	-2.72519	9.75621e-16
										RAB40C	-1.43199	1.11701e-15
										IQSEC1	-1.04402	1.17633e-15
										EXOG	-1.38537	1.49674e-15
										ZNF584	-2.10335	2.58591e-15
										NXT1	-1.35062	2.71487e-15
										CCDC12	-2.00759	4.27414e-15
										SPOCD1	-1.33381	5.01249e-15
										OSBPL7	-1.23805	5.77079e-15
										MAP2K7	-1.04033	6.37308e-15
										FAM222B	-1.30662	1.08585e-14
										C16orf70	-1.21399	1.14765e-14
										ZFHX2	-2.04394	1.67458e-14
										ZNF92	-1.89537	1.83656e-14
										ESS2	-1.2279	4.08122e-14
										SPHK2	-1.578	4.27219e-14
										ZFP1	-1.48445	5.41003e-14
										IMP3	-1.58117	8.77018e-14
										ZNF226	-1.80373	9.86062e-14
										ZNF628	-1.79116	3.11193e-13
										LETMD1	-1.18159	3.7638e-13
										ERVK3-1	-2.93974	4.82975e-13
										C8orf58	-1.47316	5.52952e-13
										AC091729.3	-2.71325	9.14353e-13
										MFAP3L	-1.27853	1.36608e-12
										USP12	-1.01126	1.57034e-12
										ZNF749	-1.69115	1.70968e-12
										ZNF586	-3.1798	2.86706e-12
										NAIF1	-1.11181	2.97961e-12
										KCTD21	-3.12894	4.03553e-12
										POLR3B	-1.49058	4.216e-12
										ZNF891	-2.42254	4.53189e-12
										NCOA5	-1.20641	4.75877e-12
										EGR1	-1.20318	6.17051e-12
										PLEKHF1	-2.79697	6.21589e-12
										FBXO46	-1.48301	6.2874e-12
										ZNF329	-2.35269	6.59278e-12
										SPATA33	-1.49222	6.63909e-12
										SAC3D1	-1.06785	9.47719e-12
										ERCC4	-1.16124	9.73777e-12
										ZNF182	-2.09228	1.44846e-11
										BCAR3	-1.06892	2.06352e-11
										BCAR3	-1.06892	2.06352e-11
										TP53RK	-1.56849	3.15186e-11
										RGS3	-1.50002	3.52817e-11
										DUSP11	-1.10967	4.71593e-11
										KMT5C	-1.5618	5.1534e-11
										NRDE2	-1.68845	5.21758e-11
										DPF1	-2.07073	6.64966e-11
										ATG16L1	-1.06226	7.08271e-11
										ZNF26	-1.37707	7.35909e-11
										ZSWIM1	-1.96716	8.92112e-11
										DCP1B	-1.14606	1.36303e-10
										ZNF112	-5.42085	1.36303e-10
										EME1	-1.07299	1.58307e-10
										VCPKMT	-1.68602	1.846e-10
										C1orf131	-1.20638	2.00599e-10
										ABHD17B	-1.5178	2.21715e-10
										C1orf74	-5.96192	2.28948e-10
										AL158152.1	-5.32845	3.45827e-10
										ZNF250	-1.69542	4.65642e-10
										BTRC	-1.11172	4.73558e-10
										KIAA1586	-1.70584	5.07258e-10
										TMEM70	-1.06894	5.19058e-10
										ZBTB45	-1.82118	6.65409e-10
										KLHL25	-1.15784	7.68053e-10
										LYSMD4	-1.3463	8.77582e-10
										HSPA14	-1.01376	8.87512e-10
										HSPA14	-1.01376	8.87512e-10
										ZNF658	-3.16732	9.5341e-10
										FAM196B	-1.89674	1.31695e-09
										AVPI1	-1.45782	1.98419e-09
										ZNF484	-1.70429	2.52786e-09
										ZNF343	-1.64087	2.72627e-09
										ZBTB46	-1.71819	2.80526e-09
										ZNF211	-2.05418	3.76754e-09
										PPP1R3C	-2.46387	6.22344e-09
										ZNF235	-2.21601	8.33709e-09
										CNEP1R1	-1.1526	9.26469e-09
										ZNF792	-4.8931	1.85645e-08
										RBM4	-1.514	1.92437e-08
										SMYD4	-1.19054	5.33692e-08
										PIGA	-1.645	5.93793e-08
										MIR4458HG	-2.21396	6.28096e-08
										HNRNPA1L2	-2.65394	8.55167e-08
										ZNF274	-1.09568	9.52607e-08
										ZNF416	-3.03087	1.07822e-07
										KRTCAP2	-2.15321	1.19996e-07
										DNAJC16	-1.04601	1.43543e-07
										ZNF678	-1.31247	1.76819e-07
										C1orf61	-1.52574	1.894e-07
										CENPC	-1.19059	1.92081e-07
										GPR137C	-1.37398	2.22536e-07
										ZNF569	-1.1949	2.70379e-07
										IRF2	-1.83473	2.77738e-07
										PCGF1	-1.11166	3.21813e-07
										ZNF500	-1.01941	3.27679e-07
										NAA80	-1.40195	3.55563e-07
										ING1	-1.17667	4.51967e-07
										ZNF627	-2.0042	4.7443e-07
										ZNF107	-1.20047	4.85369e-07
										UBOX5	-1.88671	5.78754e-07
										AGFG2	-1.17463	5.9488e-07
										MIEF2	-1.27572	7.78969e-07
										PAFAH2	-1.23049	8.56158e-07
										AP5S1	-1.56954	8.77155e-07
										ZFP90	-1.00331	1.23609e-06
										ZNF764	-1.67588	1.7456e-06
										ZNF354A	-1.47013	2.41443e-06
										STARD8	-1.06074	4.09375e-06
										ZNF680	-1.84885	4.78131e-06
										STRADA	-1.32251	5.33074e-06
										ZNF879	-3.51794	5.99406e-06
										KIAA1755	-2.13488	7.87682e-06
										MRPL34	-1.09404	9.58515e-06
										TCEANC2	-1.29698	1.04536e-05
										SLC41A2	-1.06485	1.17785e-05
										ZNF345	-2.60344	1.25531e-05
										HOXC13	-1.01533	1.28609e-05
										PARP16	-1.34022	1.35703e-05
										NHS	-1.11909	1.58241e-05
										LINC01518	-1.17454	1.63446e-05
										NRAV	-1.12501	1.67312e-05
										RAB40B	-1.16688	1.68969e-05
										AP002478.1	-2.33676	1.80413e-05
										ZNF555	-3.22372	1.87165e-05
										ZNF543	-1.42245	1.97168e-05
										ZNF668	-1.20174	2.04003e-05
										PHLPP1	-1.08187	2.11143e-05
										ZNF354B	-1.12788	2.65834e-05
										CCL2	-2.03752	3.20873e-05
										ZNF772	-1.20954	4.17503e-05
										ZNF140	-1.03338	5.25557e-05
										ZC3H12B	-1.94745	6.7548e-05
										METTL7B	-1.41043	6.82561e-05
										CDPF1	-1.2142	8.52555e-05
										ZNF527	-1.30134	0.000102555
										FOS	-1.65848	0.000116065
										ZSCAN20	-1.68127	0.000116065
										MIR3142HG	-6.72852	0.000204154
										ZNF324B	-1.47304	0.000222189
										ANKMY1	-1.01796	0.000258782
										CCIN	-3.35488	0.000259211
										FBXL19-AS1	-1.32104	0.000278933
										ZNF284	-1.4407	0.000291622
										ZNF77	-1.97762	0.000310771
										PARD6B	-1.4327	0.000326843
										POU2F2	-1.35107	0.000355191
										ZNF775	-2.07933	0.000368727
										ZNF540	-2.54809	0.000373163
										MIR9-3HG	-1.46692	0.00037952
										ZNF34	-1.58182	0.000505286
										UBA6-AS1	-1.30631	0.000525351
										ABI3	-1.07438	0.000545496
										AC022034.2	-2.64978	0.000573128
										BCDIN3D	-2.16519	0.000660187
										ZSCAN16	-2.59141	0.000767284
										C12orf76	-1.5124	0.000813821
										RASGEF1C	-1.22122	0.000857866
										INSIG2	-1.18676	0.000883584
										ZNF829	-1.16271	0.000888246
										ZNF790	-1.74789	0.00100022
										B3GNT10	-1.59599	0.00108649
										ZNF785	-1.00629	0.00126845
										C6orf203	-1.20046	0.00139043
										GPR39	-1.44167	0.00140466
										BOLA3-AS1	-1.30164	0.00152524
										LINC00921	-6.06656	0.00166529
										RNF43	-3.89658	0.00175286
										ZNF44	-1.75025	0.00196421
										ING3	-1.08134	0.00217918
										AL132780.1	-3.94121	0.00221454
										AC023908.3	-3.3061	0.00224661
										AC006213.2	-1.31572	0.00233586
										AC139887.2	-1.48774	0.00254829
										DIO2	-1.04182	0.00289794
										AL590560.2	-1.72035	0.00353469
										RHEBL1	-1.61786	0.00551917
										MKRN2OS	-4.92354	0.00559769
										TVP23A	-4.05355	0.00631791
										ZNF436-AS1	-2.32326	0.0065349
										ZNF782	-1.41997	0.00662467
										CAPN10-DT	-1.40621	0.00669853
										AC016065.1	-1.20483	0.00705311
										FLRT3	-2.45243	0.0075747
										LINC01144	-5.21949	0.00885624
										FEM1A	-1.05794	0.00901712
										ZNF823	-1.63082	0.00918057
