# Supplementary material for: Chemical-induced phase transition and global conformational reorganization of chromatin
Source: Nat Commun. 2023 Sep 9;14:5556. doi: 10.1038/s41467-023-41340-4 (PMC10492836; doi:10.1038/s41467-023-41340-4)
Supplement: Supplementary file 6 — Supplementary Data 3 [file 41467_2023_41340_MOESM6_ESM.xlsx]

## Sheet: A to A
SYMBOL	baseMean	log2(FoldChange)	pvalue	padj	Change(adria/control)	E1_control	E1_adria	STATUS
CTRB2	12.2503	6.90809	1.13e-05	6.27e-05	UP	0.228393	0.505554	AA
GPR25	10.9704	6.69156	1.69e-05	9.1e-05	UP	0.589835	0.700629	AA
FOSB	78.0893	6.66775	6.89e-15	1.31e-13	UP	0.456017	0.654208	AA
SELPLG	23.2792	6.08395	6.59e-06	3.78e-05	UP	0.783429	1.03018	AA
DISP3	20.7669	5.81356	1.77e-05	9.49e-05	UP	0.541738	0.814303	AA
OVOL1	6.71782	5.53719	0.000305773	0.00127603	UP	0.925131	1.05927	AA
GUCA2A	6.22855	5.33332	0.000451557	0.00181189	UP	0.464452	0.390934	AA
RAPSN	22.6702	5.20695	9.23e-07	6.13e-06	UP	0.876624	0.772699	AA
P2RX2	34.5672	5.01193	4.74e-10	5.08e-09	UP	0.865279	0.731788	AA
FAM90A1	27.1701	4.93805	4.52e-08	3.69e-07	UP	0.14105	0.421482	AA
CTRB1	5.4005	4.88474	0.000969739	0.0035996	UP	0.323608	0.565428	AA
FAM83A-AS1	5.4005	4.88474	0.000969739	0.0035996	UP	0.548633	0.466574	AA
GALR2	13.5531	4.31369	7.6e-05	0.000360328	UP	0.840686	0.914118	AA
CYP26A1	9.51445	4.29278	0.000990586	0.00367101	UP	0.618758	0.71273	AA
IGSF22	4.59135	4.28193	0.00219183	0.00743232	UP	0.777737	0.501511	AA
LOC100506281	13.9297	4.25653	6.69e-05	0.0003195	UP	0.414876	0.574702	AA
SLC6A20	8.5077	4.16569	0.00143524	0.00512409	UP	0.53754	0.852702	AA
FAM205A	8.47957	4.04391	0.00159593	0.00563598	UP	0.929635	1.0263	AA
ALG1L2	22.0186	3.87246	7.55e-07	5.09e-06	UP	0.231823	0.520711	AA
CLDN9	7.39757	3.81764	0.00280623	0.00924242	UP	1.08427	1.15064	AA
LRCOL1	11.2202	3.74785	0.000464576	0.00185759	UP	0.904579	0.624939	AA
FRAT1	10.2412	3.73815	0.000560773	0.002196	UP	1.10745	0.797335	AA
PSMD6-AS2	129.345	3.39731	2.71e-28	1.83e-26	UP	0.206403	0.0387273	AA
LINC00304	6.5603	3.35001	0.00486618	0.0150407	UP	0.500333	0.905514	AA
NEFH	10.6763	3.26222	0.000628628	0.0024366	UP	0.652319	0.482134	AA
CCDC17	113.853	3.2565	1.33e-24	6.54e-23	UP	0.804287	0.624719	AA
ACTA1	22.1882	3.038	3.69e-06	2.21e-05	UP	0.550694	0.88846	AA
GNG14	5.68513	3.0184	0.00809634	0.0233398	UP	0.0145707	0.444063	AA
FAM83A	7.65407	2.92492	0.00340116	0.0109564	UP	0.589877	0.507668	AA
DLX1	24.7239	2.92193	1.8e-06	1.14e-05	UP	1.24963	1.56373	AA
NPY1R	16.0751	2.90011	0.000122154	0.000555279	UP	0.194441	0.244221	AA
KLHL35	9.62301	2.84893	0.00171901	0.00600664	UP	0.771752	1.16331	AA
FGF18	9.03915	2.82948	0.0021718	0.00737263	UP	0.850707	0.903086	AA
ATP1B2	12.6761	2.78698	0.00054442	0.00214042	UP	0.942713	0.856872	AA
PLIN5	7.15513	2.7836	0.00491664	0.0151581	UP	0.527723	0.393979	AA
RPS15AP10	10.4999	2.72981	0.00122633	0.00444438	UP	0.627653	0.534836	AA
LSMEM1	18.3682	2.65226	6.23e-05	0.000299374	UP	0.194951	0.0356471	AA
SHISA2	24.4273	2.63158	7.67e-06	4.35e-05	UP	0.361043	0.116195	AA
RASL11A	24.0229	2.58231	1.04e-05	5.78e-05	UP	0.875347	0.317366	AA
ZC3H12D	9.55918	2.5002	0.00236748	0.00796573	UP	0.0317072	0.0205027	AA
MXD1	62.3338	2.46803	1.29e-10	1.5e-09	UP	0.920014	0.656482	AA
CFAP53	12.7821	2.33789	0.00136614	0.00489655	UP	0.0903867	0.190523	AA
POMT1	159.218	2.33654	6.68e-22	2.46e-20	UP	0.386406	0.699384	AA
TEX14	21.833	2.28474	8.62e-05	0.000403603	UP	0.179332	0.173791	AA
CYP26C1	11.9822	2.26009	0.00170446	0.00596153	UP	0.585139	1.26237	AA
PIM2	49.6518	2.23416	6.01e-08	4.83e-07	UP	1.04206	0.385158	AA
FMNL2	36.5033	2.18907	2.52e-06	1.56e-05	UP	0.680905	0.0790033	AA
GCNT4	14.1791	2.15299	0.00132034	0.00474362	UP	0.368531	0.735625	AA
TSSK3	113.761	2.07741	1.06e-13	1.78e-12	UP	0.373733	0.882518	AA
C1orf162	43.2486	2.0748	3.69e-06	2.21e-05	UP	0.30005	0.0504692	AA
GRHL1	68.1516	2.0395	7.53e-09	6.9e-08	UP	1.02085	0.936903	AA
CTSK	29.8041	2.03051	5.48e-05	0.000267352	UP	0.940646	0.638245	AA
MSANTD1	20.0176	2.00472	0.000487182	0.0019399	UP	0.355144	0.685369	AA
PLIN4	14.7105	1.98323	0.00162294	0.00571476	STABLE	0.875519	0.432999	AA
GCH1	102.039	1.95939	2.08e-11	2.67e-10	STABLE	0.565216	0.409586	AA
TMEM86A	13.9559	1.91687	0.00262618	0.00873416	STABLE	0.727269	0.292586	AA
MYCL	40.3148	1.87737	1.24e-05	6.81e-05	STABLE	0.633165	0.454088	AA
GLMP	12.1656	1.85526	0.00392902	0.0124458	STABLE	0.889155	1.00422	AA
AKR7L	11.166	1.84323	0.00482007	0.0149007	STABLE	0.362341	0.737532	AA
EPHX3	19.1067	1.83052	0.00178563	0.00621325	STABLE	0.247681	0.391722	AA
HAP1	94.1155	1.81732	1.05e-09	1.08e-08	STABLE	0.340062	0.694091	AA
FAM86B3P	28.0763	1.79176	0.000214612	0.000928358	STABLE	0.967227	1.23128	AA
PYGM	37.9431	1.78869	4.04e-05	0.000202085	STABLE	0.822811	1.06032	AA
CCNG2	128.071	1.78829	1.46e-12	2.14e-11	STABLE	0.60407	0.526191	AA
GRB7	8.3739	1.78354	0.00854157	0.0244449	STABLE	0.86652	0.815768	AA
SBNO1-AS1	14.5529	1.74691	0.0030625	0.00997473	STABLE	0.572378	1.07758	AA
PYCARD	12.5721	1.74252	0.0048081	0.0148687	STABLE	0.510338	0.63229	AA
XKR7	6.93158	1.72344	0.0118922	0.0326012	STABLE	0.576706	0.623343	AA
CEL	25.0605	1.71622	0.000859051	0.00322418	STABLE	0.703065	0.600205	AA
RUNDC3A-AS1	14.5248	1.69492	0.00354557	0.0113474	STABLE	0.600652	0.983859	AA
PHYHD1	9.80856	1.6943	0.00887804	0.0252888	STABLE	0.441864	0.53439	AA
TRPM2-AS	36.1236	1.69213	0.000116296	0.000530104	STABLE	0.418265	0.697492	AA
SLC23A1	9.70519	1.67837	0.00848537	0.0243108	STABLE	1.04977	0.661811	AA
CREBRF	45.7194	1.67241	2.5e-05	0.000130326	STABLE	0.750091	0.498528	AA
SCN3B	15.9124	1.6703	0.00314141	0.0102008	STABLE	0.0497373	0.0653033	AA
FAM229A	92.4196	1.66626	2.29e-08	1.96e-07	STABLE	0.379138	0.838257	AA
MARCHF2	51.6922	1.6475	8.91e-06	5e-05	STABLE	0.296697	0.18263	AA
GRID2IP	16.865	1.64443	0.00290866	0.00953545	STABLE	0.615088	0.875068	AA
LINC00672	15.8091	1.62909	0.00343409	0.0110449	STABLE	0.868362	1.22207	AA
PDZK1	49.6063	1.62611	2.36e-05	0.000123818	STABLE	0.775815	0.928405	AA
NFE2L3	37.769	1.62323	0.000151588	0.000674124	STABLE	0.649506	0.454453	AA
PTGS2	31.5264	1.61177	0.000332102	0.001374	STABLE	0.243296	0.312227	AA
FAM117A	107.022	1.61174	4.09e-09	3.88e-08	STABLE	0.654078	0.764036	AA
APOE	24.724	1.59534	0.000981255	0.00363939	STABLE	0.761096	0.697259	AA
ACTN2	69.1408	1.59142	9.94e-07	6.56e-06	STABLE	0.279969	0.271544	AA
CHRNA10	30.3481	1.57243	0.000754992	0.00287266	STABLE	0.525626	0.516182	AA
SLC9A1	569.444	1.5408	1.91e-31	1.63e-29	STABLE	0.537799	0.800294	AA
GCNA	36.5467	1.52197	0.000277685	0.00117064	STABLE	1.04037	0.325384	AA
EGR2	20.4408	1.52071	0.00296034	0.00968176	STABLE	0.379252	0.28646	AA
ZNF192P1	21.4994	1.50379	0.00232293	0.00782305	STABLE	0.0220118	0.0426901	AA
GNRH1	37.0495	1.4961	0.000278142	0.0011723	STABLE	0.444935	0.379138	AA
NXF1	1364.68	1.4818	1.4e-62	4.04e-60	STABLE	0.952972	0.938398	AA
LAMA5-AS1	55.3452	1.47307	3.2e-05	0.000163143	STABLE	1.13256	1.3535	AA
MIR6819	34.6832	1.47217	0.000571869	0.00223801	STABLE	0.673763	0.736384	AA
PKD1L2	27.4359	1.46444	0.00126435	0.00456403	STABLE	0.415951	0.31665	AA
RGCC	21.5015	1.46182	0.00275753	0.00909682	STABLE	0.5338	0.282185	AA
PAIP2B	64.8316	1.42881	1.8e-05	9.62e-05	STABLE	0.395684	0.401223	AA
MIA	7.44239	1.42592	0.013526	0.0362888	STABLE	0.634305	0.569645	AA
NDRG1	956.221	1.40809	8.7e-42	1.3e-39	STABLE	0.514059	0.434034	AA
FUCA1	177.661	1.39322	8.36e-10	8.7e-09	STABLE	0.587807	0.58336	AA
ZNF395	230.362	1.38532	1.32e-13	2.18e-12	STABLE	0.635022	0.62125	AA
POLR2A	1857.8	1.35769	2.19e-66	6.54e-64	STABLE	0.932929	0.743039	AA
WNT9A	15.9172	1.34055	0.00889678	0.0253223	STABLE	0.883526	1.28677	AA
KLHL24	37.2359	1.33992	0.000841292	0.00316274	STABLE	0.928511	0.631732	AA
PAQR8	43.098	1.33542	0.000858049	0.00322109	STABLE	0.174987	0.117765	AA
TBX19	26.4594	1.33522	0.00367252	0.0117125	STABLE	0.554664	0.352607	AA
PAK6	15.7949	1.33457	0.00821884	0.0236624	STABLE	0.420897	0.716612	AA
ARID3B	124.788	1.32452	7.63e-07	5.13e-06	STABLE	0.555594	0.73335	AA
ACP4	21.2498	1.31516	0.00487282	0.0150587	STABLE	0.675692	0.739534	AA
ADAMTSL4	103.693	1.30973	9.33e-07	6.19e-06	STABLE	1.18487	1.33766	AA
KDM7A	91.8485	1.30429	3.76e-06	2.25e-05	STABLE	0.885887	0.605914	AA
MXD4	100.551	1.30371	3.62e-06	2.17e-05	STABLE	0.552075	0.588487	AA
NPFF	15.908	1.29262	0.00888154	0.0252948	STABLE	1.17722	1.03965	AA
CRTAC1	24.1659	1.2904	0.00495211	0.0152546	STABLE	0.533685	0.636062	AA
GPATCH2L	490.21	1.28772	6.36e-21	2.17e-19	STABLE	0.860789	0.579309	AA
DHDH	16.198	1.27799	0.0104168	0.0290856	STABLE	0.592898	0.506519	AA
RTL5	107.194	1.276	1.24e-06	8.07e-06	STABLE	0.958081	0.425236	AA
TMEM191A	10.575	1.2713	0.0152291	0.0402306	STABLE	0.541271	0.624518	AA
NR4A2	9.52876	1.25939	0.0150748	0.0398808	STABLE	0.088283	0.357997	AA
TEX52	24.1874	1.25759	0.00519755	0.0159139	STABLE	0.583385	0.659101	AA
TTC9	35.8071	1.2535	0.00189458	0.00654613	STABLE	0.261753	0.139241	AA
LINC02035	43.1417	1.23342	0.000850948	0.00319772	STABLE	0.643732	0.531319	AA
ERBB3	84.4222	1.22925	5.5e-05	0.000268167	STABLE	0.803637	0.725176	AA
CRISPLD2	97.3749	1.21107	1.68e-05	9.01e-05	STABLE	0.805364	0.817778	AA
H4C11	7.50622	1.19913	0.0130762	0.0352625	STABLE	0.467785	0.111847	AA
ASF1B	499.822	1.19867	1.69e-19	5.03e-18	STABLE	0.133789	0.193789	AA
NOXA1	18.4413	1.12724	0.0129386	0.0349339	STABLE	0.749249	0.778399	AA
AMOT	142.263	1.11613	1.73e-06	1.1e-05	STABLE	0.05505	0.318744	AA
LOC728392	55.9438	1.09686	0.00119204	0.00433388	STABLE	0.461266	0.493989	AA
TMEM81	16.7051	1.09454	0.0157979	0.0415406	STABLE	0.503596	0.652941	AA
GPBAR1	7.9712	1.09411	0.0178833	0.0461849	STABLE	0.71601	1.343	AA
TCAF2	13.5229	1.09276	0.017437	0.045186	STABLE	0.597746	0.0696252	AA
LOC101928909	29.0258	1.09228	0.00690315	0.020327	STABLE	0.802327	0.561145	AA
RBP4	57.0294	1.09137	0.000779889	0.00295567	STABLE	0.571558	0.619213	AA
MAP11	219.954	1.08324	8.2e-09	7.45e-08	STABLE	0.827228	1.47881	AA
CSPG5	90.4261	1.07802	7.93e-05	0.00037444	STABLE	0.84232	0.940787	AA
GSTM3	51.226	1.0771	0.00206	0.00704558	STABLE	0.86151	1.00621	AA
FBXW9	158.632	1.07659	5.57e-07	3.84e-06	STABLE	0.610879	0.310776	AA
PRSS12	103.254	1.07152	3.28e-05	0.000166973	STABLE	0.457099	0.166212	AA
ERI3-IT1	15.2422	1.0641	0.0175418	0.0454254	STABLE	0.490655	0.87739	AA
RHBDF1	495.406	1.05967	4.76e-15	9.24e-14	STABLE	0.647902	0.883125	AA
TCAP	7.10361	1.04934	0.0181903	0.0468519	STABLE	0.788616	0.727483	AA
RECK	99.4686	1.04918	0.000160139	0.000707833	STABLE	1.31026	1.04941	AA
U2AF1L4	79.0893	1.04167	0.000256976	0.00109142	STABLE	1.12046	1.0216	AA
FOXO4	46.8709	1.037	0.00264717	0.00879319	STABLE	1.10981	0.221992	AA
ASTL	7.6421	1.03605	0.0197317	0.0502259	STABLE	0.975907	1.76197	AA
FAM86HP	61.2528	1.03334	0.00105075	0.00387115	STABLE	0.621367	0.730791	AA
ALDH4A1	191.848	1.0288	5.49e-07	3.79e-06	STABLE	0.440707	0.887434	AA
AGAP5	68.3926	1.02812	0.000755761	0.00287477	STABLE	0.946792	0.635428	AA
ABTB1	45.0897	1.02721	0.00295135	0.0096593	STABLE	1.26256	1.57757	AA
MIA-RAB4B	24.3171	1.01946	0.0127844	0.0345689	STABLE	0.613211	0.708962	AA
TMEM253	13.7297	1.01923	0.0209297	0.0527816	STABLE	0.491334	0.800064	AA
SLC7A3	23.8253	1.01744	0.0130501	0.0352038	STABLE	0.236153	0.214042	AA
P4HA1	436.365	1.01338	3e-13	4.77e-12	STABLE	0.524612	0.174948	AA
SPEF1	11.2108	1.01132	0.0221286	0.0554218	STABLE	1.14619	1.29675	AA
RAB4B	22.4002	1.01123	0.0152159	0.0402017	STABLE	0.671486	0.712278	AA
RIPOR3	11.0695	1.00989	0.0224585	0.0561631	STABLE	0.657595	0.802553	AA
NKD1	172.779	0.999218	2.68e-06	1.65e-05	STABLE	0.0707171	0.248903	AA
PAQR6	316.3	0.998752	2.88e-10	3.19e-09	STABLE	1.21823	1.09438	AA
PPP2R3C	183.956	0.997905	7.79e-07	5.22e-06	STABLE	0.661624	0.185475	AA
PTPRH	45.5913	0.99624	0.003794	0.0120537	STABLE	1.1887	1.92189	AA
GNAT2	12.7587	0.992875	0.0223532	0.0559458	STABLE	0.964803	1.1645	AA
FXYD6	114.429	0.992335	5.51e-05	0.000268167	STABLE	0.588139	0.762774	AA
LOC100288123	125.027	0.980972	3.07e-05	0.000157616	STABLE	0.991092	0.458238	AA
CRY2	196.041	0.979915	7.18e-07	4.86e-06	STABLE	1.14605	0.942731	AA
ANO8	180.004	0.977162	5.5e-06	3.18e-05	STABLE	0.741753	0.755352	AA
HSD11B2	18.0955	0.976713	0.0197763	0.0503174	STABLE	1.08787	1.60529	AA
CCDC200	6.8871	0.975401	0.019593	0.0499355	STABLE	0.612963	0.757173	AA
PIGZ	6.8871	0.975401	0.019593	0.0499355	STABLE	0.876158	1.25454	AA
GRN	1133.75	0.970549	2.4e-23	1.03e-21	STABLE	0.725282	0.941826	AA
VWCE	35.5815	0.966639	0.0100922	0.0282877	STABLE	0.712459	0.744991	AA
PODNL1	34.515	0.966321	0.00937365	0.0265018	STABLE	0.606197	0.735538	AA
MIR548D1	10.1636	0.962992	0.0245051	0.060608	STABLE	0.696281	0.421529	AA
EPHX1	298.237	0.959849	2.61e-08	2.21e-07	STABLE	0.713912	0.753674	AA
C12orf57	702.582	0.959659	5.04e-17	1.21e-15	STABLE	0.67094	0.871564	AA
FIBCD1	363.012	0.95928	2.21e-10	2.48e-09	STABLE	0.692948	0.865344	AA
CDIPT	439.751	0.958105	1.61e-11	2.09e-10	STABLE	1.08189	1.16715	AA
NAAA	64.3648	0.953694	0.00184066	0.00637794	STABLE	0.86689	1.09877	AA
DNAJC4	131.421	0.950023	3.93e-05	0.000197217	STABLE	0.987061	1.22723	AA
NCKAP5L	496.99	0.949389	2.4e-13	3.85e-12	STABLE	1.12884	1.17153	AA
NBPF12	207.345	0.939774	1.51e-06	9.68e-06	STABLE	0.150621	0.347442	AA
SARDH	50.5936	0.930068	0.00581045	0.0174995	STABLE	0.496607	0.677077	AA
FBXW8	235.774	0.928802	4.58e-07	3.21e-06	STABLE	0.589012	0.52157	AA
SEMA6C	136.677	0.925582	5.82e-05	0.000281993	STABLE	1.10586	1.15014	AA
MIR198	235.203	0.923178	6.22e-07	4.27e-06	STABLE	0.301976	0.0084673	AA
CCT6P1	92.5039	0.922072	0.00130889	0.0047099	STABLE	0.568366	0.714705	AA
PDGFRL	77.6651	0.921775	0.00124607	0.00450876	STABLE	0.672365	0.388703	AA
KLF15	10.3783	0.921566	0.0239003	0.0593463	STABLE	0.905347	1.50835	AA
BMP8A	56.8063	0.916269	0.00357699	0.0114319	STABLE	0.380654	0.504384	AA
THSD4	21.3648	0.913705	0.0226186	0.0564939	STABLE	0.275987	0.268062	AA
GDPD2	15.3954	0.913585	0.0260558	0.0639143	STABLE	1.05918	0.395667	AA
CLU	5070.08	0.912717	4.85e-55	1.18e-52	STABLE	0.619783	0.821641	AA
TPH1	24.9412	0.909008	0.019036	0.0487615	STABLE	0.67441	0.0951189	AA
TMEM198	75.5262	0.906623	0.00176367	0.00614856	STABLE	0.945826	1.2417	AA
PRKCG	24.4346	0.905975	0.0195728	0.0498982	STABLE	1.24655	1.14258	AA
UBB	3522.88	0.905972	1.74e-46	3.08e-44	STABLE	0.258424	0.435224	AA
KRT14	27.6207	0.904628	0.0186992	0.0479794	STABLE	0.535713	0.645779	AA
RICTOR	645.967	0.903534	3.81e-14	6.69e-13	STABLE	0.562779	0.230376	AA
IDH2	153.265	0.900822	2.48e-05	0.000129534	STABLE	0.151752	0.205507	AA
IDH2-DT	25.8037	0.900096	0.0199384	0.0506247	STABLE	0.0718118	0.196117	AA
ACSL5	13.9596	0.898807	0.0286907	0.0692046	STABLE	0.539964	0.238368	AA
RHBDL1	103.872	0.898002	0.000663506	0.00255603	STABLE	0.3356	0.668407	AA
TMSB15A	133.418	0.897319	8.77e-05	0.000409467	STABLE	0.554974	0.628054	AA
PCSK1N	332.764	0.8946	8.45e-09	7.66e-08	STABLE	0.484724	0.402488	AA
ISYNA1	105.172	0.894571	0.000594764	0.00231865	STABLE	0.524205	0.453548	AA
NID1	1143.53	0.892186	4.83e-21	1.67e-19	STABLE	0.702694	0.622359	AA
ERG28	311.127	0.890633	2.3e-08	1.96e-07	STABLE	0.795906	0.487996	AA
TRIM52-AS1	50.5644	0.887824	0.00610821	0.0182635	STABLE	1.1126	0.548272	AA
NENF	414.756	0.886798	3.6e-10	3.93e-09	STABLE	0.43759	0.465536	AA
TMSB4X	4093.28	0.885949	1.09e-37	1.36e-35	STABLE	0.585573	0.484511	AA
ADAM11	209.347	0.88551	5.78e-06	3.33e-05	STABLE	0.723424	0.824955	AA
ANXA3	361.262	0.882403	3.8e-09	3.62e-08	STABLE	0.638559	0.550088	AA
FBLN1	1443.64	0.881603	1.47e-23	6.39e-22	STABLE	0.366047	0.508369	AA
NGFR	92.8836	0.879651	0.00161244	0.00568547	STABLE	0.848894	1.15256	AA
AZIN2	39.979	0.877049	0.0106203	0.0295633	STABLE	0.424582	0.497789	AA
IGFBP6	162.114	0.875879	5.76e-05	0.000279722	STABLE	1.15084	1.32308	AA
IDUA	49.2384	0.875408	0.00735541	0.021506	STABLE	0.670171	0.800497	AA
METRN	686.643	0.874447	1.29e-14	2.39e-13	STABLE	0.36253	0.599503	AA
AKAP8L	375.301	0.87443	1.04e-08	9.3e-08	STABLE	0.373492	0.618811	AA
P4HTM	283.438	0.873158	2.82e-07	2.04e-06	STABLE	0.694559	1.12649	AA
CHMP2A	187.839	0.87254	2.84e-05	0.000146698	STABLE	2.3286	2.00661	AA
RASL10A	18.6264	0.872441	0.0293728	0.070635	STABLE	0.493028	0.574358	AA
LINC00654	8.65359	0.86898	0.0271067	0.066048	STABLE	0.0320832	0.00288256	AA
USH1C	71.3481	0.864993	0.00242332	0.00812662	STABLE	0.522289	0.391264	AA
AFMID	215.359	0.864414	4.6e-06	2.7e-05	STABLE	0.443144	0.588912	AA
P3H1	1045.13	0.86274	3.98e-19	1.14e-17	STABLE	0.354302	0.555906	AA
EPB41L5	457.901	0.858571	4.46e-10	4.8e-09	STABLE	0.604791	0.572335	AA
TOR2A	123.562	0.858332	0.000225155	0.00096959	STABLE	0.341823	0.495722	AA
ASAH1	576.578	0.857184	2.2e-12	3.15e-11	STABLE	0.312274	0.476367	AA
PSME1	282.424	0.855293	2.41e-07	1.77e-06	STABLE	0.981504	0.623783	AA
MAP3K1	340.348	0.854067	3.24e-08	2.71e-07	STABLE	0.358433	0.27733	AA
ANKRD23	101.142	0.853416	0.000812011	0.00306466	STABLE	0.881044	1.27642	AA
FSTL1	4842.54	0.852553	3.67e-48	7.04e-46	STABLE	0.328242	0.187417	AA
ZC3HAV1	524.667	0.849984	3.5e-11	4.36e-10	STABLE	1.01884	0.490703	AA
ANXA2P2	100.2	0.847067	0.00144298	0.00514768	STABLE	0.974079	0.913328	AA
TMEM87B	168.692	0.846358	7.94e-05	0.00037468	STABLE	0.991748	0.796652	AA
BSDC1	719.188	0.84529	7.06e-14	1.21e-12	STABLE	0.484824	0.665842	AA
PIGT	953.661	0.844684	1.23e-17	3.09e-16	STABLE	0.47801	0.429924	AA
CTSV	324.792	0.843379	9.65e-08	7.49e-07	STABLE	0.375609	0.671219	AA
POU5F1P3	5.55573	0.842825	0.0166315	0.0433948	STABLE	0.330693	0.0931547	AA
GRIN2C	83.7023	0.837308	0.00211816	0.00721203	STABLE	0.979374	1.10114	AA
SEPTIN1	42.5156	0.836166	0.0130309	0.0351572	STABLE	1.10786	1.32137	AA
DMPK	698.602	0.836006	1.53e-10	1.75e-09	STABLE	0.656445	0.763897	AA
MATN3	278.524	0.835746	2.16e-06	1.35e-05	STABLE	0.433318	0.106361	AA
JUP	173.146	0.835565	3.45e-05	0.000175112	STABLE	0.608617	0.759331	AA
PARD6G	288.634	0.834974	3.61e-07	2.56e-06	STABLE	1.10838	1.45406	AA
TAPBPL	152.11	0.83405	9.25e-05	0.000430172	STABLE	0.737006	0.802336	AA
TUBA1A	756.2	0.833728	5.46e-14	9.45e-13	STABLE	1.25765	1.05298	AA
FAM53C	776.901	0.833392	6.03e-15	1.16e-13	STABLE	1.04888	1.12829	AA
AASS	114.509	0.832974	0.000753444	0.00286737	STABLE	0.0470072	0.00437392	AA
IFI6	161.542	0.832916	8.24e-05	0.0003874	STABLE	0.541483	0.703094	AA
RP2	181.774	0.832625	4.06e-05	0.000202713	STABLE	0.936058	0.315538	AA
TTC39A	99.322	0.832015	0.00143078	0.00511118	STABLE	0.207512	0.176204	AA
TBC1D9	142.826	0.831257	0.000134946	0.000608576	STABLE	0.932871	0.571237	AA
FAM161B	85.4074	0.829882	0.00177301	0.00617522	STABLE	2.35221	3.39845	AA
RPN2	2790.83	0.829095	4.75e-33	4.44e-31	STABLE	0.834633	0.707434	AA
IDH1	403.856	0.828918	2.86e-08	2.41e-07	STABLE	0.353916	0.151927	AA
NCSTN	851.253	0.828776	1.3e-15	2.68e-14	STABLE	0.605242	0.704402	AA
NIM1K	19.1167	0.828633	0.0312122	0.0743196	STABLE	0.355537	0.315354	AA
RTN4RL2	383.241	0.828436	1.62e-08	1.42e-07	STABLE	0.358859	0.133751	AA
COL4A5	52.3016	0.828328	0.00810894	0.0233681	STABLE	0.0876648	0.185086	AA
SLC30A3	219.298	0.826933	1.28e-05	7e-05	STABLE	0.663538	1.24311	AA
ATP6V1A	596.322	0.826379	1.68e-11	2.18e-10	STABLE	0.858895	0.166028	AA
NLGN3	52.595	0.825987	0.00889852	0.0253234	STABLE	1.3858	0.140012	AA
ITM2C	896.492	0.825071	2.68e-14	4.77e-13	STABLE	1.05824	1.23768	AA
ABCA7	70.8925	0.824858	0.00452635	0.0140859	STABLE	0.61342	1.04109	AA
CCDC78	91.7823	0.824466	0.00143169	0.00511341	STABLE	0.482484	0.536813	AA
DNAL4	40.6651	0.823871	0.0142245	0.0379618	STABLE	0.546912	0.633979	AA
PPM1J	107.382	0.823804	0.00102729	0.00379238	STABLE	0.624453	1.13723	AA
GPR155	29.4483	0.82348	0.0236722	0.0588192	STABLE	0.980328	0.576227	AA
ALDOC	55.236	0.822945	0.00770347	0.0223872	STABLE	0.827912	0.703167	AA
PELI1	149.661	0.821536	0.00016563	0.000731041	STABLE	0.518523	0.0619707	AA
MAGED2	1272.62	0.820077	1.27e-19	3.89e-18	STABLE	0.365297	0.605156	AA
RTL8C	405.43	0.819993	5.33e-09	5e-08	STABLE	0.629067	0.0210379	AA
APLP2	3883.26	0.819854	2.28e-35	2.38e-33	STABLE	0.623513	0.37889	AA
RASGRP4	33.6274	0.817805	0.0192369	0.0491873	STABLE	0.321088	0.501744	AA
NABP2	397.89	0.817763	7.63e-09	6.97e-08	STABLE	0.702004	0.960444	AA
AGAP4	103.756	0.816301	0.00124553	0.0045086	STABLE	0.77613	0.913899	AA
NANOS1	49.757	0.8162	0.0114457	0.0315192	STABLE	0.969842	0.878553	AA
CTF1	29.4335	0.815493	0.0253566	0.0624512	STABLE	0.892065	0.996611	AA
LOC101928323	18.3243	0.814497	0.0333801	0.0787346	STABLE	0.897148	0.646658	AA
DYNLRB1	220.978	0.814096	8.07e-06	4.56e-05	STABLE	0.805199	0.862326	AA
NIPAL3	144.437	0.813997	0.000169224	0.00074546	STABLE	0.409034	0.510101	AA
WDR83	612.795	0.813983	1.43e-11	1.88e-10	STABLE	0.3577	0.184807	AA
PIK3AP1	123.22	0.812605	0.000797179	0.0030143	STABLE	0.752848	0.524996	AA
ATP5PD	740.593	0.812444	1.67e-12	2.43e-11	STABLE	0.886209	0.842382	AA
EIF4E3	325.37	0.812044	1.47e-07	1.11e-06	STABLE	0.183945	0.112298	AA
LOC100128770	10.3448	0.811894	0.0336439	0.0792545	STABLE	1.1754	0.91652	AA
TIMP2	2622.4	0.809533	4.68e-29	3.28e-27	STABLE	0.514575	0.489083	AA
ALDH2	386.787	0.809429	8.67e-08	6.79e-07	STABLE	0.690153	0.813165	AA
RPS15	4821.73	0.807835	3.68e-41	5.41e-39	STABLE	0.441725	0.690368	AA
DNAJB9	93.2588	0.807588	0.001818	0.00631049	STABLE	0.191419	0.0273431	AA
PHYH	54.1673	0.806822	0.0115781	0.0318502	STABLE	0.559849	0.500368	AA
RAI2	33.846	0.806641	0.0203173	0.0514436	STABLE	0.370419	0.0465053	AA
ALOXE3	71.0503	0.804401	0.00460159	0.014298	STABLE	0.66919	1.12714	AA
FTL	12310.8	0.801938	7.11e-53	1.58e-50	STABLE	0.681247	0.835248	AA
NAGLU	181.481	0.801572	7.22e-05	0.000343389	STABLE	0.451923	0.722309	AA
TUBB3	1631.16	0.800899	1.35e-22	5.3e-21	STABLE	0.931886	0.748377	AA
HMGCL	80.8127	0.800146	0.00315985	0.0102552	STABLE	0.60256	0.655331	AA
HMGCS1	2222.41	0.799488	6.73e-23	2.72e-21	STABLE	0.532225	0.318617	AA
FTH1	12440.9	0.797183	6.14e-60	1.7e-57	STABLE	0.731269	0.764892	AA
DCXR	643.67	0.796668	1.56e-11	2.04e-10	STABLE	0.512351	0.605555	AA
ARSK	41.7709	0.795548	0.0157055	0.0413155	STABLE	0.656573	0.372555	AA
SHC2	57.5389	0.795151	0.0108639	0.0301321	STABLE	0.424643	0.525348	AA
MED24	858.652	0.794984	6.11e-14	1.05e-12	STABLE	0.586259	0.784561	AA
NT5DC2	2404.39	0.792303	1.16e-25	6.27e-24	STABLE	0.984754	1.40596	AA
HSD3B7	93.5522	0.792235	0.0027074	0.00895748	STABLE	0.485106	1.15253	AA
LOC102724814	262.324	0.790523	3.2e-06	1.94e-05	STABLE	0.664333	0.736756	AA
CHP1	928.164	0.7901	1.13e-13	1.89e-12	STABLE	0.54071	0.687436	AA
CASS4	10.2582	0.789694	0.0323559	0.0766362	STABLE	0.160621	0.0651448	AA
NUCB1	1471.7	0.789431	1.7e-19	5.07e-18	STABLE	0.675166	0.422261	AA
MAP1LC3B	885.355	0.789299	2.1e-14	3.77e-13	STABLE	0.594223	0.834633	AA
LGALS3BP	3407.16	0.789057	3.72e-35	3.83e-33	STABLE	0.454765	0.594701	AA
PCDHB16	33.8351	0.788862	0.0226843	0.0566193	STABLE	0.0317621	0.666315	AA
ATP6V0E2	170.693	0.788822	9.35e-05	0.000434293	STABLE	0.555031	1.34218	AA
ARL6IP1	3189.44	0.788805	8.47e-34	8.21e-32	STABLE	0.712315	0.616739	AA
GNAS	12711.6	0.788526	3.16e-47	5.64e-45	STABLE	0.65424	0.712633	AA
SLC25A23	824.653	0.788082	5.05e-14	8.77e-13	STABLE	0.601211	0.188579	AA
CD81-AS1	438.192	0.787632	3.08e-08	2.58e-07	STABLE	1.18103	1.69953	AA
SAA1	103.827	0.787621	0.00185166	0.00641241	STABLE	0.411425	0.148468	AA
PLSCR3	28.9034	0.787339	0.0303582	0.0726315	STABLE	0.906368	1.18616	AA
AP1G2	452.477	0.786661	3.95e-09	3.76e-08	STABLE	0.666943	0.730051	AA
CASTOR3	69.697	0.786253	0.0078035	0.0226109	STABLE	0.980237	1.23567	AA
NPC2	579.953	0.786053	2.34e-10	2.61e-09	STABLE	0.864253	0.882964	AA
CD55	394.72	0.784814	1.92e-07	1.43e-06	STABLE	0.397788	0.18818	AA
ARF4-AS1	10.4764	0.783091	0.0349728	0.081835	STABLE	0.91761	0.554939	AA
ST3GAL6	75.4461	0.782529	0.00452927	0.0140925	STABLE	0.467011	0.1443	AA
PSAP	5852.07	0.782423	1.1e-42	1.66e-40	STABLE	0.583744	0.777159	AA
PODXL2	231.797	0.782282	1.3e-05	7.12e-05	STABLE	0.848917	1.29828	AA
SDC3	527.085	0.782078	7.07e-10	7.45e-09	STABLE	0.52363	0.76665	AA
NDUFB2	439.498	0.781954	1.89e-08	1.63e-07	STABLE	0.365874	0.650681	AA
RPS19	8445.97	0.781773	1.2e-49	2.38e-47	STABLE	0.933606	0.847356	AA
METTL26	445.763	0.781589	1.81e-08	1.57e-07	STABLE	0.415291	0.554355	AA
CLGN	63.6212	0.781166	0.00714786	0.0209529	STABLE	0.843451	0.457644	AA
SNX6	588.854	0.780966	6.37e-10	6.74e-09	STABLE	0.518702	0.303518	AA
CCDC115	208.463	0.780569	2.57e-05	0.000133765	STABLE	1.11278	1.32829	AA
RPS20	6306.03	0.778941	1.19e-36	1.37e-34	STABLE	0.375376	0.604324	AA
BEST1	9985.52	0.77809	1.14e-49	2.28e-47	STABLE	0.7008	0.841217	AA
TMEM106C	1231.9	0.777989	4.12e-17	9.89e-16	STABLE	0.50914	0.655239	AA
RIC8B	110.383	0.777524	0.00122542	0.00444196	STABLE	0.276775	0.0481903	AA
CMTM4	451.645	0.777182	1.58e-08	1.39e-07	STABLE	0.853792	0.47176	AA
SELENON	1762.2	0.777017	1.72e-21	6.12e-20	STABLE	0.589402	0.546557	AA
DYRK4	314.046	0.776717	7.24e-07	4.89e-06	STABLE	0.561128	0.493106	AA
IGFLR1	60.5439	0.776052	0.00892061	0.0253783	STABLE	1.12338	1.39284	AA
SPARC	10773.3	0.776031	2.63e-54	6.14e-52	STABLE	0.410865	0.38295	AA
TMEM59	413.809	0.775717	6.38e-08	5.1e-07	STABLE	0.423499	0.518314	AA
EIF3K	774.793	0.775428	9.57e-13	1.44e-11	STABLE	0.642231	0.743988	AA
TMEM59L	171.609	0.775392	0.000328389	0.00135956	STABLE	0.63647	0.443701	AA
PSMB4	2091.38	0.775101	7.35e-25	3.69e-23	STABLE	0.675673	0.819664	AA
PCK2	155.087	0.774009	0.000290673	0.00121948	STABLE	0.891308	0.718919	AA
PLAC9	22.247	0.773995	0.0353044	0.0824524	STABLE	0.616868	0.773837	AA
UQCRQ	1631.1	0.773296	7.56e-21	2.57e-19	STABLE	0.535165	0.325311	AA
MYO1A	16.2867	0.773114	0.0394038	0.0904506	STABLE	0.76561	0.881267	AA
TRAPPC1	459.335	0.772861	2.11e-08	1.81e-07	STABLE	0.860979	1.17185	AA
LPIN2	770.4	0.772107	5.75e-13	8.89e-12	STABLE	0.0839903	0.114151	AA
GPAA1	2683.71	0.769531	3.04e-27	1.88e-25	STABLE	0.39275	0.800927	AA
AKR1B1	1324.16	0.768906	1.64e-18	4.4e-17	STABLE	0.520453	0.433522	AA
ANKRD9	158.359	0.768787	0.000225141	0.00096959	STABLE	0.65345	0.807397	AA
CPD	1107.45	0.768655	2.04e-15	4.12e-14	STABLE	0.570552	0.202013	AA
IL13RA1	603.434	0.768618	5.94e-10	6.31e-09	STABLE	1.06852	0.395643	AA
RPSA	19319.9	0.768397	9.92e-59	2.7e-56	STABLE	0.128741	0.178203	AA
GAA	1375.91	0.766229	2.12e-18	5.63e-17	STABLE	0.586795	0.538123	AA
SLC35D2	57.4734	0.766194	0.012159	0.0331878	STABLE	0.420667	0.338818	AA
WDR83OS	395.667	0.765498	6.57e-07	4.48e-06	STABLE	0.190088	0.283616	AA
TSPO	864.125	0.765225	1.78e-13	2.88e-12	STABLE	0.675741	0.867127	AA
NFATC4	60.6928	0.764478	0.0093781	0.0265099	STABLE	0.949651	0.31274	AA
NAPA-AS1	118.911	0.764019	0.00110103	0.00403437	STABLE	0.466937	0.822377	AA
CATSPERG	41.9634	0.763799	0.0191317	0.0489858	STABLE	0.41533	0.628877	AA
NRIP3	335.657	0.763775	5.46e-07	3.78e-06	STABLE	0.822581	0.179646	AA
DDOST	2664.39	0.763212	2.89e-28	1.94e-26	STABLE	0.333388	0.696931	AA
SBK1	106.348	0.762782	0.00197102	0.00678069	STABLE	0.992994	0.990801	AA
P4HB	10029.4	0.76198	4.24e-51	8.69e-49	STABLE	0.571858	0.578149	AA
DDN	30.163	0.761803	0.0304575	0.0728209	STABLE	1.24348	0.956807	AA
PAM	791.045	0.761052	1.34e-11	1.77e-10	STABLE	0.852668	0.503693	AA
MZT2B	1649.63	0.760023	2.19e-19	6.43e-18	STABLE	1.14191	1.20039	AA
SERINC2	96.4852	0.759329	0.00263742	0.0087656	STABLE	0.452608	0.67406	AA
ECH1	195.784	0.758794	6.75e-05	0.00032204	STABLE	0.286954	0.741837	AA
LAPTM4B	1520.8	0.758372	8.79e-20	2.72e-18	STABLE	0.878915	0.481532	AA
MIR1307	19.8083	0.758349	0.0392465	0.0901464	STABLE	0.63155	0.833399	AA
RASSF2	168.495	0.758221	0.000200891	0.000873773	STABLE	0.618526	0.535042	AA
PARGP1-AGAP4	122.699	0.757762	0.00172882	0.00603747	STABLE	0.583306	0.604584	AA
ZNF185	854.379	0.757042	8.66e-13	1.31e-11	STABLE	0.968233	0.32109	AA
PDIA3	6239.18	0.755316	3.36e-39	4.51e-37	STABLE	0.560783	0.641199	AA
COMTD1	311.669	0.755149	1.37e-06	8.87e-06	STABLE	0.423216	0.23901	AA
ECM1	409.826	0.753502	6.64e-08	5.29e-07	STABLE	1.05898	1.05952	AA
LAMA3	42.9788	0.752961	0.0210559	0.053034	STABLE	0.152078	0.0781741	AA
LOXL2	2727.65	0.751538	1.8e-27	1.13e-25	STABLE	0.801356	0.572461	AA
CIRBP	866.789	0.751498	7.54e-12	1.02e-10	STABLE	1.07833	1.02784	AA
COPE	742.699	0.751473	7.2e-12	9.81e-11	STABLE	0.289225	0.816946	AA
GPD1	15.3883	0.751156	0.0419629	0.0953763	STABLE	1.06304	0.984658	AA
MIR4758	19.8008	0.751107	0.0405033	0.0925202	STABLE	1.10222	0.741575	AA
MGST3	464.742	0.750971	2.04e-08	1.75e-07	STABLE	0.324184	0.226331	AA
CD81	2117.84	0.75073	4.76e-21	1.65e-19	STABLE	1.38967	1.84648	AA
STOM	680.98	0.75029	3.4e-11	4.25e-10	STABLE	0.997455	0.405728	AA
SBSPON	8.56867	0.749744	0.0317624	0.0754558	STABLE	0.332422	0.435549	AA
TMEM230	566.228	0.747821	7.29e-10	7.66e-09	STABLE	0.5073	0.465955	AA
PLD1	77.3417	0.747542	0.0055904	0.0169262	STABLE	0.737654	0.324264	AA
ZNHIT1	410.393	0.747056	1.8e-07	1.35e-06	STABLE	0.799558	1.51157	AA
IDH3G	341.955	0.744184	8.55e-07	5.71e-06	STABLE	0.543469	0.229021	AA
STMN1	3729.43	0.743975	2.03e-30	1.6e-28	STABLE	0.599403	0.776413	AA
NME4	1292.34	0.743964	3.31e-17	8.03e-16	STABLE	0.605248	0.542118	AA
TRIM45	79.3571	0.743875	0.00689306	0.0203039	STABLE	0.2128	0.428173	AA
FXYD6-FXYD2	18.8195	0.743577	0.0434785	0.0982091	STABLE	0.580622	0.754734	AA
SRM	3164.3	0.743563	3.41e-26	1.95e-24	STABLE	0.410636	0.778787	AA
ZNF335	370.482	0.743506	6.94e-07	4.71e-06	STABLE	0.789335	1.03939	AA
PDIA4	1444.34	0.742837	2.88e-17	7.02e-16	STABLE	1.21111	1.17121	AA
TK1	2842.46	0.742799	5.28e-28	3.4e-26	STABLE	0.463024	0.861356	AA
DNASE2	245.177	0.742717	1.7e-05	9.1e-05	STABLE	0.576281	0.345457	AA
CETN2	301.217	0.742413	3.15e-06	1.91e-05	STABLE	1.07216	0.249999	AA
CTSB	2825.78	0.741746	1.23e-28	8.5e-27	STABLE	1.03745	0.891398	AA
MAN2B2	324.829	0.74066	2.22e-06	1.38e-05	STABLE	0.745483	0.662691	AA
UBL7	348.266	0.740434	9.64e-07	6.38e-06	STABLE	0.398832	0.527664	AA
SLC39A8	187.033	0.74007	0.000209081	0.000905935	STABLE	0.0806859	0.046964	AA
CYFIP2	370.556	0.739761	4.86e-07	3.39e-06	STABLE	0.453549	0.435402	AA
NUDT17	152.012	0.739398	0.000512458	0.0020299	STABLE	1.22415	1.0917	AA
PAIP2	574.781	0.73931	1.1e-09	1.13e-08	STABLE	0.769471	0.456379	AA
ROGDI	153.055	0.738407	0.000459845	0.00184069	STABLE	0.981718	1.00487	AA
SEPTIN3	275.119	0.738238	1e-05	5.59e-05	STABLE	0.685507	0.644734	AA
NAPA	736.471	0.738112	4.46e-11	5.48e-10	STABLE	0.462514	0.795305	AA
DKK3	923.248	0.737492	1.78e-12	2.58e-11	STABLE	0.910278	0.649332	AA
ALDH1L1-AS1	13.7068	0.737323	0.043057	0.0974018	STABLE	1.27203	1.74997	AA
SEZ6L2	555.728	0.736607	6.14e-09	5.7e-08	STABLE	1.22681	1.21534	AA
CYB5R3	2132.14	0.736405	5.45e-23	2.27e-21	STABLE	0.746871	0.779615	AA
C1R	154.297	0.736239	0.000443837	0.00178366	STABLE	0.683421	0.688467	AA
NRTN	38.6852	0.735616	0.0278277	0.0674531	STABLE	0.652894	1.00583	AA
PLD3	574.962	0.735581	1.01e-09	1.04e-08	STABLE	0.461341	0.682547	AA
SDC2	501.779	0.735408	1.86e-08	1.6e-07	STABLE	0.0470646	0.239246	AA
NARF	384.507	0.735368	5.16e-07	3.58e-06	STABLE	0.485157	0.65178	AA
FOXH1	140.242	0.733542	0.00125056	0.00452143	STABLE	0.800417	0.402076	AA
PLCG2	128.242	0.7331	0.00116676	0.00425129	STABLE	0.0755008	0.119197	AA
ASPH	2286.85	0.733086	1.32e-23	5.78e-22	STABLE	0.601185	0.30413	AA
TNFRSF6B	36.0221	0.732436	0.0275024	0.0668157	STABLE	0.305281	0.667615	AA
GLO1	1839.98	0.732289	1.5e-18	4.06e-17	STABLE	0.064703	0.078633	AA
CENPQ	133.475	0.731784	0.00190036	0.00656361	STABLE	0.210289	0.0562911	AA
CTSD	993.829	0.731594	1.07e-12	1.6e-11	STABLE	1.59731	2.26823	AA
WBP1	166.382	0.731079	0.00030939	0.0012894	STABLE	0.853431	0.792974	AA
CADM3	191.269	0.730376	0.000462898	0.00185251	STABLE	0.10229	0.261277	AA
TSPYL2	254.002	0.730169	3.15e-05	0.000161102	STABLE	0.880912	0.654239	AA
PRDX1	7559.42	0.730063	7.01e-37	8.29e-35	STABLE	0.663714	0.589518	AA
GSTP1	5570.77	0.729496	1.67e-31	1.43e-29	STABLE	0.648492	0.858338	AA
VPS16	450.134	0.728771	2.32e-07	1.71e-06	STABLE	1.04923	1.28619	AA
GPX1	2251.71	0.728615	1.02e-20	3.44e-19	STABLE	0.685225	1.31477	AA
BAIAP2L2	68.0444	0.728196	0.0101822	0.0285181	STABLE	0.423091	0.626022	AA
VAT1	1466.74	0.727367	5.42e-16	1.16e-14	STABLE	0.636678	0.630929	AA
EGFL7	402.521	0.727095	2.03e-07	1.51e-06	STABLE	0.652214	0.867021	AA
NDUFS7	502.267	0.726873	2.71e-08	2.29e-07	STABLE	0.667511	1.53191	AA
UQCRC2	887.371	0.726731	2.47e-12	3.52e-11	STABLE	0.726822	0.464319	AA
LINC01554	7.85905	0.726467	0.0271281	0.0660912	STABLE	0.686236	0.808369	AA
CRTAP	2224.65	0.725173	2.83e-23	1.2e-21	STABLE	0.523787	0.306516	AA
PLEKHH1	253.007	0.724973	2.05e-05	0.000108312	STABLE	0.44828	0.337166	AA
ISG15	136.652	0.724959	0.000953035	0.00354554	STABLE	0.431158	0.922829	AA
SOX15	40.4968	0.724952	0.0264433	0.0647082	STABLE	0.63932	1.00053	AA
MRPL53	384.66	0.724458	5.82e-07	4e-06	STABLE	0.676238	1.01536	AA
ZNF358	356.425	0.72397	9.03e-07	6e-06	STABLE	0.385743	0.126982	AA
PRDX5	770.453	0.723513	0.000922113	0.00343892	STABLE	0.821102	1.04772	AA
PALLD	3712.01	0.722814	3.67e-29	2.6e-27	STABLE	1.40668	0.831609	AA
HCFC1R1	1312.31	0.722778	3.12e-05	0.00015954	STABLE	0.857739	0.729837	AA
PBXIP1	73.2917	0.722275	0.0092337	0.0261547	STABLE	0.921483	1.12745	AA
CLCN6	255.214	0.722152	2.47e-05	0.000128993	STABLE	0.671407	0.763074	AA
RND2	24.7808	0.721319	0.0404156	0.0923547	STABLE	0.556649	0.594011	AA
MROH8	292.434	0.720755	5.45e-05	0.000265941	STABLE	0.780859	0.704269	AA
PDK1	120.413	0.720629	0.00267797	0.00887447	STABLE	1.15049	0.908686	AA
MYL2	40.7439	0.719768	0.0298192	0.0715856	STABLE	0.711335	0.849846	AA
RBX1	474.696	0.718265	1.33e-07	1.01e-06	STABLE	0.370348	0.00858985	AA
LAMA5	2182.35	0.718128	1.35e-21	4.83e-20	STABLE	0.867589	0.868418	AA
C20orf204	41.0126	0.717739	0.0273782	0.0666026	STABLE	0.339609	0.621377	AA
SNAP23	581.26	0.7176	3.58e-09	3.43e-08	STABLE	0.507278	0.53761	AA
LOC101927267	83.3921	0.716979	0.00832526	0.0239235	STABLE	0.933059	1.00287	AA
ACTR1B	618.097	0.716773	1.58e-09	1.58e-08	STABLE	0.912131	1.09015	AA
CD160	11.3282	0.716587	0.0443142	0.0997891	STABLE	0.969093	0.845301	AA
ETHE1	284.387	0.716411	1.03e-05	5.76e-05	STABLE	0.332657	0.329655	AA
SLC43A2	96.865	0.716389	0.00533284	0.0162571	STABLE	1.19952	0.996657	AA
TEP1	411.266	0.71556	2.51e-07	1.83e-06	STABLE	0.735479	0.761229	AA
EXOSC5	366.856	0.715411	4.22e-06	2.49e-05	STABLE	0.500603	0.283494	AA
DHRS13	77.452	0.715172	0.00853304	0.0244243	STABLE	0.916928	1.03907	AA
MIR3917	298.331	0.715116	6.57e-06	3.77e-05	STABLE	0.601272	0.862478	AA
ASRGL1	140.62	0.714827	0.00117411	0.00427467	STABLE	0.655215	0.737973	AA
RPIA	622.604	0.714263	1.13e-09	1.15e-08	STABLE	0.510566	0.407487	AA
IPO4	1019.92	0.713917	3.76e-13	5.91e-12	STABLE	1.0045	0.874203	AA
PSME2	273.796	0.713351	1.64e-05	8.85e-05	STABLE	0.596691	0.647889	AA
TMEM205	108.299	0.713216	0.00288724	0.0094784	STABLE	0.423327	0.971761	AA
ANAPC15	321.539	0.713189	1.28e-05	7e-05	STABLE	1.07426	0.929219	AA
COX4I1	2437.37	0.71314	1.18e-22	4.62e-21	STABLE	0.5917	0.898878	AA
ASIC3	67.1369	0.712987	0.0203203	0.051444	STABLE	1.68263	2.01114	AA
BMS1P4-AGAP5	135.472	0.712865	0.00214959	0.00730539	STABLE	0.850954	0.561899	AA
TMEM245	774.87	0.711642	1.31e-10	1.52e-09	STABLE	0.726481	0.287907	AA
GDF9	1131.42	0.711575	5.14e-14	8.92e-13	STABLE	0.535165	0.325311	AA
STMP1	409.412	0.710654	3.7e-07	2.62e-06	STABLE	0.345996	0.0387691	AA
TMEM160	267.276	0.710635	3.32e-05	0.000168971	STABLE	0.465601	0.530164	AA
PPDPF	1619.57	0.710491	2.02e-15	4.07e-14	STABLE	0.979699	1.01906	AA
TLE5	2015.2	0.710167	2.6e-19	7.58e-18	STABLE	0.381379	0.67273	AA
NDUFB11	774.076	0.710114	3.96e-11	4.9e-10	STABLE	0.915247	0.543413	AA
TAF9B	606.889	0.709535	9.64e-09	8.68e-08	STABLE	0.456187	0.333097	AA
GM2A	669.436	0.709473	5.73e-10	6.09e-09	STABLE	0.243945	0.379204	AA
PCLAF	1603.07	0.709322	2.28e-18	6.04e-17	STABLE	0.4692	0.578039	AA
MIR1282	1626.65	0.708757	1.75e-18	4.68e-17	STABLE	0.441048	0.491309	AA
ANXA2	25171.2	0.708455	1.16e-52	2.49e-50	STABLE	0.223986	0.398466	AA
MXRA7	692.488	0.708254	6.75e-10	7.12e-09	STABLE	0.745723	0.554438	AA
CIB2	294.754	0.708224	1.17e-05	6.49e-05	STABLE	0.056263	0.162587	AA
MDK	1289	0.707644	2.15e-12	3.09e-11	STABLE	1.4276	2.18421	AA
ATP5ME	219.241	0.707497	0.000104753	0.000480735	STABLE	0.468483	0.608479	AA
RAB2B	113.968	0.70713	0.00270287	0.00894724	STABLE	0.624332	0.300213	AA
CFAP36	290.123	0.706912	3.55e-05	0.000180036	STABLE	0.30963	0.138352	AA
OAT	983.847	0.70675	3.24e-13	5.11e-12	STABLE	0.655576	0.984423	AA
MTMR7	46.1918	0.706145	0.0277097	0.0672207	STABLE	0.600902	0.300968	AA
PIGS	703.467	0.706039	2.98e-10	3.29e-09	STABLE	0.942958	0.592349	AA
ZDHHC11B	35.1806	0.705436	0.0334752	0.078908	STABLE	0.682829	0.224685	AA
CTSZ	1587.74	0.705103	7.24e-18	1.85e-16	STABLE	0.741701	0.932647	AA
COX6B1	905.984	0.705054	1.9e-11	2.45e-10	STABLE	0.962232	0.635086	AA
LAPTM4A	1315.38	0.704447	1.61e-14	2.94e-13	STABLE	0.423607	0.155604	AA
CYTH2	506.166	0.704228	8.48e-08	6.65e-07	STABLE	1.09696	0.581258	AA
AGAP7P	113.552	0.704201	0.00265963	0.00882816	STABLE	0.614324	0.526552	AA
EDIL3	1222.92	0.704001	3.17e-13	5.02e-12	STABLE	0.271453	0.206157	AA
IL13RA2	155.448	0.703606	0.000768243	0.00291699	STABLE	0.491405	0.536043	AA
FBLN5	121.459	0.703003	0.00204967	0.0070142	STABLE	0.38426	0.32554	AA
PCOLCE-AS1	272.631	0.702504	4.77e-05	0.000235435	STABLE	0.901154	1.66498	AA
PLS1	255.4	0.702503	4.54e-05	0.000224762	STABLE	0.812327	0.214945	AA
NDUFB3	305.12	0.702338	7.9e-06	4.47e-05	STABLE	0.90796	1.10608	AA
BCKDHA	257.379	0.701383	4.01e-05	0.000200856	STABLE	0.740432	0.592004	AA
SKP1	1933.16	0.701366	1.25e-20	4.19e-19	STABLE	0.854655	0.795223	AA
COX7B	968.628	0.701327	1.59e-12	2.32e-11	STABLE	0.439721	0.905562	AA
VBP1	997.998	0.700638	1.22e-12	1.81e-11	STABLE	0.420338	0.373842	AA
COX8A	1727.39	0.700333	2.37e-17	5.84e-16	STABLE	0.735306	0.635733	AA
C1QL1	1078.02	0.700178	1.01e-13	1.69e-12	STABLE	0.652279	0.985107	AA
ZDHHC2	784.132	0.69923	9.72e-11	1.15e-09	STABLE	0.50527	0.25141	AA
PDIA6	5128.8	0.698824	2.15e-34	2.1e-32	STABLE	0.819112	0.77705	AA
OASL	13.8176	0.698298	0.044832	0.100755	STABLE	0.550128	0.874409	AA
MICOS10	242.703	0.697768	0.000157702	0.000697908	STABLE	0.49305	0.448782	AA
CREG1	529.088	0.697394	2.33e-08	1.98e-07	STABLE	0.43507	0.247848	AA
HPS1	558.257	0.697008	2.82e-08	2.37e-07	STABLE	0.317303	0.602261	AA
KCTD13	203.183	0.696673	0.000767525	0.00291487	STABLE	1.14632	1.15289	AA
PXMP2	199.7	0.69618	0.000250867	0.00106746	STABLE	0.984032	0.857922	AA
MCM5	3122.92	0.69606	1.11e-25	6.03e-24	STABLE	0.33727	0.540562	AA
FAU	2687.52	0.69568	7.34e-19	2.04e-17	STABLE	0.627126	1.02783	AA
PGRMC1	2055.74	0.695193	1.85e-20	6.13e-19	STABLE	0.836587	0.264175	AA
BSG	4261.83	0.695138	2.17e-27	1.35e-25	STABLE	1.46547	0.859412	AA
RPS5	4853.04	0.693813	2.58e-33	2.45e-31	STABLE	1.2392	1.87889	AA
MRPL11	817.378	0.693798	3.5e-11	4.36e-10	STABLE	0.595268	0.921738	AA
COX6A1	1503.1	0.693654	3.64e-16	8e-15	STABLE	0.869365	0.932771	AA
MAFA	92.4291	0.693634	0.00775462	0.0225	STABLE	0.84615	0.589296	AA
GSDME	178.325	0.69343	0.000782766	0.00296534	STABLE	0.158122	0.0993899	AA
CRLF1	104.154	0.693367	0.00605822	0.0181319	STABLE	0.531606	0.650622	AA
IFITM2	330.153	0.693241	7.85e-06	4.44e-05	STABLE	1.25435	1.9546	AA
RPLP0	22700.1	0.692921	7.63e-48	1.43e-45	STABLE	0.847524	0.991999	AA
QRFPR	74.7612	0.69263	0.010112	0.0283343	STABLE	0.30684	0.0726026	AA
CTXN1	553.581	0.692457	2.97e-08	2.49e-07	STABLE	0.182739	0.884716	AA
RPLP1	14982.7	0.692045	1.1e-37	1.36e-35	STABLE	0.536949	0.479754	AA
SELENOM	677.076	0.692022	9.42e-10	9.74e-09	STABLE	0.791007	0.933871	AA
CD1D	27.0203	0.69202	0.0434922	0.0982278	STABLE	0.132801	0.0836044	AA
NDUFB2-AS1	393.652	0.691624	1.64e-06	1.04e-05	STABLE	0.297491	0.776235	AA
UROD	536.051	0.69158	1.45e-06	9.35e-06	STABLE	0.276766	0.757079	AA
ZER1	205.335	0.691579	0.000263151	0.00111479	STABLE	0.56711	0.78625	AA
FBXO32	38.6135	0.691505	0.0341323	0.0801976	STABLE	0.811793	0.485577	AA
CAPNS1	3320.84	0.691467	2.1e-26	1.22e-24	STABLE	0.806162	0.539606	AA
ACAA1	356.829	0.691451	2.64e-06	1.63e-05	STABLE	0.699926	1.01638	AA
ZDHHC12	341.487	0.691307	5.51e-06	3.19e-05	STABLE	0.609211	0.801976	AA
SLU7	366.243	0.691177	1.92e-06	1.21e-05	STABLE	0.413251	0.293465	AA
VPS39	440.332	0.690897	2.95e-07	2.13e-06	STABLE	0.628977	0.601888	AA
FCGRT	60.0839	0.690608	0.0183369	0.0471761	STABLE	0.410867	0.806193	AA
MDH2	3184.09	0.689908	2.55e-20	8.35e-19	STABLE	0.841734	1.02157	AA
TIMP1	2970.77	0.689751	6.31e-25	3.2e-23	STABLE	0.782004	0.521884	AA
NDUFB9	2597.31	0.689732	1.32e-18	3.58e-17	STABLE	0.507723	0.278334	AA
IQCD	19.4624	0.689397	0.0506715	0.111838	STABLE	0.802237	0.851616	AA
ENO4	14.7015	0.689194	0.0517907	0.113908	STABLE	0.730293	0.194071	AA
SAMHD1	255.957	0.689191	4.99e-05	0.000244995	STABLE	0.854424	0.785321	AA
ARF5	734.574	0.689121	4.33e-10	4.67e-09	STABLE	0.178757	0.161065	AA
RPL12	5362.42	0.688856	4.65e-30	3.56e-28	STABLE	0.420237	0.871676	AA
PIP4K2C	429.029	0.688639	1.48e-06	9.54e-06	STABLE	0.620807	0.678731	AA
BNIP3L	387.742	0.688629	1.65e-06	1.05e-05	STABLE	0.535129	0.449408	AA
NMU	239.434	0.688605	0.000141023	0.000631606	STABLE	0.323191	0.391345	AA
FDXR	341.834	0.688005	4.35e-05	0.000216403	STABLE	0.85519	1.16183	AA
CRELD2	558.173	0.687375	8.94e-08	6.99e-07	STABLE	0.924029	1.10157	AA
COPS6	1225.56	0.687139	2.47e-13	3.95e-12	STABLE	0.835891	1.53452	AA
RPS6KB2	420.146	0.685413	9.63e-07	6.38e-06	STABLE	0.670903	1.04158	AA
NUTF2	1652.4	0.685145	1.09e-17	2.73e-16	STABLE	1.09419	1.43043	AA
H3-3A	1211.64	0.685082	4.09e-14	7.18e-13	STABLE	0.965067	0.631834	AA
H3P6	1705.81	0.684552	1.15e-16	2.62e-15	STABLE	0.911997	0.678403	AA
RPLP2	3294.51	0.684372	2.57e-20	8.39e-19	STABLE	1.40395	2.13154	AA
RHOA	7747.76	0.684231	1.15e-29	8.56e-28	STABLE	0.951638	1.13648	AA
RPS27	3286	0.684219	2.11e-24	1.02e-22	STABLE	0.86038	0.997251	AA
CAMKMT	46.8705	0.684201	0.0268031	0.0654394	STABLE	0.287674	0.178252	AA
RPS24	6668.99	0.684036	4.01e-36	4.41e-34	STABLE	0.495176	0.982975	AA
TMEM158	320.425	0.684021	1.2e-05	6.63e-05	STABLE	0.665191	0.727897	AA
YBX1	20117.8	0.683427	1.16e-36	1.33e-34	STABLE	0.422609	0.476102	AA
MIR548AA1	13.0291	0.683392	0.0512799	0.112907	STABLE	0.696281	0.421529	AA
SERF2-C15ORF63	820.13	0.683041	4.18e-10	4.53e-09	STABLE	0.435803	0.381954	AA
TM7SF3	908.961	0.682633	1.38e-11	1.82e-10	STABLE	0.371977	0.247485	AA
IFITM3	803.641	0.682581	1.67e-10	1.91e-09	STABLE	1.45996	1.77445	AA
PLAG1	96.7242	0.682508	0.0083417	0.0239519	STABLE	0.435983	0.44354	AA
CHCHD2	4538.16	0.682365	4.26e-30	3.28e-28	STABLE	0.0192821	0.447356	AA
TRMT10A	94.574	0.681905	0.0062509	0.0186504	STABLE	0.364515	0.132554	AA
PRMT1	3730.17	0.681614	2.91e-28	1.95e-26	STABLE	0.936678	0.913674	AA
SHMT1	192.546	0.681453	0.000411147	0.00166476	STABLE	0.676743	0.763195	AA
PPP1R14B	3302.48	0.6812	7.96e-21	2.69e-19	STABLE	1.40618	1.34988	AA
MIR6758	15.8634	0.681024	0.0533344	0.116684	STABLE	0.958334	0.660713	AA
GTF3A	907.036	0.680771	1.91e-11	2.46e-10	STABLE	0.674425	0.0957895	AA
POU6F1	66.4273	0.680495	0.0153786	0.0406021	STABLE	0.884694	0.925134	AA
MECR	275.026	0.680337	3.46e-05	0.00017587	STABLE	0.358025	0.512178	AA
SCARNA22	14.3324	0.680295	0.0525932	0.115451	STABLE	0.832356	0.733612	AA
B4GALNT2	17.2435	0.680025	0.0544613	0.118609	STABLE	0.620638	0.607305	AA
TAX1BP3	337.014	0.679737	8.71e-06	4.9e-05	STABLE	0.194011	0.331883	AA
TP53	337.118	0.679412	6.8e-06	3.89e-05	STABLE	0.633284	0.826749	AA
PPIA	12120.5	0.67927	7.54e-37	8.82e-35	STABLE	0.997938	1.08745	AA
FH	1336.3	0.679218	1.1e-14	2.07e-13	STABLE	0.399475	0.110729	AA
NNT	1460.14	0.678937	5.37e-16	1.15e-14	STABLE	0.186275	0.0452778	AA
TTLL3	421.217	0.678746	7.76e-07	5.21e-06	STABLE	1.18528	1.15006	AA
FKBP1A	2743.55	0.678668	5.03e-21	1.73e-19	STABLE	0.790082	0.764423	AA
SLC44A3	44.1855	0.678607	0.0305161	0.0729417	STABLE	0.164115	0.142177	AA
ATP6V1C2	1832.44	0.678582	3.54e-18	9.25e-17	STABLE	0.902027	0.838172	AA
REEP6	70.0667	0.678412	0.0139865	0.0373869	STABLE	1.2219	0.964444	AA
SCNN1D	41.4848	0.677566	0.0331423	0.0782346	STABLE	0.414078	0.313305	AA
GPR27	343.421	0.677324	1.7e-05	9.13e-05	STABLE	0.597811	0.179919	AA
MARCHF3	44.5932	0.677302	0.0318695	0.0756611	STABLE	0.295295	0.203837	AA
ABHD17A	540.073	0.677284	1.15e-06	7.55e-06	STABLE	1.2062	0.991228	AA
C12orf75	781.959	0.677189	2.6e-10	2.89e-09	STABLE	0.14285	0.0968376	AA
PCYOX1	721.945	0.677173	7.08e-10	7.45e-09	STABLE	0.778389	0.772367	AA
ARNTL2-AS1	177.58	0.676528	0.00143723	0.00513018	STABLE	0.468497	0.348387	AA
SNTA1	434.876	0.676075	1.34e-06	8.7e-06	STABLE	0.645994	0.696389	AA
SDCBP	804.343	0.675936	5.72e-10	6.08e-09	STABLE	0.563792	0.169309	AA
ITGA9	82.4738	0.675089	0.00952776	0.0268958	STABLE	0.239215	0.0689795	AA
STAT3	926.302	0.674964	2.24e-11	2.86e-10	STABLE	0.496266	0.469369	AA
TXN	1113.64	0.674704	4.6e-13	7.15e-12	STABLE	0.0523827	0.0477841	AA
CHRDL1	125.034	0.67444	0.00266031	0.0088288	STABLE	0.113984	0.180206	AA
GAPDH	73593.6	0.674274	2.08e-51	4.32e-49	STABLE	0.602495	0.774294	AA
RET	8.81594	0.673996	0.0420885	0.0956142	STABLE	0.426278	0.921275	AA
CHD3	2418.7	0.673837	1.1e-19	3.38e-18	STABLE	0.579372	0.907095	AA
SGSM3	710.042	0.673581	7.7e-09	7.02e-08	STABLE	0.393463	0.131632	AA
LGMN	530.641	0.673379	9.68e-08	7.52e-07	STABLE	0.747756	0.660317	AA
RPS2	26791.5	0.673063	5.05e-11	6.19e-10	STABLE	0.644062	0.823308	AA
NAXE	737.264	0.672801	1.38e-09	1.39e-08	STABLE	0.80103	1.07434	AA
GUSB	586.542	0.672075	3.79e-08	3.13e-07	STABLE	0.738167	0.685252	AA
PCYOX1L	117.025	0.671968	0.00424017	0.0132997	STABLE	0.927241	0.496416	AA
LAMP1	3447.93	0.671493	5.8e-26	3.22e-24	STABLE	0.754573	0.841501	AA
LMAN2	1428.58	0.671427	3.83e-14	6.72e-13	STABLE	0.403906	0.365505	AA
MYO15B	62.5121	0.670625	0.0200171	0.0507752	STABLE	0.933845	1.02961	AA
NQO1	921.946	0.670509	3.91e-11	4.84e-10	STABLE	0.663519	0.554876	AA
PRKACA	729.978	0.67042	1.22e-09	1.24e-08	STABLE	0.0592022	0.181384	AA
UNC5CL	26.8828	0.669898	0.0518682	0.114051	STABLE	0.353356	0.122583	AA
MTCH2	507.127	0.669474	1.37e-07	1.04e-06	STABLE	0.765104	0.373628	AA
PPIC	368.546	0.669344	3.76e-06	2.25e-05	STABLE	0.251248	0.347665	AA
GGH	804.231	0.669043	8.34e-10	8.69e-09	STABLE	0.0138479	0.270863	AA
WDR45	264.96	0.668807	0.000169305	0.000745636	STABLE	1.02878	0.655825	AA
ERP29	1338.22	0.668689	4.45e-13	6.95e-12	STABLE	0.789346	0.681513	AA
RNASET2	66.0544	0.668604	0.0179987	0.0464379	STABLE	0.0675393	0.0450061	AA
CHPF	1126.78	0.668599	3.11e-13	4.93e-12	STABLE	0.781724	1.1391	AA
SPX	29.0583	0.667971	0.0496344	0.109948	STABLE	0.0506296	0.0919707	AA
ALDH7A1	953.237	0.667821	4.52e-11	5.55e-10	STABLE	0.28937	0.240154	AA
AIDA	1157.1	0.667389	8.58e-13	1.3e-11	STABLE	0.259556	0.120425	AA
ARL6IP6	484.055	0.667372	2.25e-07	1.66e-06	STABLE	0.107993	0.112029	AA
ATP6AP1	1061.44	0.667281	2.45e-12	3.5e-11	STABLE	0.514262	0.0589014	AA
TSPAN10	56.5497	0.666935	0.0227625	0.056791	STABLE	0.562326	0.49783	AA
COPS7A	1066.03	0.666773	1.58e-12	2.3e-11	STABLE	0.770141	0.722371	AA
GPC1	3929.71	0.666671	3.22e-26	1.85e-24	STABLE	0.936604	1.3614	AA
MAPRE2	298.771	0.666561	2.64e-05	0.000137009	STABLE	0.0424017	0.0092687	AA
MMP14	623.889	0.666137	9.46e-09	8.53e-08	STABLE	0.819495	0.753812	AA
VTI1B	1730.62	0.665998	6.49e-15	1.24e-13	STABLE	0.304483	0.33991	AA
SH3D21	67.7352	0.665805	0.0158626	0.0416687	STABLE	0.453417	0.685319	AA
OS9	873.326	0.665719	3.72e-10	4.06e-09	STABLE	0.48485	0.329527	AA
ERLIN2	554.39	0.66549	1.08e-07	8.31e-07	STABLE	0.301231	0.473876	AA
YPEL5	208.682	0.665388	0.00029343	0.00122963	STABLE	0.274233	0.19936	AA
CCDC65	51.1367	0.665123	0.028344	0.0685104	STABLE	0.841113	0.98153	AA
LSR	529.852	0.664894	4.75e-07	3.32e-06	STABLE	0.792675	0.869691	AA
TRAPPC6A	25.6212	0.66473	0.0513892	0.113107	STABLE	0.564403	0.586315	AA
NCEH1	456.086	0.664656	4.87e-07	3.4e-06	STABLE	0.67405	0.264962	AA
CDK2AP1	1406.12	0.664485	1.76e-13	2.87e-12	STABLE	0.801867	0.626407	AA
NDUFB6	520.923	0.664457	1.4e-07	1.06e-06	STABLE	0.300818	0.00464905	AA
EIF3I	3207.5	0.664262	4.75e-25	2.42e-23	STABLE	0.604983	0.905607	AA
TMTC4	153.22	0.664139	0.00148747	0.00529213	STABLE	0.0877153	0.0275911	AA
UCP2	861.038	0.664078	1.33e-10	1.55e-09	STABLE	0.754133	0.705171	AA
TMEM54	487.894	0.664066	6.63e-07	4.52e-06	STABLE	0.510258	0.731377	AA
GOLM1	1660.23	0.663604	1.26e-15	2.61e-14	STABLE	0.628059	0.219593	AA
PRAF2	329.916	0.663343	1.56e-05	8.45e-05	STABLE	0.925727	0.78647	AA
ECHS1	1013.93	0.663222	7.03e-12	9.6e-11	STABLE	1.06995	1.45684	AA
MPP1	173.918	0.663216	0.000988527	0.00366412	STABLE	0.497734	0.365035	AA
GPR161	180.53	0.663103	0.000666018	0.00256408	STABLE	0.794974	0.654728	AA
CAP2	302.403	0.662814	3.59e-05	0.000181911	STABLE	0.573941	0.470521	AA
CD320	924.632	0.662568	4.07e-10	4.41e-09	STABLE	0.330171	0.77295	AA
MCCC2	906.663	0.662375	2.05e-10	2.3e-09	STABLE	1.49466	0.690443	AA
OLFML3	80.226	0.66233	0.0126033	0.0341553	STABLE	0.0907856	0.186686	AA
MMP9	522.037	0.662309	1.98e-06	1.25e-05	STABLE	0.903352	0.781199	AA
SSR4	873.112	0.662147	3.93e-10	4.27e-09	STABLE	0.435967	0.435163	AA
CA8	69.5656	0.661625	0.0222611	0.0557306	STABLE	0.0169886	0.0730119	AA
PRELID1	3076.14	0.661391	8.46e-22	3.08e-20	STABLE	0.740902	0.339804	AA
CACTIN-AS1	233.57	0.661036	0.000220631	0.000952134	STABLE	0.718233	0.685583	AA
CALR	8297.63	0.660187	2.2e-35	2.3e-33	STABLE	0.333454	1.03412	AA
BSCL2	108.897	0.659454	0.0087232	0.0249022	STABLE	0.70919	0.864952	AA
CRYGS	28.5594	0.659372	0.0502293	0.111064	STABLE	0.768945	0.15285	AA
COX17	279.118	0.65925	6.97e-05	0.00033238	STABLE	0.506329	0.181183	AA
COMT	913.024	0.658998	1.05e-10	1.24e-09	STABLE	0.361756	0.520548	AA
CYB561A3	299.242	0.658876	3.98e-05	0.000199117	STABLE	0.741808	0.7542	AA
PEPD	807.428	0.658723	4.8e-10	5.14e-09	STABLE	0.192172	0.701405	AA
FKBP8	1734.7	0.65842	1.65e-15	3.39e-14	STABLE	0.477716	0.627051	AA
CENPH	423.442	0.65825	3.95e-06	2.35e-05	STABLE	1.21496	0.411998	AA
DM1-AS	121.114	0.658231	0.00524706	0.0160466	STABLE	0.726111	0.74018	AA
STC1	40.961	0.657957	0.0394008	0.0904506	STABLE	0.135837	0.0934033	AA
SH3BGRL3	1213.18	0.656673	3.71e-12	5.21e-11	STABLE	0.520683	0.969933	AA
AKR7A2	419.629	0.656384	2.14e-06	1.34e-05	STABLE	0.572803	0.813742	AA
RHBDD2	599.194	0.656368	9.21e-08	7.18e-07	STABLE	1.04818	1.09437	AA
RPS3A	6314.49	0.656165	2.69e-28	1.82e-26	STABLE	1.06961	0.456947	AA
IL12A-AS1	9.43013	0.656164	0.0461906	0.103349	STABLE	0.367603	0.00315779	AA
PAPSS2	611.743	0.656048	2.62e-08	2.22e-07	STABLE	0.662277	0.138416	AA
KLC4	161.569	0.655991	0.00119754	0.0043504	STABLE	0.367208	0.426578	AA
LOC112694756	6098.21	0.655893	7.09e-30	5.39e-28	STABLE	1.24343	1.26572	AA
DPP3	782.778	0.655679	4.75e-09	4.48e-08	STABLE	0.563298	0.994945	AA
CEACAM19	230.916	0.655594	0.000230024	0.000988923	STABLE	0.309797	0.320585	AA
SELENOT	698.587	0.654848	3.28e-09	3.16e-08	STABLE	0.980321	0.315476	AA
ANO10	338.559	0.654557	0.000102351	0.000470779	STABLE	0.32743	0.255941	AA
ALDOA	6099.11	0.654075	1.35e-29	9.99e-28	STABLE	1.32239	1.36879	AA
BECN1	439.956	0.653897	1.71e-06	1.09e-05	STABLE	0.622681	0.56789	AA
NAA38	245.06	0.653824	0.000358421	0.00147253	STABLE	0.620542	0.880614	AA
SLC36A1	368.058	0.653619	1.52e-05	8.23e-05	STABLE	0.086697	0.123069	AA
AVIL	28.7506	0.653382	0.0527148	0.115662	STABLE	0.177495	0.100936	AA
ANXA4	155.187	0.653267	0.0016693	0.00585879	STABLE	0.799846	0.683263	AA
SLC1A3	256.347	0.652129	0.000258043	0.00109544	STABLE	0.542324	0.195541	AA
NEK7	969.83	0.652023	2.37e-10	2.65e-09	STABLE	0.104299	0.0117059	AA
CSDE1	10130.7	0.651955	1.95e-35	2.05e-33	STABLE	0.467762	0.192895	AA
FXYD5	723.306	0.651447	1.82e-08	1.57e-07	STABLE	0.796389	0.821125	AA
MYDGF	785.637	0.651164	2.38e-08	2.03e-07	STABLE	0.534577	0.48647	AA
AP1B1	1497.81	0.650954	3.01e-15	5.94e-14	STABLE	0.574025	0.68767	AA
C17orf49	148.593	0.650683	0.00204916	0.00701394	STABLE	0.475165	0.81752	AA
EMC10	2210.96	0.650669	2.47e-15	4.92e-14	STABLE	0.843697	1.34213	AA
SMS	2329.99	0.650572	5.08e-17	1.21e-15	STABLE	0.551052	0.00621573	AA
ARL3	250.294	0.650501	0.000139877	0.000627552	STABLE	0.928396	0.724518	AA
TUBA1B	31128	0.650418	1.79e-46	3.14e-44	STABLE	1.1514	1.11923	AA
H1-2	2212.89	0.650352	1.51e-16	3.43e-15	STABLE	0.829165	0.77379	AA
CD9	1790.03	0.65005	3.67e-16	8.05e-15	STABLE	0.757758	0.64042	AA
TYSND1	90.2268	0.649963	0.0112679	0.0311048	STABLE	0.645726	0.893968	AA
TMBIM6	5068.54	0.64985	1.79e-29	1.32e-27	STABLE	0.975805	1.08397	AA
SPOCK2	19.4343	0.64982	0.0588467	0.126766	STABLE	0.691476	0.712941	AA
LDHB	10857.4	0.649587	6.11e-37	7.33e-35	STABLE	0.0971086	0.0456474	AA
RPL37A	4447.62	0.649555	4.22e-21	1.46e-19	STABLE	0.768807	0.615948	AA
RTN3	1250.06	0.649518	6.07e-13	9.35e-12	STABLE	0.438112	0.349199	AA
LAMP3	48.5854	0.649306	0.0310067	0.0739304	STABLE	0.719423	0.419223	AA
ACOT7	1001.78	0.649207	3.9e-11	4.83e-10	STABLE	0.566484	0.776366	AA
SUMO1	950.892	0.649203	1.05e-10	1.24e-09	STABLE	0.983795	0.863569	AA
PIDD1	243.84	0.648838	0.000156684	0.00069357	STABLE	1.69779	2.15301	AA
PGK1	4805.49	0.648647	1.86e-26	1.09e-24	STABLE	0.378205	0.424466	AA
KDELR2	5381.21	0.648412	3.78e-28	2.49e-26	STABLE	0.648587	0.625627	AA
CXCL16	155.876	0.648239	0.00163965	0.00576358	STABLE	0.64004	0.812857	AA
TMEM258	269.561	0.647719	0.000315864	0.00131307	STABLE	1.08013	1.27892	AA
SMPDL3B	89.2491	0.647715	0.0104415	0.0291323	STABLE	0.666039	0.636224	AA
RPL26	3750.46	0.647692	1.23e-21	4.4e-20	STABLE	0.579528	0.666968	AA
CFL1	11117.3	0.647691	4.29e-25	2.19e-23	STABLE	0.617662	1.05065	AA
MYL6B	379.611	0.647583	1.87e-05	9.95e-05	STABLE	0.669298	0.906137	AA
STXBP2	331.323	0.647553	2.83e-05	0.00014623	STABLE	0.243186	0.766301	AA
ATP1A1-AS1	2134.96	0.64755	1.33e-18	3.6e-17	STABLE	0.279274	0.462883	AA
VSIG2	13.8052	0.647407	0.0590963	0.127154	STABLE	0.227075	0.328287	AA
GCSH	874.179	0.647282	8.13e-10	8.48e-09	STABLE	0.363765	0.10588	AA
ADIPOR1	755.812	0.647239	2.69e-09	2.61e-08	STABLE	0.923543	0.863405	AA
TMED9	2087.57	0.647143	2.74e-14	4.88e-13	STABLE	0.897472	0.579958	AA
SUMO3	2221.78	0.646757	7.72e-19	2.14e-17	STABLE	0.588306	0.617686	AA
ST13	3022.35	0.646714	1.25e-19	3.82e-18	STABLE	0.298018	0.024918	AA
RPL21	3600.82	0.646534	2.3e-25	1.2e-23	STABLE	0.983683	0.364268	AA
UQCRC1	3269.27	0.64627	5.7e-23	2.36e-21	STABLE	0.768481	1.4313	AA
UBALD2	344.86	0.646208	1.58e-05	8.56e-05	STABLE	0.730088	1.06139	AA
NUCB1-AS1	426.742	0.645916	3.17e-06	1.92e-05	STABLE	0.597758	0.463837	AA
TSPAN4	490.749	0.645677	1.24e-06	8.08e-06	STABLE	1.66573	1.63129	AA
P2RX4	149.898	0.645364	0.00228925	0.00772245	STABLE	0.834517	0.893492	AA
LOC102723692	18.3383	0.645346	0.0600827	0.128866	STABLE	0.385553	0.105773	AA
G6PD	3486.02	0.645217	3.14e-24	1.48e-22	STABLE	0.589876	0.756079	AA
PCDHB5	306.523	0.644598	6.58e-05	0.000314692	STABLE	0.0262098	0.329733	AA
CD68	127.232	0.644489	0.00558588	0.0169154	STABLE	0.590021	0.942569	AA
NDUFS8	1079.53	0.644386	1.24e-11	1.64e-10	STABLE	0.597132	0.939873	AA
UBA1	5477.58	0.644201	1.07e-28	7.45e-27	STABLE	1.0407	0.278623	AA
SLC25A39	2944.05	0.644162	1.96e-19	5.8e-18	STABLE	0.820065	1.1364	AA
GUK1	1220.29	0.643882	6.93e-13	1.06e-11	STABLE	1.12304	1.22382	AA
MAGED1	2297.86	0.643802	2.18e-19	6.4e-18	STABLE	0.288035	0.553316	AA
IGFBP7	319.363	0.643719	2.74e-05	0.000141944	STABLE	0.428137	0.445368	AA
HSPA2	4.72549	0.643616	0.0165551	0.0432078	STABLE	0.400308	0.301726	AA
CACNA2D2	172.05	0.643572	0.00282424	0.00929502	STABLE	0.862495	1.1787	AA
THAP10	47.9682	0.642917	0.0431427	0.097547	STABLE	0.506589	0.507055	AA
PIK3R3	104.524	0.642675	0.0084892	0.0243179	STABLE	0.583895	0.496351	AA
UBA3	512.287	0.642347	4.91e-07	3.42e-06	STABLE	0.243282	0.045696	AA
PLS3	791.325	0.641585	7.91e-08	6.23e-07	STABLE	0.840362	0.822699	AA
OSTC	955.984	0.641282	1.4e-10	1.61e-09	STABLE	1.00307	0.3216	AA
PDZD11	373.736	0.64122	1.28e-05	7e-05	STABLE	0.555873	0.597595	AA
AKR1A1	741.839	0.641144	9.79e-09	8.8e-08	STABLE	0.727596	0.540367	AA
RABAC1	436.922	0.641041	8.25e-06	4.65e-05	STABLE	0.792358	0.679459	AA
MIR4709	143.653	0.640479	0.0029183	0.00956487	STABLE	0.918992	0.825288	AA
PTPRS	1615.17	0.640347	7.52e-14	1.28e-12	STABLE	0.178343	0.358687	AA
NME2	3807.85	0.639588	5.13e-16	1.11e-14	STABLE	0.0566106	0.0803068	AA
RPS10	2829.93	0.639536	2.62e-21	9.21e-20	STABLE	0.392073	0.250003	AA
HYOU1	1165.38	0.639428	2.07e-12	2.98e-11	STABLE	0.742047	1.23012	AA
ACBD5	217.207	0.639193	0.000790022	0.00299034	STABLE	0.268339	0.226467	AA
AP2A1	1852.54	0.638952	5.71e-15	1.1e-13	STABLE	0.569597	0.841227	AA
S100A1	28.6671	0.638946	0.0539141	0.117684	STABLE	0.965688	0.894089	AA
TALDO1	904.715	0.638765	2.44e-10	2.73e-09	STABLE	1.60398	2.13883	AA
PARK7	1362.35	0.638609	2.29e-12	3.28e-11	STABLE	0.505762	0.717137	AA
CXCL3	8.01383	0.638559	0.0429577	0.0972202	STABLE	0.392813	0.269963	AA
RPL24	5109.28	0.638355	1.85e-23	7.96e-22	STABLE	0.534085	0.587915	AA
NOS1	88.6328	0.638255	0.0144459	0.0384683	STABLE	0.265428	0.225365	AA
HACD2	1331.76	0.637718	2.27e-11	2.89e-10	STABLE	0.942511	0.735523	AA
MIR10394	1936.24	0.637553	2.65e-17	6.49e-16	STABLE	1.52028	1.87326	AA
XRCC5	5729.68	0.637359	3.11e-24	1.47e-22	STABLE	0.913699	0.534381	AA
ERO1B	42.7486	0.637241	0.0422477	0.0958803	STABLE	0.355743	0.287275	AA
NDRG3	367.254	0.637155	1.15e-05	6.36e-05	STABLE	0.748941	0.804772	AA
SLC35E3	135.479	0.636745	0.00337406	0.0108864	STABLE	0.41951	0.167255	AA
TPMT	164.658	0.636682	0.00170595	0.00596558	STABLE	0.436202	0.338335	AA
OSTM1	216.915	0.636457	0.000763051	0.00289969	STABLE	0.0348898	0.0235047	AA
ARG2	741.804	0.636111	1.23e-08	1.09e-07	STABLE	0.444728	0.310367	AA
TAGLN2	9906.18	0.635622	5.26e-35	5.33e-33	STABLE	0.635719	0.735868	AA
PCOLCE	914.821	0.635571	1.59e-09	1.59e-08	STABLE	1.01079	1.69585	AA
RPS4X	7696.87	0.63555	6.82e-33	6.31e-31	STABLE	1.41526	0.249749	AA
FBLN7	16.3166	0.635199	0.061436	0.131197	STABLE	0.926295	1.01559	AA
NBPF25P	16.9523	0.635155	0.0636065	0.134822	STABLE	0.945486	0.854593	AA
NDUFS4	430.564	0.634954	3.51e-06	2.11e-05	STABLE	0.00237116	0.0352439	AA
NDUFS5	976.726	0.634815	9.78e-11	1.16e-09	STABLE	0.6109	0.394608	AA
NAGA	595.994	0.634358	7.37e-08	5.84e-07	STABLE	0.656797	0.620437	AA
SLC35B2	543.973	0.633616	2.53e-07	1.84e-06	STABLE	0.282692	0.683468	AA
CANX	4040.42	0.633537	3.14e-23	1.32e-21	STABLE	0.58367	0.403595	AA
ATP1A1	6404.78	0.633422	3.67e-27	2.24e-25	STABLE	0.473801	0.309958	AA
SFRP1	613.255	0.633415	9.13e-08	7.13e-07	STABLE	0.760188	0.698463	AA
PKN1	1251.68	0.633138	1.21e-11	1.61e-10	STABLE	0.409937	0.469372	AA
ACADSB	87.1707	0.633101	0.013012	0.0351166	STABLE	0.41469	0.548683	AA
HDAC6	571.671	0.632885	3.13e-07	2.25e-06	STABLE	1.17223	0.27731	AA
ETNK1	626.446	0.632769	9.63e-08	7.48e-07	STABLE	0.00437497	0.0994252	AA
GNAI2	2984.61	0.632481	1.01e-18	2.76e-17	STABLE	0.803762	1.18097	AA
GPI	3902.06	0.632422	1.2e-24	5.89e-23	STABLE	0.490418	0.914726	AA
MIR762HG	282.055	0.631703	0.000154009	0.000683223	STABLE	0.955653	1.00689	AA
NDUFB10	868.01	0.631647	1.91e-08	1.64e-07	STABLE	0.543084	0.886201	AA
RPS27A	4512.36	0.631329	8.85e-25	4.41e-23	STABLE	0.55881	0.157922	AA
MICU2	243.634	0.631237	0.000296819	0.00124269	STABLE	0.363685	0.257138	AA
EPAS1	153.836	0.631169	0.00240396	0.00807357	STABLE	0.606862	0.664539	AA
DBI	863.388	0.631016	2.25e-09	2.2e-08	STABLE	0.718842	0.626807	AA
CDK5RAP3	1161.18	0.630997	4.28e-12	5.97e-11	STABLE	0.919196	1.10484	AA
PRDX2	1029.59	0.630553	5.64e-11	6.86e-10	STABLE	0.404545	0.196391	AA
NEDD8-MDP1	88.7303	0.630384	0.062846	0.133583	STABLE	0.683601	0.445315	AA
SEMA3B-AS1	12.726	0.629861	0.0581029	0.125312	STABLE	1.00613	1.33298	AA
PPT1	4831.93	0.629839	7.35e-24	3.33e-22	STABLE	0.349209	0.433193	AA
EPHX2	113.143	0.629684	0.00653624	0.0193781	STABLE	0.572438	0.358435	AA
MAMDC4	243.303	0.629649	0.000261675	0.00110957	STABLE	0.858643	1.04218	AA
SERPINA1	667.571	0.629602	2.52e-08	2.14e-07	STABLE	0.754528	0.396656	AA
PDPN	215.161	0.629444	0.0017694	0.00616501	STABLE	0.0517509	0.283755	AA
CTSA	749.808	0.629294	4.45e-09	4.21e-08	STABLE	1.12079	0.658442	AA
PFDN5	891.2	0.629112	5.37e-10	5.72e-09	STABLE	0.965407	1.23534	AA
POLD2	2276.57	0.628689	3.95e-17	9.54e-16	STABLE	1.02567	1.96005	AA
CHMP5	663.545	0.628687	2.98e-08	2.5e-07	STABLE	0.727147	0.769812	AA
GPX4	1459.34	0.62839	5.81e-13	8.97e-12	STABLE	0.613921	0.506079	AA
TCTN2	143.465	0.628138	0.00301645	0.00984585	STABLE	0.74131	0.605026	AA
CHKB	118.126	0.628104	0.00687117	0.020246	STABLE	0.830512	0.873272	AA
NDUFA2	341.11	0.627901	0.000163453	0.000722132	STABLE	0.909257	0.704118	AA
ADA	122.867	0.627831	0.00600166	0.0179892	STABLE	0.798793	0.960513	AA
SLC25A5	5078.23	0.627591	3.42e-26	1.95e-24	STABLE	1.56154	0.319241	AA
BCAP31	2170.99	0.627449	7.6e-16	1.61e-14	STABLE	0.99049	0.271333	AA
SYNE4	19.0749	0.6273	0.0641317	0.135767	STABLE	0.169308	1.1792	AA
SLC49A4	180.11	0.627166	0.00167407	0.0058744	STABLE	0.774843	0.380065	AA
MIR4721	371.211	0.626907	1.82e-05	9.72e-05	STABLE	1.41592	1.48935	AA
HAX1	760.848	0.626826	1.85e-08	1.6e-07	STABLE	0.699606	0.964706	AA
CCZ1	882.921	0.626628	3.75e-08	3.1e-07	STABLE	0.528989	0.691974	AA
MFSD3	234.262	0.626553	0.000533801	0.00210393	STABLE	0.672715	0.550498	AA
CALU	2510.92	0.626541	1.67e-18	4.48e-17	STABLE	1.21628	1.10238	AA
BOLA3	352.906	0.626434	2.41e-05	0.000125988	STABLE	0.460945	0.86732	AA
PAPSS1	647.89	0.626232	2.44e-07	1.79e-06	STABLE	0.388929	0.343346	AA
RPL35	3043.12	0.626003	8.68e-16	1.82e-14	STABLE	0.689559	0.894803	AA
TMA7	1252.64	0.625686	5.73e-09	5.35e-08	STABLE	0.582182	1.22089	AA
APEH	1956.5	0.625525	9.96e-16	2.09e-14	STABLE	0.667232	1.39142	AA
LOC107984974	375.321	0.625391	2.14e-05	0.000112833	STABLE	0.346117	0.109266	AA
RPL27	3743.73	0.625347	8.89e-21	3e-19	STABLE	0.556762	0.517712	AA
CDK2AP2	332.418	0.625227	4.03e-05	0.000201561	STABLE	0.89575	1.21848	AA
BLOC1S1	160.803	0.62517	0.00264504	0.0087877	STABLE	0.172301	0.723882	AA
GSS	377.823	0.625127	1.27e-05	6.97e-05	STABLE	0.774597	0.754913	AA
ATP5PO	1413.14	0.62505	1.68e-12	2.44e-11	STABLE	0.0229439	0.183434	AA
RNPEP	650.777	0.624958	2.33e-07	1.72e-06	STABLE	0.738819	1.01094	AA
NQO2	100.422	0.624716	0.0107956	0.0299644	STABLE	0.722028	0.504528	AA
CORO1B	529.632	0.624693	7.66e-07	5.16e-06	STABLE	0.708745	1.21809	AA
NFU1	267.07	0.62454	0.000300711	0.00125696	STABLE	0.65119	0.490712	AA
SLC25A5-AS1	1611.67	0.624274	1.41e-14	2.6e-13	STABLE	1.4759	0.234362	AA
RPL23A	5569.15	0.624177	1.15e-22	4.53e-21	STABLE	1.13465	1.27634	AA
CKB	709.449	0.624051	3.43e-08	2.85e-07	STABLE	0.727932	0.920059	AA
MCOLN1	153.883	0.624025	0.00248342	0.00830676	STABLE	0.139516	0.593899	AA
DCST2	14.7318	0.623381	0.0650574	0.137434	STABLE	1.18508	1.49742	AA
CLEC11A	453.518	0.62336	2.49e-06	1.54e-05	STABLE	0.963258	0.991739	AA
FIBP	734.874	0.62331	1.6e-08	1.4e-07	STABLE	0.803668	1.14771	AA
CELSR2	928.631	0.621836	8.87e-10	9.2e-09	STABLE	1.18627	2.11067	AA
UGP2	1467.07	0.621834	4.47e-13	6.97e-12	STABLE	0.175777	0.0911697	AA
SAP30L-AS1	18.8979	0.621304	0.0660776	0.139154	STABLE	0.277698	0.387075	AA
SLC25A34	36.3326	0.621043	0.0504579	0.111428	STABLE	0.457914	0.779428	AA
TPP1	610.359	0.620956	2.31e-07	1.7e-06	STABLE	0.502957	0.594049	AA
C3	54.6598	0.62081	0.0326347	0.0771963	STABLE	0.245865	0.215536	AA
MAGT1	1258.04	0.620651	1.09e-10	1.28e-09	STABLE	0.583708	0.350216	AA
BNIP3	283.211	0.620634	0.000160249	0.00070815	STABLE	1.13648	0.930791	AA
MSI2	1161.97	0.620626	1.8e-11	2.34e-10	STABLE	0.192657	0.216299	AA
RPL9	5090.39	0.620582	6.96e-23	2.81e-21	STABLE	0.585809	1.13282	AA
S100A10	1924.3	0.62042	1e-15	2.1e-14	STABLE	0.690018	0.640591	AA
SSC4D	581.961	0.620089	3.41e-07	2.44e-06	STABLE	1.18715	1.23782	AA
SELENOW	1388.81	0.620044	1.4e-12	2.06e-11	STABLE	0.491258	0.272958	AA
SNRPD2	1487.02	0.619516	3.15e-13	5e-12	STABLE	0.69864	0.473674	AA
SDCBP2	8.07018	0.619119	0.0443364	0.0998046	STABLE	0.728371	0.877894	AA
TTPA	45.1445	0.618561	0.0429141	0.0971509	STABLE	0.181753	0.174014	AA
HADHA	2757.02	0.618501	1.61e-19	4.82e-18	STABLE	0.753571	0.680207	AA
MRPL48	259.65	0.617599	0.000216333	0.000934469	STABLE	0.717229	0.590286	AA
ENO1	28150.7	0.617583	1.53e-38	2.02e-36	STABLE	0.552307	0.642956	AA
TUFM	3710.86	0.617545	1.87e-23	8.01e-22	STABLE	1.41592	1.48935	AA
FAM222A	244.034	0.61727	0.000338619	0.00139874	STABLE	0.689182	1.0532	AA
NKTR	1621.33	0.617005	9.92e-13	1.49e-11	STABLE	0.827157	0.50941	AA
MBTPS1	1342.65	0.616867	1.01e-12	1.52e-11	STABLE	0.554363	0.640142	AA
TMEM88	14.7978	0.616801	0.066485	0.139834	STABLE	0.62383	0.813364	AA
ADGRV1	53.2523	0.616312	0.0371259	0.0860123	STABLE	0.270248	0.283836	AA
NEIL1	300.56	0.616125	8.71e-05	0.000407491	STABLE	0.348072	0.527123	AA
PRDX6	2456.66	0.615751	5.78e-18	1.49e-16	STABLE	0.176421	0.132164	AA
STX10	315.063	0.615704	0.000153555	0.000681776	STABLE	0.40612	0.944862	AA
DCTN3	483.916	0.615593	2.67e-06	1.64e-05	STABLE	1.07436	1.43767	AA
SEMA3G	127.658	0.615377	0.00527325	0.0161078	STABLE	1.19831	1.39871	AA
A2M	54.1969	0.614761	0.0368023	0.0853818	STABLE	0.239828	0.174652	AA
UNK	358.984	0.614615	2.77e-05	0.000143279	STABLE	0.862018	0.978357	AA
ATP5F1B	7778.83	0.614498	5.11e-32	4.64e-30	STABLE	0.639874	1.09189	AA
ATP5MD	633.117	0.614497	4.39e-07	3.09e-06	STABLE	0.766728	0.697888	AA
XAB2	689.671	0.614355	9.38e-08	7.3e-07	STABLE	0.187783	1.01498	AA
ATP6V0C	2678.25	0.614318	1.5e-16	3.4e-15	STABLE	0.687723	0.836298	AA
MIR4761	112.224	0.614266	0.00833739	0.0239432	STABLE	0.557603	0.650909	AA
SCD	3777.67	0.614257	7.13e-23	2.86e-21	STABLE	0.806806	0.584492	AA
CAT	371.917	0.614225	7.62e-05	0.000361021	STABLE	0.524011	0.195075	AA
SREBF2	1657.59	0.614013	2.53e-14	4.52e-13	STABLE	0.731524	0.561247	AA
FUNDC2	760.298	0.613953	5.37e-08	4.34e-07	STABLE	0.664153	0.356341	AA
ATP5F1E	694.078	0.61369	3.29e-08	2.74e-07	STABLE	0.611305	0.811607	AA
MIR3654	1480.22	0.613631	2.89e-13	4.59e-12	STABLE	0.318549	0.156752	AA
RPS23	3826.2	0.613587	3.01e-21	1.06e-19	STABLE	0.781891	0.432379	AA
AK1	293.224	0.613579	0.000215457	0.000931564	STABLE	0.447813	0.847356	AA
GNG3	50.526	0.61309	0.0392203	0.0900976	STABLE	0.700146	1.03761	AA
TRPC1	63.4251	0.612796	0.027969	0.0677464	STABLE	0.59465	0.107499	AA
BABAM1	548.806	0.612719	2.14e-06	1.34e-05	STABLE	0.636038	0.352813	AA
OCIAD2	802.663	0.61232	1.74e-08	1.51e-07	STABLE	0.43745	0.459746	AA
LGALS3	355.503	0.612057	7.25e-05	0.000344837	STABLE	0.684088	0.403358	AA
MELTF	1364	0.6118	2.13e-12	3.06e-11	STABLE	1.08007	1.75006	AA
THBS4	45.953	0.611644	0.0423135	0.0959939	STABLE	0.693792	0.653961	AA
XRCC6	5698.43	0.61144	8.31e-28	5.3e-26	STABLE	0.585452	0.312882	AA
PCBD1	627.537	0.611429	4.7e-07	3.29e-06	STABLE	0.510116	0.785366	AA
NDUFA9	1625.15	0.611301	2.14e-14	3.84e-13	STABLE	0.4042	0.40449	AA
CHMP3	238.383	0.611179	0.00038983	0.00158975	STABLE	0.479229	0.406107	AA
FAM209A	5.66886	0.611064	0.0204291	0.0516694	STABLE	0.132004	0.149479	AA
PPP2R1A	2861.33	0.611034	2.78e-17	6.79e-16	STABLE	0.140575	0.281716	AA
ITGB1	13549.8	0.61096	4.29e-26	2.4e-24	STABLE	0.504761	0.268161	AA
TAC3	7.08681	0.610867	0.0339773	0.079885	STABLE	0.680361	0.842996	AA
TRAP1	3091.74	0.61065	8.25e-20	2.57e-18	STABLE	0.830602	0.839433	AA
LGALS1	4678.63	0.610315	7.77e-19	2.15e-17	STABLE	1.01265	0.571604	AA
CTSW	12.6714	0.61024	0.0643442	0.136148	STABLE	0.650733	1.08279	AA
RPL36A	1580.19	0.610097	1.7e-11	2.21e-10	STABLE	0.770892	0.740417	AA
TP53I13	281.603	0.609996	0.000153267	0.000680926	STABLE	0.531923	1.13092	AA
PARVA	1124.09	0.609772	4.86e-11	5.97e-10	STABLE	0.683445	0.392778	AA
RPS16	6535.41	0.609759	7.47e-24	3.37e-22	STABLE	0.794388	0.748295	AA
PARVB	320.496	0.609757	8.71e-05	0.000407491	STABLE	0.241747	0.491949	AA
DHFR	1297.89	0.609572	1.79e-12	2.59e-11	STABLE	0.772036	0.8218	AA
MCU	357.519	0.609559	6.02e-05	0.000290582	STABLE	0.534404	0.27766	AA
GPS2	463.134	0.609533	4.76e-06	2.78e-05	STABLE	1.03543	1.07444	AA
STPG4	11.9635	0.609384	0.0635952	0.134822	STABLE	0.814998	0.690736	AA
MAPK3	652.832	0.609258	7.95e-08	6.26e-07	STABLE	1.04584	1.2151	AA
SLC7A2	612.917	0.609254	3.86e-07	2.73e-06	STABLE	0.621649	0.515347	AA
CPLX1	18.8806	0.609202	0.0705465	0.146768	STABLE	0.0471123	0.910506	AA
CD59	2108.19	0.608792	1.32e-16	3.01e-15	STABLE	0.884558	0.707545	AA
CALM1	1695.27	0.608288	1.32e-14	2.45e-13	STABLE	0.883931	0.529798	AA
C5orf15	1142.13	0.607922	1.24e-10	1.45e-09	STABLE	0.720948	0.546062	AA
TPI1	11802.8	0.607914	4.21e-25	2.15e-23	STABLE	0.691135	0.754024	AA
RBM24	185.848	0.60788	0.00200986	0.00689866	STABLE	0.544563	0.395352	AA
RPS28	2676.53	0.60769	1.82e-12	2.64e-11	STABLE	0.00281949	0.49505	AA
PHKA1	385.713	0.606879	2.22e-05	0.00011679	STABLE	0.837535	0.330381	AA
EIF4A3	1969.54	0.605878	1.35e-15	2.79e-14	STABLE	0.42283	0.523688	AA
IGSF3	1021.29	0.605743	1.18e-09	1.2e-08	STABLE	0.38686	0.315684	AA
IMPA1	400.377	0.605663	2.44e-05	0.000127304	STABLE	0.358083	0.212815	AA
RPL30	2408.55	0.60525	5.25e-17	1.25e-15	STABLE	0.784623	0.492581	AA
DAG1	2723.57	0.604986	1.17e-16	2.68e-15	STABLE	0.708393	0.916113	AA
COX18	93.84	0.604981	0.0149005	0.0394656	STABLE	0.096799	0.19932	AA
ITPA	473.088	0.604467	3.34e-06	2.01e-05	STABLE	1.04038	1.3644	AA
RPS7	3615.14	0.604342	2.1e-22	8.07e-21	STABLE	0.481935	0.947545	AA
SERF2	1162.78	0.604277	5.4e-10	5.75e-09	STABLE	0.446122	0.520987	AA
LRRC23	288.713	0.603944	0.00039984	0.00162624	STABLE	0.777296	0.747789	AA
NDUFAF3	533.105	0.603862	9.73e-07	6.44e-06	STABLE	0.85372	1.13985	AA
DPP7	394.297	0.603755	1.74e-05	9.32e-05	STABLE	1.0362	0.754622	AA
IRAK1	5706.31	0.603529	4.18e-26	2.35e-24	STABLE	0.698028	0.426475	AA
TTC21A	43.1859	0.603302	0.0507276	0.111929	STABLE	0.509652	0.697936	AA
ARPC2	2581.29	0.603255	2.2e-18	5.83e-17	STABLE	1.03372	0.971251	AA
HPSE	115.046	0.603252	0.00810774	0.0233681	STABLE	0.786133	0.323601	AA
ACBD7	34.9814	0.602865	0.0603287	0.129287	STABLE	0.539117	0.215423	AA
THOC6	678.815	0.602621	7.66e-08	6.05e-07	STABLE	0.857739	0.729837	AA
RECQL	1324.36	0.602593	3.62e-10	3.95e-09	STABLE	0.196189	0.0859774	AA
OLA1	1459.68	0.602584	3.49e-13	5.51e-12	STABLE	1.00153	0.787255	AA
CTSL	849.094	0.602578	1.76e-08	1.53e-07	STABLE	0.657102	0.650381	AA
BLVRB	471.066	0.602525	1.22e-05	6.73e-05	STABLE	0.576898	0.677299	AA
AGAP6	174.712	0.602259	0.00226889	0.00765803	STABLE	0.765106	0.524969	AA
GPS1	2305.06	0.602068	3.78e-17	9.14e-16	STABLE	0.697583	0.765164	AA
CDC42	2385.22	0.601772	6.66e-17	1.56e-15	STABLE	0.332782	0.358224	AA
FZD9	34.3496	0.601716	0.059262	0.127465	STABLE	0.72701	1.11862	AA
PLOD1	3568.35	0.601381	2.34e-21	8.26e-20	STABLE	0.734626	0.806544	AA
PRRT4	37.4584	0.601056	0.056705	0.122733	STABLE	1.24968	1.21499	AA
OAZ2	1050.99	0.601018	4.22e-10	4.56e-09	STABLE	0.527197	0.647799	AA
MPV17	420.304	0.600215	8.04e-05	0.000378711	STABLE	0.770825	0.969697	AA
ACOT2	522.662	0.600184	1.55e-05	8.4e-05	STABLE	1.37721	1.94347	AA
VPS9D1	236.392	0.600118	0.000635523	0.00245932	STABLE	0.691546	0.75096	AA
DNM1	1695.6	0.600052	2.38e-13	3.81e-12	STABLE	0.721455	0.880953	AA
EFEMP2	482.746	0.59989	3.4e-06	2.04e-05	STABLE	0.644338	1.03864	AA
MAPK9	652.6	0.599637	4.74e-07	3.31e-06	STABLE	0.563329	0.377304	AA
AGBL5	1183.23	0.599055	3.98e-10	4.32e-09	STABLE	0.92944	1.31758	AA
CKS1B	1009.57	0.598648	1.66e-09	1.66e-08	STABLE	0.955425	1.64431	AA
CALB2	205.797	0.598547	0.00107025	0.00393427	STABLE	0.19838	0.141425	AA
EEF1B2	1890.09	0.59847	6.06e-15	1.16e-13	STABLE	0.712668	0.403809	AA
PABPC1	16836.2	0.597927	6.55e-31	5.31e-29	STABLE	0.8352	0.436297	AA
HSDL2	322.222	0.5979	8.72e-05	0.000407825	STABLE	0.336808	0.19868	AA
SLC18A2	185.431	0.597356	0.00487947	0.0150718	STABLE	0.943115	0.625398	AA
PIP5KL1	40.3592	0.597267	0.0527886	0.115754	STABLE	0.523391	0.721032	AA
TRAF7	3340.96	0.597262	7.08e-18	1.82e-16	STABLE	0.688264	0.932938	AA
TPM3	5427.21	0.597168	2.19e-24	1.05e-22	STABLE	0.938304	0.796324	AA
IRF3	558.436	0.597067	2.71e-06	1.66e-05	STABLE	1.19585	0.818245	AA
TXNDC5	2045.96	0.596328	8.3e-16	1.75e-14	STABLE	0.417603	0.398925	AA
RNPEPL1	534.901	0.596198	1.32e-06	8.57e-06	STABLE	0.955989	1.32572	AA
ATP5MC2	1842.54	0.595981	1.43e-14	2.64e-13	STABLE	0.912315	0.629558	AA
HBP1	70.4533	0.595973	0.0317944	0.0755177	STABLE	0.484669	0.1189	AA
COTL1	4300.53	0.595927	2.86e-22	1.09e-20	STABLE	0.836841	0.933362	AA
MARCHF9	89.0799	0.595833	0.0215259	0.0540459	STABLE	0.520688	0.590448	AA
MACROH2A2	481.125	0.595461	7.01e-06	4e-05	STABLE	0.674517	0.612359	AA
TMEM147	1226.8	0.59531	1.71e-11	2.21e-10	STABLE	1.16866	1.81932	AA
ERAP1	481.279	0.595215	5.16e-06	3e-05	STABLE	0.918629	0.489565	AA
ANXA5	5002.35	0.595172	1.08e-24	5.35e-23	STABLE	0.642038	0.990533	AA
ZP3	137.522	0.595153	0.00708216	0.0207971	STABLE	1.06773	0.962849	AA
NME1-NME2	5500.12	0.594945	3.47e-16	7.65e-15	STABLE	0.0591951	0.0442445	AA
GHITM	2236.26	0.594813	1.66e-16	3.75e-15	STABLE	0.379883	0.282106	AA
CDH23	46.9459	0.594379	0.0502059	0.111047	STABLE	0.541515	0.967556	AA
POMP	791.416	0.594361	2.2e-08	1.88e-07	STABLE	0.283169	0.142152	AA
PHETA1	182.433	0.594235	0.00193447	0.00667005	STABLE	0.889699	0.957851	AA
OAZ1	5292.54	0.594184	6.18e-23	2.53e-21	STABLE	0.432363	0.425053	AA
DOCK6	545.699	0.593921	2.56e-06	1.58e-05	STABLE	0.693399	0.714595	AA
APLP1	429.848	0.593703	6.16e-05	0.000296148	STABLE	0.791474	0.669111	AA
FAM95C	123.379	0.593685	0.00799667	0.0230811	STABLE	0.878774	0.717921	AA
SNRPG	1045.01	0.593216	1.37e-09	1.39e-08	STABLE	0.63764	0.782676	AA
ASIC1	466.483	0.593062	5.23e-06	3.04e-05	STABLE	1.05545	1.22866	AA
RPS26	4830.03	0.59298	5.94e-23	2.44e-21	STABLE	0.485116	0.748676	AA
C2CD2L	82.7436	0.592612	0.0217994	0.0546723	STABLE	0.915557	1.14166	AA
FOLR1	90.17	0.59255	0.0174701	0.0452525	STABLE	0.727387	0.748667	AA
PKM	30302.5	0.592494	5.89e-36	6.39e-34	STABLE	0.329893	0.506455	AA
EIF5A	7290.41	0.592456	5.9e-23	2.44e-21	STABLE	0.792024	1.00744	AA
ITGA5	2026.01	0.592414	1.44e-14	2.65e-13	STABLE	0.555403	0.296386	AA
ULK1	319.755	0.592246	0.000205596	0.000892106	STABLE	1.26563	1.05787	AA
RNF130	301.192	0.592043	0.00025573	0.00108637	STABLE	0.524141	0.332123	AA
OST4	769.929	0.591948	9.91e-07	6.55e-06	STABLE	0.863427	0.979415	AA
EMC1	1513.09	0.591729	1.07e-12	1.6e-11	STABLE	0.535616	0.728909	AA
VIM	27928.8	0.591722	7.43e-37	8.74e-35	STABLE	0.631579	0.624351	AA
ATPAF1	631.828	0.591618	2.82e-07	2.04e-06	STABLE	0.272238	0.192982	AA
ARPC3	893.87	0.591544	9.03e-09	8.17e-08	STABLE	0.668638	0.835877	AA
GRHPR	1318.19	0.591498	3.87e-11	4.81e-10	STABLE	1.06798	1.07595	AA
ERGIC1	1451.6	0.591305	1.71e-12	2.49e-11	STABLE	1.16561	0.686757	AA
RPL18A	5600.66	0.590778	1.22e-05	6.72e-05	STABLE	0.930599	0.308876	AA
LCT	7.23564	0.590701	0.0299632	0.0718917	STABLE	0.406026	0.292892	AA
RPL38	3022.55	0.590456	1.54e-12	2.25e-11	STABLE	1.02498	1.36341	AA
RPL32	4389.87	0.590421	1.86e-21	6.59e-20	STABLE	0.897618	1.24338	AA
MACROH2A1	2447.31	0.590398	2.18e-17	5.39e-16	STABLE	1.01287	0.812408	AA
PRKCSH	2511.67	0.590125	5.4e-16	1.16e-14	STABLE	0.698992	0.656903	AA
FKBP1A-SDCBP2	316.705	0.590044	0.000144202	0.00064426	STABLE	0.792632	0.754439	AA
KATNBL1	124.449	0.589998	0.0100908	0.0282877	STABLE	0.0451988	0.0165838	AA
MKX	62.5296	0.589945	0.0427249	0.0967826	STABLE	0.149634	0.00470944	AA
RPS13	3983.22	0.589759	1.82e-19	5.38e-18	STABLE	0.476596	0.159888	AA
GABARAP	657.508	0.589223	2.91e-07	2.1e-06	STABLE	0.90417	1.02992	AA
FIS1	231.531	0.589177	0.00194289	0.00669527	STABLE	1.0068	1.26093	AA
FAM131C	110.523	0.589003	0.0105845	0.0294798	STABLE	0.397725	0.976182	AA
BCAT2	442.726	0.588987	1.11e-05	6.17e-05	STABLE	0.119343	0.451565	AA
SRP14	1511.44	0.588976	1.56e-12	2.28e-11	STABLE	0.142574	0.376027	AA
MZT2A	851.325	0.588936	6.03e-08	4.84e-07	STABLE	0.977646	1.02433	AA
UNC93B1	430.378	0.588774	4.57e-05	0.0002263	STABLE	0.573173	1.1337	AA
RPS10-NUDT3	2962.9	0.588691	1.76e-18	4.69e-17	STABLE	0.356165	0.372521	AA
GNB2	2377.95	0.588538	4.61e-17	1.1e-15	STABLE	0.89223	1.91468	AA
TIMELESS	1444.53	0.588457	2.17e-10	2.44e-09	STABLE	0.890451	0.896972	AA
NBEAL2	1731.53	0.588367	1.28e-13	2.12e-12	STABLE	1.02601	1.34844	AA
UBE2A	426.848	0.588362	1.81e-05	9.65e-05	STABLE	1.04658	0.407126	AA
TRIM54	15.176	0.587669	0.0722386	0.149588	STABLE	0.820619	0.923434	AA
UFC1	382.868	0.587666	4.75e-05	0.000234872	STABLE	1.28585	1.23118	AA
BMS1P4	69.3225	0.587474	0.02935	0.0706081	STABLE	0.80476	0.541022	AA
QSOX1	2789.38	0.587456	1.33e-18	3.61e-17	STABLE	0.526958	0.749418	AA
BABAM2	562.062	0.587391	3.13e-06	1.9e-05	STABLE	0.850849	0.61223	AA
NGF	5.83113	0.587384	0.0278257	0.0674531	STABLE	0.291578	0.0868769	AA
AP3S1	840.14	0.587307	1.06e-08	9.5e-08	STABLE	0.222601	0.143237	AA
CD46	1128.39	0.587143	3.96e-09	3.76e-08	STABLE	0.55817	0.30814	AA
GFM2	461.419	0.586818	9.46e-06	5.3e-05	STABLE	0.640689	0.584827	AA
SF3B6	804.297	0.586815	1.66e-07	1.25e-06	STABLE	0.652107	0.26477	AA
ATP5MG	743.783	0.586761	6.15e-08	4.93e-07	STABLE	0.713011	0.633522	AA
IARS2	1102.06	0.586651	4.44e-10	4.79e-09	STABLE	0.269835	0.144606	AA
ABHD14A	80.6959	0.586289	0.0316087	0.0751397	STABLE	1.03609	1.49359	AA
WDR90	1130.12	0.586173	1.53e-10	1.76e-09	STABLE	0.530669	0.480964	AA
ERO1A	1754.33	0.586173	5.18e-13	8.05e-12	STABLE	0.234432	0.0726703	AA
ARHGAP1	922.071	0.586029	3.35e-08	2.8e-07	STABLE	0.977342	1.20591	AA
LIPA	260.601	0.58601	0.000401884	0.00163306	STABLE	0.396604	0.0554329	AA
ITGB5	3621.69	0.58596	8.41e-20	2.61e-18	STABLE	1.09343	1.19064	AA
PPA1	2495	0.585951	2.57e-14	4.58e-13	STABLE	0.525841	0.888124	AA
SNX22	3393.31	0.58571	1.25e-14	2.33e-13	STABLE	0.480587	0.489601	AA
HSP90AA1	20909.4	0.585649	2.13e-30	1.68e-28	STABLE	0.734884	0.555037	AA
LAGE3	296.664	0.585489	0.000703304	0.00269511	STABLE	0.745085	0.38865	AA
ATP5MC1	1242.27	0.584724	2.51e-10	2.79e-09	STABLE	0.571068	0.557509	AA
ADAMTS2	168.389	0.584687	0.00315387	0.0102376	STABLE	0.372687	0.450046	AA
PGAM1	7073.66	0.584509	3.64e-28	2.42e-26	STABLE	0.796124	0.782705	AA
RNF167	529.701	0.584344	3.03e-06	1.84e-05	STABLE	0.824241	1.28891	AA
GLG1	2192.3	0.584319	2.45e-15	4.9e-14	STABLE	0.437909	0.261982	AA
ATF7-NPFF	77.2256	0.584187	0.0255682	0.0628961	STABLE	0.994191	0.823021	AA
ZNF428	380.029	0.583782	7.42e-05	0.000352241	STABLE	0.333584	0.616795	AA
MXI1	268.516	0.583702	0.000549886	0.00215824	STABLE	0.616007	0.360287	AA
CLSTN3	582.433	0.583677	1.21e-06	7.86e-06	STABLE	0.629649	0.605883	AA
TIMM17B	687.162	0.583651	7.75e-07	5.2e-06	STABLE	1.00672	0.427155	AA
C20orf27	1205.19	0.58353	4.58e-10	4.92e-09	STABLE	1.10347	1.47216	AA
COPZ2	144.658	0.583529	0.00538073	0.0163812	STABLE	0.695221	0.883679	AA
HNRNPM	4912.89	0.58325	4e-24	1.87e-22	STABLE	0.254302	0.0832798	AA
CCN3	351.648	0.583147	8.23e-05	0.000387367	STABLE	0.155678	0.0399032	AA
S100A11	1337.36	0.582731	9.75e-12	1.31e-10	STABLE	0.553294	0.482419	AA
FKBP10	2345.61	0.582599	9.47e-15	1.78e-13	STABLE	0.790556	0.86559	AA
CLTA	2138.72	0.58247	1.69e-15	3.46e-14	STABLE	1.018	0.953237	AA
ELOB	1408.18	0.582396	3.85e-12	5.4e-11	STABLE	1.03744	1.40891	AA
MLEC	3117.32	0.582247	5.42e-19	1.53e-17	STABLE	0.776955	0.913192	AA
RAB7A	1748.69	0.582089	6.05e-13	9.33e-12	STABLE	1.17683	1.30351	AA
ACTR2	3304.95	0.581619	6.44e-19	1.8e-17	STABLE	0.285885	0.271322	AA
HIBADH	441.532	0.581554	5.83e-05	0.000282482	STABLE	0.575105	0.185098	AA
TECR	731.724	0.581448	3.98e-07	2.81e-06	STABLE	0.497788	0.350267	AA
SEC31A	1876.7	0.581448	1e-11	1.34e-10	STABLE	1.01519	0.84772	AA
ADAMTS8	87.105	0.581411	0.0215814	0.0541705	STABLE	0.44595	0.413079	AA
GTPBP1	510.494	0.58125	2.51e-05	0.000130815	STABLE	0.462231	0.537047	AA
PSMD8	2362.65	0.581125	1.22e-13	2.03e-12	STABLE	0.626452	0.688113	AA
USP43	94.1343	0.580997	0.0229737	0.0572473	STABLE	0.343636	0.235374	AA
BCL2L12	800.723	0.580937	8.51e-08	6.67e-07	STABLE	0.938191	0.840841	AA
PTOV1	2027.89	0.580845	1.35e-13	2.22e-12	STABLE	0.829035	1.28977	AA
FKBP14	290.924	0.58077	0.000264412	0.00111935	STABLE	0.822332	0.532107	AA
RPL23	4244.55	0.580681	2.38e-19	6.93e-18	STABLE	0.667472	0.984545	AA
SCP2	320.451	0.58052	0.000148317	0.000660545	STABLE	0.484251	0.530023	AA
CD63	1751.93	0.580389	1.88e-10	2.13e-09	STABLE	0.327636	0.623668	AA
GANAB	5766.6	0.580157	1.86e-25	9.81e-24	STABLE	0.822901	0.990235	AA
RHOC	2738.16	0.580021	8.04e-17	1.87e-15	STABLE	0.661151	1.10034	AA
LMNA	4652.55	0.580017	3.42e-17	8.27e-16	STABLE	1.2025	1.22335	AA
CRABP2	189.693	0.579786	0.00278281	0.00917024	STABLE	1.12556	1.40728	AA
ATOX1	571.566	0.579412	1.79e-06	1.13e-05	STABLE	0.264971	0.204925	AA
PLPPR2	271.436	0.579332	0.000463496	0.00185449	STABLE	0.329702	0.786278	AA
SPAG5-AS1	440.032	0.579264	1.5e-05	8.16e-05	STABLE	0.925318	0.696352	AA
PDE2A	285.754	0.579116	0.000416651	0.00168518	STABLE	0.716091	1.05088	AA
PFN1	8024.33	0.579007	2.62e-22	9.98e-21	STABLE	0.824241	1.28891	AA
HEXD	318.011	0.57878	0.000188076	0.000823138	STABLE	0.664046	0.690022	AA
PAICS	7515.96	0.57861	2.13e-22	8.16e-21	STABLE	0.923917	0.623678	AA
COPS9	347.287	0.578597	0.000111065	0.000507914	STABLE	0.562744	1.43588	AA
KIAA0100	3458.77	0.578189	2.34e-19	6.83e-18	STABLE	1.04138	0.804785	AA
AHCY	5470.16	0.57813	5.61e-23	2.33e-21	STABLE	0.514864	0.589771	AA
CYB5B	1104.51	0.578075	2.93e-09	2.84e-08	STABLE	0.709303	0.660611	AA
PTCH2	34.9374	0.578054	0.0647534	0.136894	STABLE	0.603155	0.89098	AA
TBCA	358.818	0.577888	9.06e-05	0.000422138	STABLE	0.70444	0.74488	AA
TMED10	2296.96	0.577743	1.07e-14	2.02e-13	STABLE	0.816546	0.610951	AA
MGAT4B	866.599	0.577641	1.66e-08	1.44e-07	STABLE	0.778479	0.508418	AA
COL4A2-AS1	1013.25	0.577626	1.78e-09	1.76e-08	STABLE	1.08898	0.892107	AA
YIPF3	515.718	0.577315	3.85e-06	2.29e-05	STABLE	0.41844	0.307751	AA
MAPKAP1	825.928	0.577289	3.75e-08	3.1e-07	STABLE	0.650841	0.555351	AA
PTGFRN	1027.14	0.577206	1.05e-09	1.08e-08	STABLE	0.184874	0.16262	AA
CALM3	4130.86	0.577154	6.89e-20	2.16e-18	STABLE	0.14608	0.317106	AA
SORT1	721.07	0.577143	1.31e-07	9.97e-07	STABLE	1.08478	1.07002	AA
UBFD1	1401.06	0.5767	1.01e-11	1.35e-10	STABLE	1.00065	0.310656	AA
SDC1	1807.88	0.576539	1.47e-11	1.93e-10	STABLE	0.675026	0.818153	AA
KIFC2	588.968	0.576464	1.16e-06	7.6e-06	STABLE	0.779981	0.544067	AA
PPIB	4615.23	0.576329	1.75e-19	5.21e-18	STABLE	0.532503	0.506919	AA
KLHL5	719.081	0.576157	1.89e-06	1.19e-05	STABLE	0.493549	0.334004	AA
CTNNAL1	1294.79	0.575975	1.28e-10	1.48e-09	STABLE	0.641372	0.282566	AA
MSS51	38.1295	0.575829	0.0626472	0.133284	STABLE	0.768386	0.390044	AA
PFKM	1073.64	0.575715	5.36e-09	5.02e-08	STABLE	0.505612	0.265562	AA
SDF4	1564.56	0.575334	2.29e-10	2.56e-09	STABLE	0.415551	0.664955	AA
UQCRB	752.616	0.575298	3.51e-07	2.5e-06	STABLE	0.210747	0.297835	AA
YWHAQ	4187.79	0.575246	7.59e-22	2.79e-20	STABLE	0.869836	0.646694	AA
HERC3	103.944	0.574938	0.0158507	0.0416435	STABLE	0.768025	0.436581	AA
RAPGEFL1	234.32	0.574705	0.000899163	0.00336227	STABLE	0.525757	0.70397	AA
CYSTM1	121.971	0.574685	0.0107202	0.029796	STABLE	0.856929	0.577835	AA
AP2S1	1518.77	0.574645	6.42e-12	8.77e-11	STABLE	0.230006	0.381419	AA
ITGA6	1695.3	0.57455	7.91e-13	1.21e-11	STABLE	1.09229	1.01253	AA
ARPC1A	1504.03	0.574487	2.62e-12	3.72e-11	STABLE	0.947999	1.17201	AA
STOML2	2426.13	0.574482	1.86e-15	3.78e-14	STABLE	1.02354	1.62657	AA
BTBD2	377.71	0.574355	9.19e-05	0.000427621	STABLE	0.83173	0.615936	AA
ALDH3B1	302.269	0.574246	0.000335342	0.00138583	STABLE	0.772729	1.37941	AA
SDHB	735.785	0.573999	1.03e-07	7.97e-07	STABLE	0.851787	1.19139	AA
CNTD1	181.794	0.573965	0.00287787	0.00945444	STABLE	0.641962	0.615636	AA
IGSF8	386.709	0.573902	5.05e-05	0.000247809	STABLE	0.478239	0.645813	AA
RAB5C	1506.82	0.573887	2.8e-12	3.96e-11	STABLE	0.613607	0.709515	AA
NADSYN1	369.867	0.573886	0.000105162	0.000482367	STABLE	0.640734	1.00996	AA
EMC4	428.628	0.573839	5.79e-05	0.000280644	STABLE	0.0505507	0.0622241	AA
CCDC80	706.166	0.573769	2.41e-07	1.76e-06	STABLE	0.317696	0.177427	AA
RPL17-C18orf32	2080.05	0.573614	1.86e-14	3.37e-13	STABLE	0.0673847	0.156453	AA
MAGEA4	6318.75	0.573242	1.01e-24	5e-23	STABLE	0.995522	0.004907	AA
BUD23	1441.38	0.573192	6.2e-12	8.48e-11	STABLE	0.953456	1.49271	AA
MICOS13	156.07	0.573006	0.00575694	0.0173613	STABLE	0.851921	0.385048	AA
USP11	1043.05	0.572865	1.35e-09	1.36e-08	STABLE	1.03333	0.469795	AA
MSN	6440.92	0.572834	8.02e-26	4.4e-24	STABLE	0.634027	0.421667	AA
TTLL1	9.11025	0.572619	0.0583052	0.125704	STABLE	0.486149	0.531835	AA
NDRG4	117.061	0.572322	0.0124062	0.0337197	STABLE	0.1358	0.298443	AA
NPTN-IT1	46.5883	0.57187	0.0527515	0.115687	STABLE	0.559157	0.484473	AA
ABHD14A-ACY1	292.203	0.5717	0.000325184	0.00134844	STABLE	1.04112	1.51012	AA
HMGN2	6053.49	0.571592	2.29e-22	8.73e-21	STABLE	0.24805	0.40801	AA
CCZ1P-OR7E38P	70.7841	0.571506	0.040016	0.0916138	STABLE	0.183029	0.497923	AA
ASTN1	505.73	0.571377	1.27e-05	6.98e-05	STABLE	0.000711246	0.0316623	AA
SPNS1	740.423	0.571362	1.37e-07	1.04e-06	STABLE	1.31895	1.52855	AA
FST	150.829	0.571089	0.00571282	0.0172444	STABLE	0.0398149	0.381323	AA
MYOF	942.102	0.570875	2.11e-08	1.81e-07	STABLE	0.750931	0.607565	AA
LYRM4	217.126	0.57082	0.00144346	0.00514839	STABLE	0.524989	0.420876	AA
LAMC2	6186.01	0.570818	5.94e-23	2.44e-21	STABLE	0.925405	0.4615	AA
FOXN3-AS1	33.5064	0.570578	0.0709385	0.147454	STABLE	0.446022	0.0290141	AA
LRRC15	361.123	0.570383	0.000247554	0.00105582	STABLE	0.72821	0.771194	AA
CCDC167	113.436	0.570239	0.0174198	0.0451543	STABLE	0.34542	0.399449	AA
ATP6V1F	184.776	0.569976	0.00271786	0.00898219	STABLE	1.42229	1.53141	AA
CPA4	1922.36	0.569749	1.22e-13	2.03e-12	STABLE	0.735822	0.773988	AA
LINC01341	16.529	0.56966	0.0812585	0.164694	STABLE	0.967326	1.36046	AA
LRP5	263.149	0.569468	0.000677083	0.00260393	STABLE	0.636827	1.00486	AA
PNPLA6	667.085	0.569177	6.84e-07	4.64e-06	STABLE	0.156394	0.441192	AA
MAFA-AS1	4.12099	0.569106	0.00343067	0.0110359	STABLE	0.929751	0.747554	AA
STT3A	1607.24	0.569064	7.19e-12	9.8e-11	STABLE	0.230122	0.142546	AA
KRT81	8414.72	0.568857	1.37e-21	4.89e-20	STABLE	0.832468	1.1277	AA
ETFB	410.29	0.568237	5.19e-05	0.00025386	STABLE	0.752688	0.83738	AA
EEF1G	10222.4	0.56808	1.01e-19	3.12e-18	STABLE	0.840693	0.815003	AA
RPL17	2032.66	0.567801	3.75e-14	6.59e-13	STABLE	0.053007	0.155681	AA
IFI30	299.596	0.567791	0.000296728	0.00124259	STABLE	0.474956	0.461026	AA
RPS14	7246.73	0.567634	1.04e-21	3.78e-20	STABLE	0.806694	0.195235	AA
CACNA1A	157.389	0.567373	0.00501735	0.0154347	STABLE	0.0980876	0.0656046	AA
WNT5A	190.819	0.567313	0.00338942	0.0109302	STABLE	0.219558	0.374463	AA
MGAT4A	77.6596	0.567282	0.027606	0.0670315	STABLE	0.490293	0.406574	AA
QARS1	2613.64	0.567143	1.01e-13	1.7e-12	STABLE	0.758387	1.15918	AA
WDR62	1117.53	0.567051	7.34e-10	7.7e-09	STABLE	0.775049	0.879351	AA
GSTM4	234.04	0.567048	0.00157624	0.00557293	STABLE	0.915355	0.917666	AA
GOLGA8B	417.405	0.566869	3.08e-05	0.000158121	STABLE	0.424176	0.325892	AA
ELOVL7	238.518	0.56683	0.00116245	0.00423814	STABLE	0.170317	0.114358	AA
RPL7	7385.93	0.566691	3.89e-26	2.2e-24	STABLE	0.913984	0.549869	AA
PTTG1	982.787	0.566671	9.47e-09	8.53e-08	STABLE	0.103239	0.316746	AA
CAPN1	980.48	0.566523	4.97e-09	4.67e-08	STABLE	0.696102	1.03533	AA
CAP1	4502.5	0.566484	1.07e-19	3.3e-18	STABLE	0.513488	0.421211	AA
LOC100507156	327.115	0.566309	0.000272808	0.00115168	STABLE	0.954404	0.586108	AA
DNAAF1	10.9823	0.566285	0.0713548	0.14823	STABLE	0.655135	0.623029	AA
LOC728715	172.495	0.56618	0.00495072	0.015254	STABLE	0.566237	0.55018	AA
C1QTNF2	68.7886	0.566093	0.0398109	0.0912013	STABLE	0.396091	0.477567	AA
AP2M1	6282.7	0.566035	1.62e-21	5.78e-20	STABLE	1.37002	1.3909	AA
CXCL14	265.221	0.565971	0.000779666	0.00295544	STABLE	0.36942	0.398662	AA
CEP295NL	14.269	0.565893	0.0785021	0.160193	STABLE	0.58782	0.632136	AA
KATNB1	579.309	0.565559	3.16e-05	0.000161594	STABLE	0.925514	1.50067	AA
RPL29	8381.9	0.565327	1.83e-25	9.72e-24	STABLE	0.824576	1.04086	AA
TMEM265	101.134	0.565225	0.0200589	0.0508601	STABLE	1.11484	1.58402	AA
SLC12A5-AS1	187.918	0.565127	0.00376815	0.0119811	STABLE	0.797726	0.991221	AA
VIM-AS1	13504.3	0.565062	4.37e-31	3.59e-29	STABLE	0.426007	0.414748	AA
ABHD14B	1163.01	0.564874	3.52e-10	3.85e-09	STABLE	0.986326	1.37371	AA
TMEM183A	998.192	0.564746	3.41e-09	3.27e-08	STABLE	0.782881	0.76586	AA
PHB	4913.59	0.56464	1.8e-22	6.93e-21	STABLE	0.628332	0.921866	AA
EIF3L	3770.32	0.564471	7.13e-20	2.23e-18	STABLE	0.488387	0.479381	AA
BLOC1S5-TXNDC5	1914.26	0.564309	1.39e-13	2.28e-12	STABLE	0.391133	0.380315	AA
CZ1P-ASNS	462.847	0.564218	1.65e-05	8.89e-05	STABLE	0.0938621	0.170139	AA
DNASE1L1	341.933	0.564205	0.000236455	0.0010149	STABLE	1.15477	0.101763	AA
ZNF385A	204.912	0.564155	0.00219426	0.00743643	STABLE	0.528909	0.478883	AA
SPTLC1	805.858	0.564006	6.71e-08	5.34e-07	STABLE	0.547391	0.399354	AA
NPTN	1199.51	0.563979	6.04e-09	5.61e-08	STABLE	0.268438	0.358211	AA
UROS	411.171	0.563733	7.84e-05	0.000370558	STABLE	0.991423	0.721535	AA
CCT7	6303.06	0.563697	2.17e-23	9.28e-22	STABLE	0.661745	0.694133	AA
IGFBP4	803.53	0.563685	8.62e-08	6.75e-07	STABLE	0.551149	0.651643	AA
PTGR1	176.919	0.563565	0.00552033	0.0167419	STABLE	0.184989	0.0437658	AA
C9orf16	490.749	0.56339	1.27e-05	6.97e-05	STABLE	0.61314	0.978572	AA
MICALL2	923.622	0.563383	1.63e-08	1.42e-07	STABLE	0.660404	0.974629	AA
RNASEH2A	458.511	0.563338	7.14e-05	0.0003399	STABLE	0.607034	0.385935	AA
LRRC41	683.907	0.563325	1.03e-06	6.76e-06	STABLE	0.801497	0.566138	AA
ACOX1	413.899	0.56316	3.8e-05	0.000191158	STABLE	0.747344	0.915191	AA
CD27-AS1	149.787	0.5629	0.00760437	0.022131	STABLE	0.559018	0.644011	AA
CPNE2	382.198	0.562877	9.97e-05	0.000460191	STABLE	1.0991	1.35238	AA
GRTP1	10.6792	0.562651	0.0704182	0.146568	STABLE	0.734236	0.964984	AA
CAPN6	11.0462	0.562528	0.0686543	0.143576	STABLE	0.175705	0.200276	AA
ZDHHC3	982.346	0.562316	8.21e-09	7.45e-08	STABLE	0.736577	0.615357	AA
LMAN1	1922.78	0.562217	8.17e-13	1.24e-11	STABLE	0.204005	0.048806	AA
FAM71F2	6.35829	0.562012	0.0272788	0.0664051	STABLE	1.16837	0.770483	AA
CIAO2B	530.138	0.561909	8.72e-06	4.9e-05	STABLE	1.12013	1.16712	AA
SLMO2-ATP5E	835.154	0.561526	5.22e-08	4.22e-07	STABLE	0.567502	0.670661	AA
ROMO1	185.016	0.56126	0.00368995	0.0117579	STABLE	0.694258	0.705466	AA
TNNT1	979.18	0.561226	2.85e-08	2.4e-07	STABLE	0.536823	1.40641	AA
ADI1	233.36	0.561086	0.0011523	0.00420535	STABLE	0.739887	0.839462	AA
RNF181	164.406	0.560858	0.00815007	0.023483	STABLE	0.737348	1.43371	AA
ERGIC3	1012.94	0.560417	1.83e-07	1.37e-06	STABLE	0.80533	0.916981	AA
TXN2	813.168	0.560412	8.32e-08	6.53e-07	STABLE	0.395037	0.597897	AA
RPL28	5928.58	0.560147	3.31e-22	1.25e-20	STABLE	1.52017	1.9104	AA
COLGALT1	3627.61	0.560079	2.9e-17	7.05e-16	STABLE	0.389218	0.444601	AA
SLC9A3R1	375.686	0.559978	0.000149808	0.000666696	STABLE	1.02634	1.11337	AA
ANTKMT	255.567	0.55986	0.00107577	0.00395134	STABLE	0.482484	0.536813	AA
SDHD	1496.24	0.559605	3.63e-11	4.51e-10	STABLE	0.656699	0.121581	AA
RNASEK-C17orf49	439.929	0.559556	2.85e-05	0.000147234	STABLE	0.475165	0.81752	AA
CUEDC2	465.601	0.559442	2.06e-05	0.000108847	STABLE	0.576404	1.20645	AA
LOX	306.077	0.559423	0.000408326	0.00165445	STABLE	0.232474	0.350746	AA
HOXD9	77.5848	0.559352	0.0300108	0.0719698	STABLE	0.116936	0.482982	AA
TMEM8B	55.589	0.559301	0.0528402	0.11583	STABLE	1.3247	1.59605	AA
EPS8	248.77	0.559266	0.00106127	0.00390361	STABLE	0.0801999	0.054132	AA
PSMB2	1949.47	0.559262	1.95e-13	3.17e-12	STABLE	0.438685	0.370243	AA
MPND	106.438	0.558807	0.0168474	0.0438953	STABLE	0.783189	0.22751	AA
ODC1	6483.93	0.558533	4.48e-23	1.88e-21	STABLE	0.797521	1.29462	AA
NPEPL1	104.215	0.558224	0.0176897	0.0457562	STABLE	0.631787	0.851435	AA
HSD17B10	747.489	0.55814	2.13e-06	1.33e-05	STABLE	1.178	0.818392	AA
PRPF19	3164.16	0.557571	1.25e-17	3.13e-16	STABLE	0.73883	0.343212	AA
NUTM2G	30.2705	0.557548	0.0791016	0.161164	STABLE	0.710473	0.910014	AA
ATP6V0E1	637.321	0.557447	1.11e-06	7.27e-06	STABLE	0.897099	0.636835	AA
RTEL1-TNFRSF6B	262.512	0.55744	0.000839292	0.00315652	STABLE	0.418181	0.548932	AA
PACS1	775.872	0.557161	2.32e-07	1.7e-06	STABLE	0.805911	0.818375	AA
PHGDH	1903.31	0.557058	8.92e-13	1.35e-11	STABLE	0.306139	0.313188	AA
NDUFA10	1270.31	0.557047	3.66e-10	3.99e-09	STABLE	0.7555	0.979776	AA
ADAM9	2734.51	0.556982	3e-15	5.92e-14	STABLE	0.763437	0.60636	AA
LTBP4	3460.49	0.556729	1.56e-18	4.21e-17	STABLE	0.345738	1.17582	AA
PNPLA3	90.56	0.556553	0.0236711	0.0588192	STABLE	0.328967	0.403926	AA
LLGL1	1136.85	0.556542	1.14e-08	1.01e-07	STABLE	0.844422	0.936133	AA
RPS3	9722.61	0.556471	5.88e-19	1.65e-17	STABLE	0.736349	0.988771	AA
EXOC1	531.165	0.556151	1.16e-05	6.4e-05	STABLE	0.597021	0.271325	AA
FKBP11	118.61	0.555977	0.0146588	0.0389612	STABLE	1.06039	1.08313	AA
EIF4G2	15314.9	0.555864	1.9e-27	1.19e-25	STABLE	1.06105	0.452585	AA
CKAP4	2595.58	0.555849	5.09e-16	1.1e-14	STABLE	0.254899	0.116105	AA
MFSD10	994.034	0.555564	3.54e-08	2.94e-07	STABLE	0.057914	0.930412	AA
RPL10A	4445.77	0.555225	6.04e-20	1.91e-18	STABLE	0.403137	0.229786	AA
SCLY	158.556	0.554906	0.00574274	0.0173213	STABLE	1.069	0.960718	AA
SLC22A17	183.26	0.554762	0.00422612	0.013267	STABLE	0.738981	0.858775	AA
MIR4658	13.0881	0.554741	0.07926	0.161433	STABLE	0.827228	1.47881	AA
VDAC1	5172.2	0.554523	2.18e-20	7.18e-19	STABLE	0.685221	0.425415	AA
TBCB	1142.6	0.554209	1.25e-08	1.11e-07	STABLE	0.458176	0.999803	AA
SPG21	1209.36	0.554129	2.34e-09	2.28e-08	STABLE	0.537874	0.573238	AA
GLB1	635.03	0.554047	3.61e-06	2.16e-05	STABLE	0.66285	0.401565	AA
DNAJC8	1231.84	0.553967	9.94e-08	7.69e-07	STABLE	0.583066	0.477234	AA
SNORD125	10.5943	0.553952	0.0718249	0.148901	STABLE	0.929062	1.21986	AA
ADAP1	61.4394	0.553912	0.0477903	0.106393	STABLE	0.705418	1.21408	AA
PPP1R12B	201.245	0.553813	0.00292509	0.0095854	STABLE	0.731577	0.613195	AA
PLP2	1339.65	0.553602	9.27e-11	1.1e-09	STABLE	1.23365	0.11858	AA
SCARB1	1802.08	0.553563	1.3e-12	1.93e-11	STABLE	0.624505	0.637374	AA
RETSAT	113.082	0.553483	0.0178894	0.0461904	STABLE	0.874383	0.856462	AA
CRYBB3	13.6342	0.553403	0.077718	0.158896	STABLE	0.240105	0.220297	AA
IARS1	4329.02	0.553287	3.08e-18	8.1e-17	STABLE	0.601288	0.414986	AA
CLMAT3	618.881	0.553215	6.47e-06	3.71e-05	STABLE	0.380032	0.362423	AA
ACY1	261.923	0.55305	0.000807907	0.00305107	STABLE	1.09648	1.69194	AA
FAM234A	335.903	0.552981	0.000241182	0.00103166	STABLE	0.423967	0.43403	AA
TUBGCP6	437.696	0.552921	5.99e-05	0.000289157	STABLE	0.91339	0.849327	AA
GDE1	883.2	0.552495	1.94e-07	1.45e-06	STABLE	0.380444	0.143153	AA
ALG8	698.027	0.551942	8.78e-07	5.85e-06	STABLE	0.559239	0.0346265	AA
PROCR	324.338	0.55187	0.000446918	0.00179486	STABLE	0.620177	0.686724	AA
SVBP	113.578	0.551858	0.0161103	0.0422161	STABLE	0.536353	0.620983	AA
ERLNC1	56.1645	0.551797	0.0610482	0.130556	STABLE	0.630468	0.880778	AA
CHI3L2	6.8145	0.551497	0.0447431	0.100567	STABLE	0.121002	0.108324	AA
HEXA	624.758	0.5514	1.78e-06	1.13e-05	STABLE	0.363907	0.387116	AA
CIAO2A	561.888	0.551125	1.86e-05	9.89e-05	STABLE	0.510593	0.555643	AA
ADK	582.321	0.550802	5.47e-06	3.17e-05	STABLE	0.427713	0.155244	AA
ACAA2	465.414	0.550702	7.77e-05	0.00036762	STABLE	0.205083	0.192094	AA
LTBP3	831.196	0.550588	1.03e-07	7.93e-07	STABLE	0.642779	1.19886	AA
DPYSL3	1891.74	0.55042	3.32e-13	5.24e-12	STABLE	0.131026	0.148016	AA
CCNL2	898.184	0.549858	1.73e-07	1.3e-06	STABLE	0.79751	0.773638	AA
G6PC3	509.323	0.549503	3.69e-05	0.000185921	STABLE	0.891603	0.744522	AA
PLBD2	903.859	0.549248	1.04e-07	8.06e-07	STABLE	0.708596	0.875559	AA
RPL11	5176.99	0.549079	2.33e-15	4.67e-14	STABLE	0.949953	0.544098	AA
HSPB1	8386.64	0.549033	1.71e-24	8.34e-23	STABLE	0.874984	1.04059	AA
LOC100287837	84.4423	0.548929	0.0313715	0.0746605	STABLE	1.04246	1.10247	AA
NHP2	1395.82	0.548864	2.41e-09	2.35e-08	STABLE	0.379268	0.48472	AA
P2RY11	154.798	0.548811	0.0071678	0.0210046	STABLE	0.141364	0.616858	AA
VEGFB	541.306	0.548755	8.99e-06	5.05e-05	STABLE	0.975999	1.25521	AA
PAFAH1B3	692.344	0.548734	1.93e-06	1.22e-05	STABLE	0.575009	1.25319	AA
FSTL3	1927.24	0.548632	1.11e-11	1.47e-10	STABLE	0.699221	1.18167	AA
ADAM12	361.377	0.548618	0.000206202	0.000894312	STABLE	0.864031	0.545885	AA
TVP23A	189.466	0.548596	0.00654086	0.0193887	STABLE	0.34201	0.193897	AA
AKT1S1	1204.32	0.548145	1.48e-09	1.49e-08	STABLE	1.06103	0.93292	AA
LRP10	649.239	0.54807	1.22e-05	6.72e-05	STABLE	0.55903	0.747515	AA
ZMAT2	648.463	0.548018	3.05e-06	1.85e-05	STABLE	0.589543	0.351221	AA
SELENOK	206.973	0.547834	0.00267444	0.00887045	STABLE	0.279916	0.24592	AA
POLR2G	589.452	0.547791	4.5e-06	2.64e-05	STABLE	0.510796	0.976669	AA
TMEM179B	320.142	0.547781	0.000453572	0.00181838	STABLE	0.827912	0.941176	AA
FAM160A1	103.614	0.547624	0.0195475	0.0498476	STABLE	1.08288	0.565664	AA
PSMC3	2061.91	0.547456	5.07e-12	7.01e-11	STABLE	0.930277	0.939639	AA
TCTN3	630.744	0.547384	4.13e-06	2.44e-05	STABLE	0.282736	0.0544513	AA
ASL	411.774	0.54728	0.000195914	0.00085457	STABLE	1.04649	1.19991	AA
SEL1L3	443.617	0.547126	4.87e-05	0.000239851	STABLE	0.534616	0.439766	AA
RPS21	3171.51	0.546866	5.49e-13	8.5e-12	STABLE	0.904846	0.802896	AA
RPL31	3954.82	0.546546	3.2e-17	7.78e-16	STABLE	0.439705	0.573821	AA
ERN1	296.005	0.546544	0.000495202	0.00196925	STABLE	0.731332	0.695142	AA
STEAP3-AS1	337.271	0.546434	0.000265063	0.00112158	STABLE	0.660348	0.61109	AA
ATRX	1727.52	0.546233	3.34e-12	4.71e-11	STABLE	0.328953	0.420489	AA
BPIFB4	14.3934	0.546194	0.0861187	0.172721	STABLE	0.589142	0.61934	AA
NUBP2	896.057	0.545841	6.77e-08	5.38e-07	STABLE	0.434252	0.548499	AA
CTSF	89.4674	0.545372	0.0263907	0.0646142	STABLE	0.665393	0.855147	AA
ANXA6	2158	0.545144	1.99e-13	3.23e-12	STABLE	0.368032	0.28576	AA
P3H3	1056.45	0.545046	3.07e-07	2.21e-06	STABLE	0.757938	0.696061	AA
NPM1	18113.8	0.544902	3.85e-27	2.35e-25	STABLE	0.734678	0.665882	AA
PREX1	363.198	0.544643	0.000189619	0.000829691	STABLE	0.599835	0.819568	AA
MXD3	2028.54	0.544531	2.53e-13	4.03e-12	STABLE	0.701049	0.504237	AA
TRIOBP	475.836	0.544276	4.87e-05	0.000239776	STABLE	0.619077	0.677746	AA
NXPH4	223.946	0.543917	0.00191216	0.00660063	STABLE	0.954861	1.46499	AA
QTRT1	436.565	0.543807	0.000198798	0.00086579	STABLE	0.535191	0.0824863	AA
CGN	210.41	0.543772	0.00259866	0.00865728	STABLE	1.00146	0.962251	AA
IPO9	2298.56	0.543723	1.23e-13	2.04e-12	STABLE	0.720812	0.768633	AA
COL16A1	1740.15	0.54369	1.7e-10	1.94e-09	STABLE	0.543562	0.911846	AA
TCIRG1	469.885	0.543426	5.25e-05	0.000256395	STABLE	0.69902	0.889982	AA
RPL41	5004.9	0.543383	2.53e-14	4.51e-13	STABLE	0.694465	0.624592	AA
PSMD13	1191.13	0.543312	1.54e-09	1.55e-08	STABLE	1.32544	1.86438	AA
D2HGDH	231.979	0.543074	0.00270931	0.00896042	STABLE	1.30064	1.3046	AA
RPL3	10356.5	0.542965	3.13e-24	1.48e-22	STABLE	0.581975	0.369072	AA
LIX1L	309.378	0.542939	0.000549648	0.00215799	STABLE	1.10391	0.964945	AA
RPL6	7853.23	0.542617	3.09e-22	1.17e-20	STABLE	0.771524	0.591095	AA
TXNL4A	910.216	0.542584	4.6e-08	3.75e-07	STABLE	1.14365	1.09541	AA
YIF1A	643.757	0.542582	1.94e-06	1.22e-05	STABLE	0.727655	1.23714	AA
ARPC1B	1623.98	0.542507	4.11e-11	5.07e-10	STABLE	1.29887	1.4573	AA
NUP210	1406.13	0.542332	1.87e-09	1.85e-08	STABLE	0.9046	1.2949	AA
LOC728554	67.5225	0.542294	0.0472762	0.105468	STABLE	0.443944	0.183662	AA
CENPU	427.443	0.542196	0.000122892	0.000558497	STABLE	0.974219	0.896539	AA
USP53	381.735	0.542187	0.000151773	0.000674781	STABLE	0.739062	0.309585	AA
RPL34	2349.89	0.5421	1.38e-14	2.55e-13	STABLE	0.836309	0.624286	AA
PSMD2	9034.95	0.541953	3.25e-25	1.69e-23	STABLE	1.39566	1.70401	AA
RCN3	829.049	0.54193	4.68e-07	3.28e-06	STABLE	0.537402	0.749799	AA
APRT	1001.03	0.541793	1.34e-06	8.66e-06	STABLE	0.60269	0.688432	AA
NLRP1	226.813	0.541781	0.00223879	0.00757607	STABLE	0.398902	0.343976	AA
NPL	49.1676	0.541709	0.0617179	0.131676	STABLE	0.573755	0.396151	AA
CD34	26.197	0.541555	0.0875237	0.17498	STABLE	0.364979	0.197392	AA
QRICH2	105.396	0.541147	0.0222885	0.0557917	STABLE	0.567642	0.755556	AA
WARS1	837.486	0.54114	1.57e-07	1.18e-06	STABLE	0.663269	0.706096	AA
GPLD1	35.9342	0.541112	0.0805262	0.163573	STABLE	0.509934	0.340491	AA
MYL12A	1754.92	0.540971	5.32e-12	7.33e-11	STABLE	0.0629699	0.145889	AA
DISP2	83.3237	0.540941	0.0312018	0.0743176	STABLE	0.610182	0.667464	AA
COQ2	292.082	0.540665	0.000684276	0.00262991	STABLE	1.28153	0.824176	AA
LDHA	11558.7	0.540545	1.05e-25	5.73e-24	STABLE	0.70903	0.451614	AA
BTF3	2660.82	0.540138	2.58e-15	5.12e-14	STABLE	1.09221	1.17056	AA
RUSC1-AS1	886.789	0.539924	8.99e-08	7.03e-07	STABLE	1.31294	1.22557	AA
PTOV1-AS2	1077.75	0.539543	1.5e-08	1.32e-07	STABLE	0.773784	1.35822	AA
VPS51	544.568	0.539098	1.97e-05	0.000104421	STABLE	0.694445	0.823287	AA
LOC102723729	143.937	0.538993	0.0138055	0.0369519	STABLE	0.710937	0.603207	AA
DNPH1	219.191	0.538889	0.00426978	0.0133718	STABLE	0.422476	0.431742	AA
COPZ1	1641.35	0.538215	7.14e-11	8.59e-10	STABLE	0.691308	0.635189	AA
LRTOMT	424.956	0.538212	9.06e-05	0.000422163	STABLE	0.881519	0.736015	AA
PPME1	3242.08	0.538173	2.83e-16	6.29e-15	STABLE	0.758546	0.639718	AA
GNG10	276.737	0.537887	0.00118662	0.0043159	STABLE	0.318997	0.205105	AA
TMEM170B	43.4619	0.537885	0.0717957	0.148874	STABLE	0.499337	0.468378	AA
SEC61A2	255.139	0.537803	0.0015077	0.00535238	STABLE	0.197709	0.341773	AA
PPP1R7	540.834	0.537608	2.12e-05	0.000111871	STABLE	0.909567	1.37108	AA
PAN2	241.648	0.53744	0.00173996	0.00607287	STABLE	0.941631	0.932267	AA
S100A6	280.495	0.537374	0.00429766	0.0134522	STABLE	0.64023	0.790504	AA
ENOSF1	5616.59	0.537229	4.42e-22	1.65e-20	STABLE	0.100894	0.0122814	AA
RPL22	2021.5	0.536849	2.97e-10	3.28e-09	STABLE	0.678632	0.479477	AA
RANBP1	3908.59	0.536569	1.06e-17	2.68e-16	STABLE	0.897344	1.1065	AA
NDUFS2	761.998	0.53642	4.72e-07	3.3e-06	STABLE	1.22754	1.23014	AA
GSTZ1	284.392	0.536377	0.000792622	0.00299894	STABLE	0.304775	0.399087	AA
TMEM65	873.528	0.536306	1.26e-07	9.57e-07	STABLE	0.58528	0.316941	AA
ATF6	674.771	0.536208	5.32e-06	3.08e-05	STABLE	0.815514	0.620694	AA
LAS1L	1310.86	0.536204	5.77e-08	4.65e-07	STABLE	0.3216	0.591318	AA
VDAC2	3298.47	0.536163	9.79e-17	2.26e-15	STABLE	0.447571	0.450226	AA
PEBP1	1686.57	0.536093	8.4e-11	1.01e-09	STABLE	0.0440193	0.0970475	AA
PTRHD1	293.12	0.536092	0.00120767	0.00438548	STABLE	0.529346	0.50501	AA
SDHC	912.939	0.536086	2.06e-07	1.53e-06	STABLE	1.1575	1.01095	AA
MCRIP1	717.252	0.536034	5.72e-06	3.3e-05	STABLE	0.562562	0.546659	AA
NBDY	239.441	0.535932	0.00183349	0.00635497	STABLE	0.101244	0.608058	AA
DBF4B	546.002	0.535715	1.25e-05	6.88e-05	STABLE	0.440301	0.609744	AA
RFLNB	402.017	0.535706	0.000120035	0.000546601	STABLE	0.414545	0.822735	AA
CLPTM1	1668.03	0.535642	2.13e-11	2.73e-10	STABLE	0.449366	0.670219	AA
STRADB	183.252	0.535625	0.00533461	0.0162574	STABLE	0.930528	0.406855	AA
APH1A	1394.23	0.535295	5.48e-09	5.13e-08	STABLE	1.12147	1.22734	AA
ENO1-AS1	11.8525	0.535205	0.0830426	0.167528	STABLE	0.522648	0.841502	AA
FKBP9	1110.16	0.535179	2.19e-08	1.87e-07	STABLE	0.260975	0.0208755	AA
GLIPR2	240.23	0.534671	0.00188082	0.00650721	STABLE	1.40082	1.44117	AA
TFDP1	2317.34	0.534544	6.24e-14	1.07e-12	STABLE	0.53718	0.992243	AA
GCAT	112.808	0.534517	0.0192522	0.0492115	STABLE	0.747692	0.547234	AA
TMEM38A	75.5287	0.5345	0.0379291	0.0875837	STABLE	0.378575	0.123651	AA
VASH2	53.7331	0.534437	0.059069	0.12714	STABLE	0.359468	0.271861	AA
UBE3B	304.857	0.534394	0.00141111	0.00504484	STABLE	0.768629	0.943243	AA
DGUOK-AS1	263.957	0.534291	0.0011929	0.00433615	STABLE	0.920923	0.789403	AA
FAM50A	658.123	0.534083	2.62e-06	1.61e-05	STABLE	0.831032	0.765107	AA
ATP5PB	2894.73	0.53384	5.45e-16	1.17e-14	STABLE	0.392806	0.21438	AA
RNF103-CHMP3	250.306	0.533832	0.00142625	0.00509697	STABLE	0.487073	0.364142	AA
TOMM22	1314.71	0.533561	1.03e-09	1.06e-08	STABLE	0.635694	0.552545	AA
ZDHHC1	113.461	0.533525	0.0185563	0.0476463	STABLE	1.14688	1.29209	AA
SCCPDH	417.7	0.533479	0.000144597	0.000645711	STABLE	0.982064	0.735208	AA
CCDC151	228.891	0.533279	0.00303624	0.0098998	STABLE	0.439637	0.744125	AA
UXT-AS1	240.503	0.53294	0.00197851	0.00680518	STABLE	0.592318	0.251578	AA
DLX4	90.89	0.532922	0.0327921	0.0774881	STABLE	0.822448	1.17223	AA
RAB11B	885.135	0.532775	2.09e-07	1.55e-06	STABLE	0.702653	0.351948	AA
QPCTL	207.31	0.532717	0.00322335	0.010439	STABLE	0.721123	0.425235	AA
CNTNAP1	494.82	0.532449	6.07e-05	0.000292573	STABLE	0.696513	0.705979	AA
POLR2E	1786.64	0.532267	8.6e-11	1.03e-09	STABLE	0.887984	0.767181	AA
MAN1B1	465.009	0.532126	7.04e-05	0.000335388	STABLE	0.771379	1.23776	AA
PMF1	258.397	0.532126	0.00269307	0.00891967	STABLE	0.942447	1.24365	AA
NDUFA11	914.327	0.532082	1.49e-07	1.12e-06	STABLE	0.27266	0.336992	AA
PINK1-AS	446.159	0.532015	0.000113952	0.00051955	STABLE	0.37246	0.775103	AA
FLII	1686.44	0.532006	1.62e-10	1.85e-09	STABLE	1.01909	0.986092	AA
TMEM145	54.7016	0.531978	0.069801	0.145566	STABLE	0.78378	0.920503	AA
POLR2I	409.92	0.531966	0.000104018	0.000477725	STABLE	0.530362	1.16465	AA
RPL19	7517.42	0.531919	1.87e-20	6.18e-19	STABLE	0.784114	0.844378	AA
MPC2	310.568	0.531698	0.00077282	0.00293253	STABLE	0.801596	0.396094	AA
LINC01963	61.3802	0.531583	0.0513328	0.112997	STABLE	0.837925	0.741405	AA
DNAJC25-GNG10	287.296	0.531406	0.00118086	0.00429838	STABLE	0.309151	0.258252	AA
ERLIN1	1530.54	0.531307	1.35e-10	1.56e-09	STABLE	0.835446	0.666312	AA
SLC29A4	399.615	0.531304	0.000143854	0.000643024	STABLE	0.569524	1.37342	AA
FBL	1127.07	0.531201	1.06e-08	9.43e-08	STABLE	0.563278	0.551678	AA
CMTM6	1271.43	0.531034	1.69e-09	1.68e-08	STABLE	0.835887	0.724212	AA
SNX3	820.707	0.530925	4.97e-07	3.46e-06	STABLE	0.203031	0.208264	AA
ZDHHC20	1045.52	0.530921	5.92e-08	4.76e-07	STABLE	0.350551	0.422287	AA
PDHB	825.966	0.530898	2.82e-07	2.04e-06	STABLE	0.617818	0.550929	AA
RUBCN	471.332	0.530813	4.39e-05	0.000218283	STABLE	1.48355	1.71439	AA
SCX	39.2306	0.530594	0.0767485	0.157249	STABLE	0.804754	0.527496	AA
CAPZB	1620.2	0.530399	6.17e-11	7.47e-10	STABLE	0.551345	0.666311	AA
KDM1B	249.065	0.53038	0.00168673	0.00591311	STABLE	0.468229	0.294008	AA
ELOC	635.173	0.530378	1.06e-05	5.9e-05	STABLE	0.943395	0.705498	AA
RPL14	8568.93	0.530274	1.23e-22	4.84e-21	STABLE	0.0188693	0.0208834	AA
CNTNAP3	105.834	0.53026	0.0306679	0.0732567	STABLE	0.498093	0.665575	AA
DGAT1	530.912	0.530027	1.67e-05	8.95e-05	STABLE	0.722097	0.582246	AA
PRR19	377.236	0.52989	0.000549003	0.00215593	STABLE	0.695787	1.34184	AA
UBXN6	763.484	0.529617	1.58e-06	1.01e-05	STABLE	0.561806	0.391086	AA
COLGALT2	24.2207	0.529587	0.0950468	0.187006	STABLE	0.56546	0.26067	AA
NUSAP1	1561.16	0.529563	5.12e-09	4.8e-08	STABLE	0.511582	0.62846	AA
TMEM14C	270.322	0.529426	0.00123826	0.00448315	STABLE	0.46243	0.383736	AA
SMYD2	589.716	0.529029	2.64e-05	0.000137055	STABLE	0.0282068	0.023799	AA
PSMB6	693.148	0.5289	3.8e-06	2.27e-05	STABLE	0.562926	0.615674	AA
H2AC19	173.687	0.528691	0.00651416	0.0193158	STABLE	1.08716	1.08247	AA
NUDT5	488.403	0.528671	6.34e-05	0.000304193	STABLE	0.394524	0.521464	AA
E2F1	1386.3	0.528454	1.87e-08	1.61e-07	STABLE	1.04628	1.20443	AA
SPATA20	1552.3	0.528281	9.2e-11	1.1e-09	STABLE	0.608125	1.1514	AA
TYMS	8125.61	0.527982	5.4e-24	2.48e-22	STABLE	0.11038	0.101565	AA
TGFA	137.504	0.527854	0.0160835	0.0421578	STABLE	0.812945	0.785761	AA
CLTB	915.873	0.526673	5.37e-07	3.71e-06	STABLE	0.842233	1.07535	AA
MAPKAPK3	1727.71	0.526573	1.51e-11	1.98e-10	STABLE	0.559134	0.832539	AA
EDEM1	1041.55	0.526366	7.2e-07	4.86e-06	STABLE	0.271895	0.256636	AA
LRPAP1	1169.55	0.525995	1.55e-08	1.36e-07	STABLE	0.119252	0.608668	AA
KIAA0319	10.7469	0.525916	0.0807324	0.163901	STABLE	0.524083	0.277053	AA
AACS	541.098	0.525895	2.69e-05	0.000139701	STABLE	0.210237	0.372986	AA
LSM4	887.552	0.52566	7.94e-07	5.31e-06	STABLE	0.581596	0.739792	AA
MAPK13	18.6386	0.525559	0.0984764	0.19259	STABLE	0.356597	0.262044	AA
SETD7	1267.88	0.52526	3.2e-09	3.08e-08	STABLE	1.3077	1.05272	AA
LSM3	653.111	0.525129	3.29e-06	1.99e-05	STABLE	0.546021	0.83616	AA
CSTB	605.513	0.525037	2.38e-05	0.000124684	STABLE	0.442445	0.744335	AA
SNRPC	1185.77	0.525035	1.62e-08	1.41e-07	STABLE	0.320975	0.208924	AA
STYX	371.891	0.525015	0.000957387	0.00356028	STABLE	0.403329	0.107636	AA
F2R	118.892	0.524848	0.0182008	0.0468655	STABLE	0.825083	0.956034	AA
TBC1D8	150.162	0.524843	0.0123897	0.0336915	STABLE	0.628995	0.517083	AA
NDUFV1	1301.39	0.524646	4.04e-07	2.85e-06	STABLE	0.889568	0.974381	AA
NDUFAF8	681.862	0.524592	3.93e-06	2.34e-05	STABLE	0.646847	0.688554	AA
UBE2D1	310.549	0.524551	0.000646229	0.00249686	STABLE	0.361265	0.0535572	AA
SBSN	56.2782	0.524405	0.0652805	0.137809	STABLE	0.716144	1.36839	AA
AMN1	62.2344	0.524227	0.0579401	0.125035	STABLE	0.454929	0.378211	AA
RELL2	238.694	0.52409	0.00214705	0.00729813	STABLE	0.954133	0.826419	AA
CKMT1A	37.7012	0.524007	0.0829162	0.167399	STABLE	0.692023	0.505197	AA
SEMA4F	247.164	0.523994	0.00188169	0.00650899	STABLE	0.469108	0.303834	AA
BANF1	1816.39	0.523936	1.17e-10	1.37e-09	STABLE	0.948867	1.04701	AA
OLFML2A	49.3413	0.523903	0.0672887	0.141235	STABLE	0.73416	0.514911	AA
PSME3IP1	650.042	0.523859	5.95e-06	3.42e-05	STABLE	1.03553	0.964165	AA
GALNT2	2926.92	0.523757	1.78e-15	3.64e-14	STABLE	0.724268	0.793401	AA
COX5B	987.798	0.523688	0.0126719	0.0343206	STABLE	0.744964	1.05939	AA
SMG1P6	131.11	0.52366	0.0146783	0.0390018	STABLE	0.910255	1.02441	AA
MFSD13A	101.706	0.523543	0.0340119	0.0799458	STABLE	0.525365	0.921325	AA
SLC16A8	94.6981	0.523412	0.0312148	0.0743196	STABLE	0.61717	0.711251	AA
MPZL3	36.6708	0.523312	0.0844902	0.169866	STABLE	0.731582	0.705826	AA
NUDT22	202.746	0.523281	0.0041979	0.0131966	STABLE	1.0728	1.0104	AA
ANXA11	1559.63	0.523129	1.25e-09	1.27e-08	STABLE	0.903037	1.02485	AA
GNPAT	585.69	0.522617	1.13e-05	6.27e-05	STABLE	0.56027	0.514469	AA
FUZ	167.519	0.522544	0.00808897	0.0233254	STABLE	0.431556	0.961902	AA
MPG	461.165	0.522364	0.000261493	0.00110905	STABLE	0.410669	0.693893	AA
EIF2D	575.955	0.52228	2.97e-05	0.000152646	STABLE	0.69536	0.466865	AA
DARS2	653.769	0.522166	7.44e-06	4.23e-05	STABLE	0.334336	0.247591	AA
EMC3-AS1	175.864	0.52213	0.00878189	0.0250423	STABLE	1.00497	1.13184	AA
PLEKHA1	238.721	0.522129	0.00295862	0.0096779	STABLE	0.744103	0.544523	AA
ALDH16A1	392.309	0.521858	0.000406959	0.00164964	STABLE	0.59447	1.03918	AA
GATB	150.565	0.521805	0.0111561	0.0308382	STABLE	0.993449	0.732613	AA
PCDHGB1	15.8964	0.521786	0.0967328	0.189914	STABLE	0.181532	0.475747	AA
ALDH5A1	169.565	0.521772	0.00737279	0.0215395	STABLE	0.411468	0.372539	AA
AKT2	1592.19	0.521616	4.16e-09	3.94e-08	STABLE	0.420923	0.648594	AA
RPS15A	3322.8	0.521594	1.87e-15	3.81e-14	STABLE	0.672432	0.712821	AA
MIPEPP3	83.1324	0.521511	0.049626	0.109943	STABLE	0.476047	0.65491	AA
MIR6728	151.387	0.521496	0.0113229	0.0312331	STABLE	0.586529	0.413865	AA
PCCB	481.803	0.521488	9.87e-05	0.000455824	STABLE	0.31588	0.176646	AA
DLL3	41.4814	0.521481	0.078622	0.160384	STABLE	0.452546	0.949922	AA
EMID1	91.6241	0.521067	0.0349055	0.0817232	STABLE	0.228976	0.449882	AA
RPS11	5801.62	0.521054	0.000312607	0.00130161	STABLE	0.76903	1.13579	AA
MMP19	177.158	0.520752	0.0123836	0.03368	STABLE	0.572681	0.566788	AA
CCDC22	298.001	0.520576	0.00235518	0.00792726	STABLE	1.21362	0.270351	AA
DHPS	467.025	0.52056	5.95e-05	0.000287712	STABLE	0.272212	0.259807	AA
PHKG1	195.254	0.520214	0.00804163	0.0231962	STABLE	0.013201	0.274204	AA
RHPN1	556.566	0.519999	5.92e-05	0.000286442	STABLE	0.765502	0.684885	AA
TUBB2B	1518.57	0.519902	3.91e-10	4.25e-09	STABLE	0.487514	0.548184	AA
SNRNP25	362.405	0.519828	0.00034252	0.00141293	STABLE	0.408448	0.686847	AA
MGST1	258.626	0.519695	0.00207029	0.00707148	STABLE	0.0120113	0.0463885	AA
TMEM14B	740.515	0.519622	1.31e-06	8.53e-06	STABLE	0.561235	0.450701	AA
EIF2B2	522.403	0.519529	3.07e-05	0.000157653	STABLE	0.686633	0.72018	AA
SNF8	1301.22	0.519481	1.1e-08	9.79e-08	STABLE	0.791752	0.739937	AA
CHCHD6	183.256	0.51941	0.00646932	0.0192015	STABLE	0.945145	1.32926	AA
PTPRF	7700.16	0.519407	6.35e-23	2.6e-21	STABLE	0.577973	0.842992	AA
MIR4746	11.1614	0.519357	0.083708	0.168609	STABLE	0.65126	0.178706	AA
TTC7B	319.038	0.51911	0.000912196	0.00340472	STABLE	0.77529	0.585281	AA
TAF6	1077.3	0.519098	2.74e-07	1.99e-06	STABLE	0.897865	1.1041	AA
MATR3	4773.05	0.518536	1.91e-14	3.43e-13	STABLE	0.731511	0.592091	AA
GINS4	1103.5	0.51848	2.29e-08	1.95e-07	STABLE	0.731157	0.531257	AA
AHCYL1	1990.1	0.518224	5.84e-12	8e-11	STABLE	0.970477	0.947619	AA
SREBF2-AS1	146.05	0.518169	0.0125124	0.0339542	STABLE	0.513986	0.367528	AA
TUBA4A	253.101	0.518136	0.00247714	0.00828821	STABLE	1.19845	1.32405	AA
TXNDC12	802.794	0.518042	8.17e-06	4.61e-05	STABLE	0.388388	0.305993	AA
CYC1	3611.76	0.517722	4.26e-14	7.45e-13	STABLE	0.642106	0.719492	AA
CCDC114	12.0317	0.517651	0.0896009	0.178526	STABLE	0.612297	0.47843	AA
SLIRP	602.794	0.517632	4.3e-05	0.00021401	STABLE	0.072618	0.0168774	AA
OGDH	870.518	0.517232	4.3e-07	3.02e-06	STABLE	1.01785	1.0289	AA
PI4K2B	139.769	0.517035	0.0160555	0.0420907	STABLE	0.275471	0.471331	AA
ENO3	283.799	0.517002	0.00124878	0.00451766	STABLE	0.760034	1.01254	AA
EEF1A2	6590.66	0.516803	1.87e-18	4.98e-17	STABLE	1.31233	1.05622	AA
ARTN	4.97232	0.516793	0.0278353	0.0674625	STABLE	0.34512	0.820222	AA
LOC100506551	24.5124	0.516603	0.100709	0.196053	STABLE	0.651976	0.337914	AA
NACA	4710.86	0.516263	7.92e-19	2.18e-17	STABLE	1.10953	0.730573	AA
DNAJC27	115.51	0.516172	0.0210559	0.053034	STABLE	0.752467	0.513474	AA
RAB11FIP4	140.688	0.51591	0.0152112	0.0401949	STABLE	0.364723	0.619305	AA
PAPOLA	1906.59	0.51589	1.18e-09	1.2e-08	STABLE	0.673257	0.448862	AA
RPL7A	3052.75	0.515839	6.41e-13	9.85e-12	STABLE	0.464768	1.01736	AA
CCNYL1	280.884	0.515809	0.0013379	0.00480291	STABLE	0.596274	0.261672	AA
AKT1	693.212	0.515791	2.36e-05	0.000123818	STABLE	0.761218	0.59201	AA
RMI1	703.705	0.515714	7.39e-06	4.2e-05	STABLE	0.157804	0.109887	AA
LZTFL1	148.487	0.515687	0.0173815	0.0450865	STABLE	0.665456	0.593727	AA
ERGIC2	907.038	0.515669	3.51e-07	2.5e-06	STABLE	0.308403	0.100859	AA
BCAM	1551.99	0.515662	3.75e-10	4.08e-09	STABLE	0.189786	0.44273	AA
MFSD1	463.423	0.515654	8.68e-05	0.000406136	STABLE	0.286537	0.0553574	AA
NME1	2135.65	0.515194	2.27e-10	2.54e-09	STABLE	0.0623805	0.0278094	AA
COPG2	282.645	0.515084	0.00120902	0.00438864	STABLE	0.606737	0.555565	AA
ASAP3	121.499	0.514696	0.020116	0.0509976	STABLE	0.616069	0.498644	AA
DYNC1I2	1002.04	0.514578	3e-07	2.16e-06	STABLE	1.07817	0.735675	AA
XPNPEP1	748.679	0.514543	2.56e-06	1.58e-05	STABLE	0.469602	0.317293	AA
CAPG	52.6565	0.514503	0.0721402	0.149419	STABLE	0.722436	0.945513	AA
ACLY	4928.31	0.514397	1.55e-18	4.18e-17	STABLE	0.596134	0.676326	AA
TNPO1	2682.82	0.514143	6.6e-14	1.13e-12	STABLE	0.745179	0.728762	AA
ESCO2	439.298	0.513838	0.000158156	0.000699749	STABLE	0.626336	0.585294	AA
NPRL3	996.56	0.513804	3.09e-07	2.22e-06	STABLE	0.51128	0.617909	AA
COMMD6	182.831	0.513781	0.00726762	0.0212766	STABLE	1.11987	0.235721	AA
TIMM8B	729.014	0.513327	3.91e-05	0.00019622	STABLE	0.576053	0.308489	AA
VKORC1	536.955	0.513027	3.08e-05	0.000158003	STABLE	0.711345	1.48002	AA
PSMA3	1307.5	0.512955	7.77e-09	7.08e-08	STABLE	0.373309	0.139263	AA
CNPY2	592.326	0.512834	9.99e-05	0.000460594	STABLE	0.794576	0.927973	AA
ABHD12	569.868	0.512576	2.37e-05	0.000124118	STABLE	0.28334	0.409768	AA
PTGES2	1005.05	0.51257	9.61e-08	7.47e-07	STABLE	0.998646	0.728219	AA
TMCO1	653.477	0.512398	5.71e-06	3.3e-05	STABLE	0.352352	0.333351	AA
ZNF367	358.409	0.512363	0.00064197	0.00248251	STABLE	0.568935	0.436431	AA
KDELR1	2127.73	0.512157	1.22e-11	1.62e-10	STABLE	0.731159	0.578597	AA
NUDT1	561.173	0.511808	0.00012689	0.000575732	STABLE	0.374268	0.689395	AA
NDUFA12	278.745	0.511726	0.00136904	0.004906	STABLE	0.201672	0.0143196	AA
HTRA3	58.3141	0.511487	0.0717795	0.148858	STABLE	0.671916	0.6302	AA
NDUFAB1	958.255	0.511457	3.06e-06	1.86e-05	STABLE	0.659665	0.541398	AA
BRI3	674.019	0.510949	5.13e-06	2.99e-05	STABLE	1.26638	1.21003	AA
RPL5	6982.72	0.510902	1.39e-19	4.2e-18	STABLE	0.308256	0.0627232	AA
H2AC20	42.6212	0.510866	0.0827364	0.167113	STABLE	0.981157	0.661567	AA
TXNDC15	383.488	0.510852	0.000693047	0.00265916	STABLE	0.891835	0.520817	AA
MYBL2	3310.53	0.510666	2.21e-15	4.44e-14	STABLE	0.310716	0.42843	AA
PTPRN	1586.08	0.510507	7.56e-10	7.92e-09	STABLE	1.03847	1.11625	AA
PABPC1L	371.49	0.510068	0.000345128	0.00142232	STABLE	0.713619	0.634691	AA
DCTN1	3136.46	0.509637	4.8e-14	8.36e-13	STABLE	0.613172	0.813145	AA
AIF1L	190.125	0.50957	0.00646486	0.0191946	STABLE	0.482528	0.649294	AA
NIPSNAP1	834.504	0.509376	1.83e-06	1.16e-05	STABLE	0.326714	0.317726	AA
HDLBP	7207.59	0.509224	2.77e-21	9.73e-20	STABLE	0.833679	1.05634	AA
GLUD1	1315.16	0.509175	3.46e-09	3.32e-08	STABLE	1.22272	0.643757	AA
UNC13B	561.937	0.509062	2.87e-05	0.000148018	STABLE	0.723406	0.689032	AA
EIF4EBP2	690.701	0.509011	4.21e-06	2.49e-05	STABLE	0.934216	1.17916	AA
RPL36A-HNRNPH2	1892.34	0.508715	2.11e-09	2.07e-08	STABLE	1.09314	0.694341	AA
ANAPC11	1594.58	0.508568	9.95e-10	1.03e-08	STABLE	0.664415	0.601574	AA
SRPRA	1260.13	0.508533	1.06e-08	9.5e-08	STABLE	0.552822	0.408019	AA
OPCML	8.56419	0.508513	0.0715095	0.148466	STABLE	0.105578	0.111286	AA
NRXN2	560.023	0.508485	2.95e-05	0.000151937	STABLE	0.935356	1.21453	AA
PSMB1	1065.56	0.508476	9.48e-07	6.29e-06	STABLE	0.226133	0.277315	AA
PLCD3	2622.79	0.508341	8.99e-14	1.52e-12	STABLE	4.11586	3.30093	AA
IQGAP1	2672.7	0.508307	2.65e-12	3.76e-11	STABLE	0.0602066	0.119393	AA
PSMA7	3421.78	0.508207	1.85e-15	3.77e-14	STABLE	0.846569	0.761554	AA
ANAPC5	1239.08	0.508004	1.7e-08	1.48e-07	STABLE	0.905689	0.862877	AA
VPS35L	471.793	0.507963	8e-05	0.000377016	STABLE	0.341451	0.204666	AA
ATP5F1A	3614	0.507933	4.42e-16	9.61e-15	STABLE	0.243784	0.0276692	AA
TMEM198B	79.8627	0.507449	0.0453613	0.101743	STABLE	0.677529	0.810149	AA
C16orf86	16.6161	0.507057	0.104683	0.202384	STABLE	1.40747	1.65598	AA
TAF12	114.567	0.507057	0.0254688	0.0626854	STABLE	0.548577	0.646653	AA
FAM162A	298.611	0.507047	0.00163836	0.00576017	STABLE	0.462442	0.230195	AA
EIF4EBP1	942.776	0.50703	1.03e-05	5.76e-05	STABLE	0.658749	0.727939	AA
PLEKHH2	48.1999	0.507021	0.0763924	0.156645	STABLE	0.637936	0.4523	AA
ZBTB11	750.756	0.506765	2.85e-06	1.74e-05	STABLE	0.790758	0.342077	AA
SLAIN2	1118.95	0.506697	3.61e-08	3e-07	STABLE	0.404822	0.464661	AA
SLC16A3	119.599	0.506616	0.0254339	0.0626163	STABLE	0.757306	0.63449	AA
METTL9	517.44	0.506194	5.23e-05	0.000255648	STABLE	0.656132	0.327107	AA
RPS2P32	5.53947	0.505997	0.0373356	0.0864431	STABLE	0.527881	0.206178	AA
AAGAB	922.847	0.505958	1.44e-06	9.3e-06	STABLE	0.400889	0.524771	AA
GRK2	1151.98	0.505735	6.91e-08	5.49e-07	STABLE	0.907883	1.0829	AA
LARS1	2115.08	0.505682	1.13e-09	1.15e-08	STABLE	0.38089	0.226294	AA
PPP1CA	2163.36	0.505582	1.76e-11	2.28e-10	STABLE	0.638649	0.983158	AA
PARP4	795.925	0.505476	2.28e-06	1.42e-05	STABLE	0.877595	0.582375	AA
CNNM4	327.698	0.505355	0.00145265	0.00517711	STABLE	0.974237	1.0762	AA
GATD3A	201.086	0.505341	0.00787249	0.0227804	STABLE	0.541982	0.784784	AA
C5AR1	59.7822	0.505252	0.076084	0.156133	STABLE	0.528128	0.436897	AA
POR	613.803	0.504836	4e-05	0.000200483	STABLE	0.959958	1.25213	AA
SRP54	427.802	0.504768	0.000191833	0.000838017	STABLE	0.549699	0.179315	AA
AAMP	1125.74	0.504732	1.84e-06	1.16e-05	STABLE	0.70425	1.35136	AA
DAD1	621.477	0.504602	6.06e-05	0.000292441	STABLE	0.578562	0.441254	AA
WDR31	39.2071	0.504541	0.0969628	0.190283	STABLE	0.606403	0.524134	AA
EIF2AK1	3274.95	0.504381	1.16e-13	1.93e-12	STABLE	0.919201	0.822084	AA
SYT7	182.915	0.50435	0.00903882	0.0256616	STABLE	0.998031	1.15115	AA
EHD3	184.536	0.504177	0.00781385	0.0226358	STABLE	0.370158	0.316695	AA
SARNP	432.782	0.504027	0.000202375	0.000879806	STABLE	0.396179	0.4195	AA
CLCN2	255.711	0.503929	0.0046363	0.0143985	STABLE	1.29482	2.42657	AA
MRPS24	464.405	0.503916	0.000145697	0.000649986	STABLE	0.833054	0.525336	AA
HAT1	1072.03	0.50385	7.95e-07	5.32e-06	STABLE	1.27812	0.989171	AA
TMEM238	43.9114	0.503802	0.0830698	0.167564	STABLE	2.1613	2.4256	AA
PLA2G6	92.6104	0.50374	0.0506817	0.111847	STABLE	0.458141	0.531253	AA
JTB	1073.9	0.503731	8.72e-08	6.82e-07	STABLE	0.831112	1.34165	AA
NIPSNAP2	619.422	0.503543	1.82e-05	9.69e-05	STABLE	0.102231	0.262981	AA
CTNNA1	4367.6	0.50349	1.37e-17	3.42e-16	STABLE	0.865992	0.550611	AA
TMEM129	208.507	0.503126	0.00511826	0.015708	STABLE	0.5412	0.334192	AA
IL2RG	22.5996	0.503088	0.108376	0.20833	STABLE	1.49229	0.0898211	AA
ERI3	844.36	0.502896	4.62e-06	2.71e-05	STABLE	0.659477	0.628583	AA
MCM6	1928.01	0.502487	6.62e-08	5.28e-07	STABLE	0.282968	0.152731	AA
PAK2	2103.21	0.502394	2.91e-10	3.22e-09	STABLE	1.16542	1.22153	AA
CLMN	101.825	0.50203	0.0311045	0.0741441	STABLE	0.768885	0.471817	AA
DGCR6L	630.926	0.502024	4.13e-05	0.000206065	STABLE	0.687273	0.849316	AA
FPGS	967.73	0.501837	1.98e-06	1.25e-05	STABLE	0.537321	1.00819	AA
HAGH	129.718	0.501833	0.0194407	0.0496099	STABLE	0.508252	0.69572	AA
ATRAID	759.452	0.501808	4.23e-06	2.5e-05	STABLE	0.915012	1.46236	AA
SMPD4BP	772.209	0.501638	2.25e-06	1.4e-05	STABLE	1.01819	1.18824	AA
ATG14	265.232	0.501569	0.00243744	0.00816647	STABLE	0.324938	0.287771	AA
TNPO2	1240.26	0.501554	1.67e-08	1.46e-07	STABLE	0.439388	0.760696	AA
ARHGDIA	7440.93	0.501553	1.42e-19	4.29e-18	STABLE	0.636487	0.486769	AA
SEC61A1	4739.73	0.501544	2.19e-17	5.43e-16	STABLE	1.13734	1.32891	AA
SLC29A1	1304.43	0.501375	5.83e-09	5.43e-08	STABLE	0.362186	0.314465	AA
OTUD5	604.869	0.501366	5.95e-05	0.000287712	STABLE	0.646487	0.366084	AA
LAP3	913.957	0.501159	1.53e-06	9.79e-06	STABLE	0.207593	0.486921	AA
B4GALNT4	636.158	0.501089	1.24e-05	6.83e-05	STABLE	1.63462	1.9722	AA
CACNG6	20.1778	0.501072	0.108371	0.20833	STABLE	0.924319	1.30238	AA
TCF25	1300.07	0.50098	1.53e-08	1.34e-07	STABLE	0.981203	0.944091	AA
ADAM10	1456.87	0.5009	2.72e-09	2.64e-08	STABLE	0.145057	0.1795	AA
ALDH1L1	112.966	0.500866	0.0269391	0.0656835	STABLE	0.954174	1.34207	AA
VPS11	100.16	0.50067	0.0334126	0.0787808	STABLE	0.878386	0.864917	AA
CADM4	2512.29	0.500552	1.33e-10	1.54e-09	STABLE	0.358519	0.870365	AA
MED29	479.859	0.500225	0.000388566	0.0015853	STABLE	0.385237	1.28333	AA
MAP2K2	1323.57	0.500164	3.54e-08	2.94e-07	STABLE	0.490448	0.765619	AA
MED30	169.967	0.500124	0.0120299	0.0328897	STABLE	0.571613	0.144485	AA
FAM86FP	32.9079	0.500061	0.100334	0.195448	STABLE	0.370021	0.436414	AA
LINC00467	15.9641	0.500028	0.105825	0.204224	STABLE	0.412259	0.299143	AA
SNRNP27	415.79	0.499935	0.000612768	0.00238019	STABLE	0.822855	0.704698	AA
KRT86	25.7943	0.499747	0.10768	0.207124	STABLE	0.912611	1.18989	AA
LRRC43	4.90675	0.499645	0.0299664	0.0718917	STABLE	0.824351	0.973512	AA
AMFR	1155.3	0.499194	4.31e-08	3.53e-07	STABLE	0.310658	0.123098	AA
PSMD1	2334.07	0.499049	2.3e-12	3.29e-11	STABLE	1.14237	0.792704	AA
TLCD3B	71.9168	0.498956	0.0550043	0.119634	STABLE	1.13481	1.26263	AA
COL4A1	6157.76	0.498823	2.51e-17	6.17e-16	STABLE	1.24485	0.819555	AA
TMEM89	9.41386	0.4987	0.0804682	0.163492	STABLE	0.960666	1.6268	AA
CCM2L	19.6598	0.4981	0.110747	0.211861	STABLE	0.471284	0.595356	AA
YIF1B	772.789	0.497805	3.85e-05	0.000193355	STABLE	0.202783	0.923023	AA
WASH2P	186.605	0.497776	0.0110257	0.0305286	STABLE	0.0187128	0.300745	AA
COPS8	797.373	0.497615	2.19e-06	1.36e-05	STABLE	0.509585	0.762325	AA
EPHA10	26.3274	0.497566	0.10845	0.208407	STABLE	0.543683	0.572837	AA
COL4A2	11579.7	0.497501	4.19e-17	1.01e-15	STABLE	1.40172	0.759072	AA
RNU7-1	15.7367	0.497044	0.107266	0.206481	STABLE	0.67094	0.871564	AA
FBXL8	87.7369	0.49677	0.0436052	0.0984465	STABLE	1.1536	1.72884	AA
PRPSAP2	290.168	0.496651	0.00211105	0.00719186	STABLE	0.492177	0.651805	AA
CDC45	1383.04	0.496593	7.55e-09	6.91e-08	STABLE	0.0732721	0.0960348	AA
SULT1A1	41.416	0.49652	0.0896985	0.178662	STABLE	0.875385	0.981822	AA
ATP5MC3	1879.73	0.4962	3.03e-10	3.34e-09	STABLE	0.551998	0.318315	AA
RPA1	1309.11	0.496173	6.27e-08	5.02e-07	STABLE	0.671866	0.570794	AA
PFKL	1214.97	0.495611	5.78e-08	4.65e-07	STABLE	0.779381	0.683679	AA
MMP15	130.501	0.495363	0.0256477	0.0630575	STABLE	0.519359	1.02565	AA
DCHS2	295.311	0.495237	0.0019963	0.0068573	STABLE	0.551652	0.122071	AA
MIR611	90.8556	0.495197	0.0544411	0.118587	STABLE	0.914532	1.18605	AA
NAA10	1048.39	0.495116	4.24e-06	2.51e-05	STABLE	1.40627	0.547969	AA
SNRNP200	6544.39	0.495103	3.26e-20	1.05e-18	STABLE	0.844813	1.11426	AA
GPD1L	317.717	0.494989	0.00140729	0.00503244	STABLE	0.66242	0.272843	AA
TMX1	1809.96	0.494906	1.08e-10	1.28e-09	STABLE	0.528324	0.205509	AA
LINC00634	15.0001	0.494721	0.107361	0.206598	STABLE	0.743558	0.681278	AA
CLNS1A	1136.67	0.494693	5.06e-08	4.1e-07	STABLE	0.674776	0.252454	AA
HSPA5	5744.16	0.494648	3.01e-18	7.93e-17	STABLE	0.526795	0.700655	AA
SLC25A10	1384.81	0.494613	7.48e-09	6.86e-08	STABLE	0.480398	0.490094	AA
ARSB	249.557	0.494543	0.00377105	0.011987	STABLE	0.725258	0.7299	AA
ARL6IP4	1242.98	0.494463	4.81e-06	2.81e-05	STABLE	1.12505	1.12595	AA
DDR2	423.728	0.494201	0.000514033	0.00203535	STABLE	0.655768	0.322912	AA
PXDN	2013.62	0.49401	1.12e-10	1.32e-09	STABLE	0.723931	1.01016	AA
GPX3	147.03	0.493904	0.0191402	0.0489953	STABLE	0.311593	0.292892	AA
STK25	1823.7	0.493799	3.03e-10	3.34e-09	STABLE	0.87954	1.20578	AA
ARF1	3599.14	0.49366	1.67e-15	3.43e-14	STABLE	1.34319	1.33251	AA
XXYLT1	145.925	0.49325	0.0193061	0.0493147	STABLE	0.972254	1.26067	AA
SLC2A4RG	787.482	0.493237	4.36e-06	2.57e-05	STABLE	0.303062	0.388636	AA
SIGMAR1	1642.26	0.492823	8.81e-10	9.14e-09	STABLE	1.16477	1.49712	AA
DDB2	245.347	0.492764	0.00347404	0.0111557	STABLE	1.06719	0.815052	AA
SLC66A3	44.3932	0.492628	0.0911818	0.180787	STABLE	0.768298	0.62748	AA
PLA2G4B	71.5351	0.492625	0.0572646	0.123768	STABLE	0.549338	0.891686	AA
PPIP5K2	422.836	0.492447	0.00038505	0.00157166	STABLE	0.509846	0.483508	AA
LOC389247	11.9468	0.492444	0.0965081	0.189554	STABLE	1.15325	0.779124	AA
NTM	413.621	0.492245	0.000487019	0.0019399	STABLE	0.187433	0.202097	AA
FOXRED2	900.267	0.492234	8.69e-07	5.8e-06	STABLE	0.493934	0.710934	AA
HAUS1	209.033	0.492154	0.00755746	0.0220015	STABLE	0.169936	0.0619071	AA
HSP90AB1	39138.8	0.492098	4.38e-27	2.65e-25	STABLE	0.272215	0.44552	AA
GATD3B	171.48	0.49207	0.0136335	0.0365504	STABLE	0.541982	0.784784	AA
PHB2	5289.06	0.491946	1.28e-17	3.21e-16	STABLE	0.770633	0.605927	AA
MFAP5	112.601	0.491891	0.0361764	0.0841333	STABLE	0.309947	0.102979	AA
SLC39A6	855.041	0.491879	2.74e-06	1.68e-05	STABLE	0.0659276	0.00903335	AA
APPL2	282.267	0.491708	0.00356688	0.0114056	STABLE	0.365469	0.170874	AA
TUSC3	1155.58	0.491695	1.7e-07	1.27e-06	STABLE	0.000138138	0.324548	AA
TRAPPC5	461.511	0.491686	0.000383912	0.00156737	STABLE	0.269709	0.336701	AA
THOC7	475.279	0.491221	0.000153582	0.000681776	STABLE	0.298444	0.0561007	AA
RHEB	458.494	0.49115	0.000182317	0.000799852	STABLE	1.23169	1.42717	AA
UEVLD	231.261	0.490815	0.00585891	0.0176221	STABLE	0.612598	0.162511	AA
CRIPT	169.019	0.490814	0.0120322	0.032891	STABLE	0.419184	0.430695	AA
RAB1B	1861.57	0.490766	2.11e-10	2.37e-09	STABLE	0.819244	1.23723	AA
ABCB8	162.013	0.490763	0.0176166	0.0455924	STABLE	1.12677	1.80095	AA
SLC25A41	13.1092	0.490725	0.102972	0.199754	STABLE	0.649184	0.284761	AA
FSD1	454.716	0.490706	0.000185774	0.000814041	STABLE	0.662412	0.898654	AA
CS	4183.21	0.490687	6.04e-16	1.29e-14	STABLE	0.679577	0.814145	AA
OTUB1	1029.85	0.490618	2.06e-07	1.53e-06	STABLE	0.777673	1.00868	AA
RACK1	5912.67	0.490417	3.9e-18	1.02e-16	STABLE	1.46703	0.57482	AA
PACS2	174.679	0.490409	0.0143632	0.0382984	STABLE	0.774024	0.614761	AA
MMACHC	2125.93	0.490359	5.06e-11	6.19e-10	STABLE	0.401309	0.656861	AA
PLAT	444.206	0.49035	0.000215507	0.000931564	STABLE	0.958583	0.684531	AA
MCAM	2478.33	0.490148	5.67e-12	7.79e-11	STABLE	0.910171	1.06474	AA
PRKAG1	406.277	0.490043	0.000374164	0.00153238	STABLE	1.05531	1.38691	AA
WASHC2C	427.368	0.489847	0.00039985	0.00162624	STABLE	0.543317	0.24831	AA
PGGHG	833.861	0.489336	3.95e-06	2.35e-05	STABLE	1.6435	2.17996	AA
NSL1	284.118	0.489288	0.00273241	0.00902209	STABLE	0.473763	0.299135	AA
GSTK1	276.347	0.489159	0.00310943	0.0101095	STABLE	0.934745	0.33379	AA
C1QBP	2334.51	0.488978	3.06e-11	3.83e-10	STABLE	0.77087	0.512921	AA
HPCAL4	100.761	0.488921	0.0357275	0.0832805	STABLE	0.508676	0.636471	AA
STYXL1	124.799	0.488864	0.0257738	0.0633175	STABLE	0.773256	1.11584	AA
COL22A1	228.927	0.488696	0.00637936	0.0189809	STABLE	0.170526	0.179833	AA
EPN1	1937.44	0.488515	2.79e-09	2.7e-08	STABLE	0.800161	1.73289	AA
NFE2L1	5531.86	0.488387	2.15e-15	4.33e-14	STABLE	0.804569	1.02786	AA
PCNP	1460.71	0.488288	8.18e-09	7.44e-08	STABLE	0.633515	0.114662	AA
JMJD8	1665.57	0.488277	2.52e-09	2.45e-08	STABLE	0.35056	0.354659	AA
SORL1	274.671	0.488227	0.00251563	0.00839755	STABLE	0.275381	0.221497	AA
STRBP	348.044	0.488065	0.000882086	0.00330248	STABLE	0.526908	0.256572	AA
RPL39	1359.51	0.487832	3.64e-08	3.01e-07	STABLE	1.19322	0.125345	AA
RB1	585.923	0.48725	4.65e-05	0.000230066	STABLE	0.187093	0.000296935	AA
PLCB3	1501.21	0.487228	3.69e-08	3.05e-07	STABLE	1.11567	0.829751	AA
FGFR4	1218.02	0.487198	5.28e-08	4.26e-07	STABLE	0.80525	0.46203	AA
PARP10	467.462	0.48681	0.000420813	0.00170051	STABLE	1.03206	0.524494	AA
NME7	589.468	0.486577	4.65e-05	0.000230066	STABLE	0.194331	0.153505	AA
VCL	5042.83	0.48652	1.51e-16	3.43e-15	STABLE	0.681671	0.421623	AA
TMED4	608.895	0.486276	3.16e-05	0.000161599	STABLE	0.964828	0.899987	AA
SUMF2	1058.57	0.486185	9.58e-07	6.35e-06	STABLE	0.0850241	0.361116	AA
CYFIP1	1813.2	0.486121	1.67e-09	1.67e-08	STABLE	0.284645	0.0321337	AA
IMMT	999.922	0.486114	5.84e-07	4.02e-06	STABLE	0.522629	0.662877	AA
GJA9-MYCBP	209	0.486034	0.00778185	0.0225611	STABLE	0.342731	0.427034	AA
NDUFA7	189.028	0.485646	0.010695	0.0297486	STABLE	0.121372	0.564577	AA
SEPTIN2	3250.63	0.485307	2.13e-11	2.73e-10	STABLE	1.02094	1.12968	AA
BDH1	89.0949	0.48508	0.0468196	0.104539	STABLE	1.12036	1.83555	AA
SYN2	46.2207	0.485016	0.0921602	0.18233	STABLE	0.669956	0.678449	AA
AOX1	308.363	0.484968	0.00225467	0.00761567	STABLE	0.761763	0.28515	AA
HSF1	1467.71	0.484962	4.23e-09	4e-08	STABLE	0.861185	0.546523	AA
LMBR1	307.769	0.484859	0.00411089	0.0129543	STABLE	0.668498	0.502524	AA
OBSL1	1061.06	0.484619	6.75e-07	4.59e-06	STABLE	0.979086	1.15217	AA
WFS1	411.05	0.484111	0.000487432	0.00194047	STABLE	0.714486	0.71816	AA
SERPINH1	3875.07	0.483995	2.38e-14	4.25e-13	STABLE	1.0434	1.13031	AA
TMEM255B	81.0488	0.483938	0.0528008	0.115767	STABLE	0.601287	0.932543	AA
RNASEK	292.552	0.483853	0.00200115	0.00687266	STABLE	0.475165	0.81752	AA
MIR497HG	249.677	0.483784	0.00518736	0.015888	STABLE	0.51975	0.811472	AA
STX8	123.362	0.483657	0.026398	0.0646233	STABLE	0.297163	0.145224	AA
LONP1	1176.2	0.483612	6.45e-07	4.41e-06	STABLE	0.388716	0.452617	AA
TCEA2	81.7584	0.483544	0.0533691	0.116732	STABLE	0.580953	0.583903	AA
MYCBP	207.233	0.483492	0.00832934	0.0239277	STABLE	0.341784	0.499527	AA
INTS8	430.385	0.483304	0.000645337	0.00249437	STABLE	0.810145	0.386297	AA
SNORD141A	6859.03	0.48327	3.9e-19	1.12e-17	STABLE	0.434976	0.314251	AA
SLC9A5	153.164	0.483178	0.0177938	0.0459929	STABLE	1.3784	1.61131	AA
LMF2	1044.38	0.482999	4.6e-07	3.23e-06	STABLE	1.23472	1.32224	AA
PSPN	13.9042	0.482985	0.110337	0.211187	STABLE	0.348995	0.207181	AA
ATP13A2	639.964	0.482788	5.07e-05	0.000248783	STABLE	1.03505	1.05104	AA
SLC39A9	1094.67	0.48257	1.13e-06	7.41e-06	STABLE	0.739195	0.468574	AA
AEBP1	2212.83	0.482486	7.03e-11	8.48e-10	STABLE	1.19952	1.91452	AA
WIPI2	1168.57	0.482458	1.18e-07	9.06e-07	STABLE	0.640864	0.943056	AA
CCNI	1837.62	0.482328	6.01e-09	5.59e-08	STABLE	0.670635	0.48359	AA
NCCRP1	7.3833	0.482277	0.0670626	0.140886	STABLE	0.221469	0.528418	AA
ANGEL2	278.896	0.482136	0.00269709	0.00893134	STABLE	0.465512	0.2225	AA
LOC100652999	168.332	0.482115	0.0292155	0.0703626	STABLE	1.53001	1.02681	AA
CA12	682.468	0.482108	2.89e-05	0.000148741	STABLE	0.335545	0.558153	AA
PTMS	5615.82	0.482088	9.14e-15	1.72e-13	STABLE	0.713397	0.914577	AA
EPHA8	86.4905	0.482056	0.0485725	0.107928	STABLE	0.323841	0.679407	AA
RNF141	252.286	0.482043	0.00496718	0.0152958	STABLE	0.693298	0.363242	AA
CAMTA1	281.683	0.481957	0.00279845	0.00921846	STABLE	0.57047	0.49317	AA
MYL6	2356.49	0.481757	0.00976361	0.0274807	STABLE	0.711054	0.999239	AA
IK	943.652	0.481756	9.21e-07	6.12e-06	STABLE	0.797484	0.724216	AA
LOC100287049	28.9797	0.481483	0.114384	0.21745	STABLE	0.480944	0.546207	AA
BLOC1S1-RDH5	163.483	0.481363	0.017025	0.0442946	STABLE	0.242043	0.678888	AA
TPCN1	474.004	0.481178	0.000205283	0.00089096	STABLE	0.75437	0.913095	AA
NANS	478.679	0.481157	0.000223576	0.000963701	STABLE	0.750762	0.542157	AA
URGCP-MRPS24	467.534	0.481052	0.00027244	0.00115039	STABLE	0.939471	0.596771	AA
RPS8	8323.45	0.481004	1.72e-14	3.13e-13	STABLE	0.645808	0.682497	AA
RSRP1	433.33	0.480993	0.000374065	0.00153232	STABLE	0.311735	0.436663	AA
P4HA2	1314.35	0.480974	2.76e-08	2.33e-07	STABLE	0.731428	0.57679	AA
RPL27A	5791.23	0.48096	3.95e-12	5.53e-11	STABLE	0.865611	0.672864	AA
POLR2F	555.633	0.480889	8.6e-05	0.000402639	STABLE	0.589218	0.617364	AA
SLC26A10	383.01	0.48073	0.000852684	0.00320358	STABLE	0.51231	0.833737	AA
PDIA5	322.743	0.480508	0.00149177	0.00530514	STABLE	0.816911	1.14317	AA
TAX1BP1	1134.05	0.480429	1.09e-06	7.19e-06	STABLE	0.403198	0.257589	AA
B4GALT1-AS1	229.35	0.480306	0.00783346	0.0226854	STABLE	0.826959	0.883227	AA
TMEM237	366.062	0.480038	0.00122505	0.00444151	STABLE	0.979512	0.437102	AA
ATG9A	871.067	0.479896	2.24e-06	1.4e-05	STABLE	1.06474	1.50196	AA
ILF2	3336.73	0.479809	1.07e-13	1.8e-12	STABLE	0.735291	0.684445	AA
UQCR10	703.346	0.479398	1.33e-05	7.25e-05	STABLE	0.405486	0.528492	AA
GMCL1	448.176	0.479363	0.000402078	0.00163349	STABLE	0.617661	0.504659	AA
IL18BP	122.762	0.479345	0.0343677	0.080678	STABLE	0.725601	0.768561	AA
LAMTOR4	352.454	0.479127	0.00389747	0.0123566	STABLE	0.78578	1.34959	AA
MROH1	691.486	0.479032	1.89e-05	0.000100869	STABLE	0.599253	0.646961	AA
PLPP2	432.492	0.478808	0.000547816	0.00215173	STABLE	0.101558	0.502511	AA
HMGN1	955.698	0.478654	7.71e-07	5.18e-06	STABLE	0.417096	0.101701	AA
SND1	2117.67	0.478534	9.8e-11	1.16e-09	STABLE	0.811656	0.45356	AA
SNX17	1536.75	0.478353	5.47e-09	5.12e-08	STABLE	1.06593	1.20638	AA
PLTP	114.939	0.477971	0.0321344	0.0761907	STABLE	0.878868	0.702567	AA
PSMC2	957.65	0.477916	7.8e-07	5.23e-06	STABLE	0.591803	0.0846069	AA
SLC37A4	202.92	0.477836	0.008886	0.0253035	STABLE	0.677401	1.10075	AA
ARHGEF17	784.417	0.477813	2.89e-05	0.000148791	STABLE	0.797484	1.03531	AA
ADPGK-AS1	135.983	0.477759	0.0275019	0.0668157	STABLE	0.278027	0.108174	AA
CABLES2	116.234	0.477402	0.0341397	0.0802047	STABLE	0.894154	0.778703	AA
PDAP1	1997.9	0.477164	1.12e-07	8.62e-07	STABLE	1.22496	1.41764	AA
RRAS	406.928	0.477109	0.00067979	0.0026138	STABLE	1.12261	0.861688	AA
KPTN	151.644	0.477101	0.0198638	0.0504564	STABLE	0.403645	0.702005	AA
HNRNPC	5916	0.477064	4.34e-14	7.59e-13	STABLE	0.566739	0.341785	AA
SF3B1	3038.92	0.476854	1.37e-10	1.59e-09	STABLE	0.444854	0.147387	AA
SCARB2	1081.4	0.47677	2.38e-07	1.75e-06	STABLE	0.703463	0.666647	AA
UBAC2-AS1	8.95227	0.476747	0.0864111	0.173151	STABLE	1.07109	0.475551	AA
MPDU1	563.661	0.476738	7.97e-05	0.000375755	STABLE	0.630983	0.899103	AA
PSD	107.205	0.476718	0.0394405	0.0905121	STABLE	0.755769	1.28023	AA
CARS2	280.893	0.476708	0.00424189	0.0133028	STABLE	1.08181	0.917679	AA
TMEM143	93.4406	0.476702	0.0454714	0.101915	STABLE	0.537095	0.481815	AA
TRIM74	19.6712	0.47659	0.122006	0.229003	STABLE	0.80806	0.481779	AA
LIG1	1449.66	0.476469	8.9e-09	8.06e-08	STABLE	0.190575	0.457434	AA
TWF2	1015.33	0.476397	2.11e-06	1.32e-05	STABLE	0.971126	1.36794	AA
ADCK5	116.928	0.476292	0.0317967	0.0755177	STABLE	0.769994	0.681635	AA
RPL13	8429.9	0.476274	6.31e-14	1.08e-12	STABLE	0.985921	0.816355	AA
CCDC69	180.07	0.47599	0.01182	0.0324374	STABLE	0.249831	0.370497	AA
HIGD1A	1065.12	0.475653	3.27e-07	2.34e-06	STABLE	0.609208	0.34322	AA
WDR54	476.952	0.475557	0.000410073	0.00166116	STABLE	1.0522	1.09536	AA
RPL15	8402.13	0.475476	7.07e-19	1.97e-17	STABLE	0.082292	0.27219	AA
SNORD67	7.34595	0.475463	0.0733928	0.151617	STABLE	1.12448	0.728566	AA
MICU1	654.536	0.475352	3.74e-05	0.000188244	STABLE	0.456776	0.278904	AA
DNAAF5	1357.94	0.475342	3.65e-08	3.02e-07	STABLE	0.587012	1.16222	AA
B3GLCT	197.784	0.475317	0.00926055	0.0262186	STABLE	0.0236878	0.0856237	AA
CREM	179.323	0.474984	0.0123685	0.0336438	STABLE	0.477542	0.164592	AA
CNDP2	1365.81	0.474782	3.6e-08	2.99e-07	STABLE	0.168817	0.169465	AA
NEK8	66.9208	0.474627	0.0720292	0.14924	STABLE	1.04501	1.17743	AA
SLC3A1	221.671	0.473951	0.0120149	0.0328694	STABLE	0.368907	0.296018	AA
PIK3R2	810.737	0.473861	1.06e-05	5.89e-05	STABLE	0.535136	0.87553	AA
ARL2	230.944	0.473722	0.00597387	0.0179206	STABLE	0.879734	1.09846	AA
EIF3G	1063.68	0.473241	3.7e-06	2.21e-05	STABLE	0.141364	0.616858	AA
UQCRH	1289.54	0.473226	2.87e-06	1.76e-05	STABLE	0.935647	0.808918	AA
SRP9	1872.12	0.473028	1.67e-09	1.66e-08	STABLE	0.655623	0.504863	AA
SIRT5	67.9727	0.472886	0.0782985	0.159903	STABLE	0.578034	0.530874	AA
SLC37A1	62.2249	0.472884	0.0833149	0.16804	STABLE	0.553962	0.647339	AA
ARHGAP33	307.727	0.472641	0.00201223	0.00690552	STABLE	1.0565	1.47906	AA
SLC25A4	199.483	0.472588	0.0160447	0.0420744	STABLE	0.763408	1.13275	AA
MAP3K20	1341.53	0.472554	3.25e-08	2.72e-07	STABLE	1.1963	0.783629	AA
TMEM190	7.70363	0.472504	0.06824	0.142784	STABLE	2.58476	2.73081	AA
KRT75	78.5719	0.472446	0.0606254	0.129831	STABLE	0.792078	1.11585	AA
UBE2F-SCLY	276.158	0.47218	0.00334128	0.0107864	STABLE	1.12115	1.04207	AA
ARF4	1434.36	0.471998	1.82e-08	1.57e-07	STABLE	0.878698	0.554228	AA
SEC63	632.877	0.47189	5.52e-05	0.00026865	STABLE	0.112484	0.0797367	AA
SBDS	799.475	0.471818	1.39e-05	7.58e-05	STABLE	0.776698	0.972188	AA
CMSS1	1274.83	0.471763	1.45e-07	1.1e-06	STABLE	0.997917	0.275415	AA
INTS1	5089.43	0.471683	2.6e-16	5.79e-15	STABLE	0.631269	1.0426	AA
RBM3	3242.7	0.471622	3.03e-10	3.34e-09	STABLE	1.27824	0.814953	AA
TUT7	240.77	0.471607	0.00532457	0.01624	STABLE	0.575914	0.342083	AA
RPL4	20412.5	0.471182	4.9e-24	2.26e-22	STABLE	0.52427	0.567917	AA
YBX3	5592.4	0.471127	3.33e-16	7.36e-15	STABLE	0.28484	0.183651	AA
PRDX3	2123.95	0.471125	2.05e-10	2.31e-09	STABLE	1.08403	1.41621	AA
TMEM183B	7.56245	0.47107	0.0734767	0.151746	STABLE	0.849837	0.230865	AA
HSD17B3	9.24447	0.471034	0.0896227	0.17855	STABLE	0.444127	0.154251	AA
HSPD1	11279.2	0.471022	1.21e-20	4.04e-19	STABLE	0.6342	0.42282	AA
MIF4GD	194.415	0.471022	0.0108912	0.0301884	STABLE	1.04289	1.04886	AA
RBM42	1043.05	0.471012	4.12e-06	2.44e-05	STABLE	1.01604	1.36951	AA
RPL35A	4638.98	0.470965	0.000864677	0.00324463	STABLE	1.58071	1.63987	AA
SEMA3B	453.638	0.470627	0.000343211	0.00141547	STABLE	0.863292	1.34178	AA
CCNDBP1	165.981	0.47039	0.0170325	0.0443079	STABLE	0.484237	0.492173	AA
COL4A2-AS2	423.728	0.470319	0.000480771	0.0019173	STABLE	1.12544	0.744658	AA
AGRN	9720.36	0.470311	2.17e-16	4.88e-15	STABLE	0.650785	0.494304	AA
GLE1	565.208	0.47027	9.74e-05	0.00045022	STABLE	0.59778	0.52619	AA
LOC100506100	38.954	0.470136	0.114077	0.217051	STABLE	0.670932	0.822168	AA
RPL8	16777.4	0.469822	0.000232579	0.000998967	STABLE	1.0034	0.728822	AA
ABCB7	373.952	0.46957	0.00426005	0.0133482	STABLE	0.145524	0.704328	AA
ITGB2	84.3112	0.469364	0.0559322	0.121334	STABLE	0.599637	0.692983	AA
RAB5B	412.415	0.469323	0.000746594	0.00284455	STABLE	0.515064	0.666749	AA
COX7A2L	1062.94	0.469172	9.95e-07	6.57e-06	STABLE	0.524338	0.390467	AA
FBXO2	50.7081	0.469093	0.0947234	0.186545	STABLE	0.63926	0.843398	AA
TDRD6	6.40047	0.469011	0.0605966	0.129785	STABLE	0.0491815	0.0143858	AA
YWHAB	2245.4	0.468925	8.48e-11	1.01e-09	STABLE	0.663484	0.651978	AA
CHCHD7	241.36	0.468645	0.00549592	0.0166762	STABLE	0.471894	0.329156	AA
INPP5A	330.615	0.468594	0.0018965	0.00655153	STABLE	1.03304	1.17125	AA
PPIH	629.935	0.468411	6.32e-05	0.000303295	STABLE	0.585193	0.382837	AA
LAMTOR1	748.591	0.468034	0.00019086	0.000834519	STABLE	0.910859	0.723224	AA
GXYLT2	85.7515	0.467964	0.061456	0.131225	STABLE	0.393973	0.180363	AA
AQP3	24.6718	0.467818	0.124776	0.233243	STABLE	0.702647	1.36501	AA
SEPTIN6	220.315	0.467695	0.0144045	0.0383693	STABLE	1.37136	0.045131	AA
SYCE1	86.3304	0.467478	0.0557653	0.121058	STABLE	0.840964	1.08136	AA
SSR2	1461.26	0.467191	1.81e-08	1.57e-07	STABLE	1.21585	0.995756	AA
NRDC	1713.65	0.467113	3.24e-09	3.12e-08	STABLE	0.391171	0.135897	AA
LOC101927178	74.2947	0.466685	0.0686657	0.143576	STABLE	0.535659	0.202489	AA
ACSS2	83.2169	0.466574	0.0625547	0.133196	STABLE	0.758381	0.688017	AA
FADS1	930.898	0.46653	2.77e-06	1.7e-05	STABLE	0.989184	0.847218	AA
CDC20B	5.15357	0.466469	0.0441893	0.0995802	STABLE	0.310204	0.153981	AA
PI4KA	1362.67	0.466468	7.26e-08	5.76e-07	STABLE	0.573065	0.602752	AA
PSMC4	829.558	0.466389	6.01e-06	3.46e-05	STABLE	0.185773	0.301427	AA
GPNMB	138.047	0.466307	0.028972	0.0698091	STABLE	0.482668	0.0392717	AA
PLIN1	7.50611	0.466004	0.0749036	0.154249	STABLE	0.0591969	0.245317	AA
AHSA1	1717.48	0.465878	2.11e-07	1.56e-06	STABLE	0.439536	0.127503	AA
FDFT1	447.296	0.465741	0.000390294	0.00159129	STABLE	0.994512	0.820454	AA
DAGLB	628.293	0.465543	5.91e-05	0.000286176	STABLE	0.767518	0.82443	AA
NEO1	584.671	0.465434	0.00012941	0.000586367	STABLE	0.128741	0.194848	AA
BRK1	968.757	0.46524	4.07e-06	2.41e-05	STABLE	0.760175	1.15327	AA
H2AZ2	1660.23	0.465191	4.71e-09	4.45e-08	STABLE	0.770245	0.794842	AA
SIVA1	352.19	0.465049	0.00177044	0.00616744	STABLE	0.690952	0.447289	AA
ITGA7	355.302	0.464967	0.00126363	0.00456235	STABLE	0.0796086	0.626566	AA
PGLS	164.254	0.464772	0.0180892	0.0466309	STABLE	0.562903	0.513682	AA
TM9SF1	169.804	0.464751	0.0178418	0.0460973	STABLE	0.847762	0.466305	AA
DCAF11	130.068	0.464428	0.028906	0.0696779	STABLE	0.996563	0.715486	AA
MTHFD1	4608.85	0.464311	3.79e-15	7.41e-14	STABLE	0.446069	0.247405	AA
STRAP	2613.94	0.464221	8.8e-12	1.18e-10	STABLE	0.114987	0.125347	AA
SYNJ2BP-COX16	447.673	0.464134	0.000507368	0.00201105	STABLE	0.0494012	0.083703	AA
HADHB	1309.89	0.464128	1.1e-07	8.46e-07	STABLE	0.656502	0.735667	AA
CDC37	2195.18	0.464096	6.33e-10	6.7e-09	STABLE	0.475361	0.874456	AA
DPY19L4	270.161	0.463953	0.00776996	0.0225338	STABLE	0.936308	0.506794	AA
UBA6	729.093	0.463798	3.24e-05	0.000165202	STABLE	0.465491	0.359652	AA
MAN2C1	753.044	0.463672	1.74e-05	9.33e-05	STABLE	0.340461	0.468241	AA
ADAM15	1001.71	0.46351	2.47e-06	1.53e-05	STABLE	1.16984	1.57897	AA
CCT3	5983.49	0.463453	2.03e-14	3.64e-13	STABLE	0.920174	0.792507	AA
GALNT7	838.202	0.463442	1.03e-05	5.74e-05	STABLE	0.542456	0.566799	AA
NONO	6813.81	0.463364	8.59e-18	2.18e-16	STABLE	0.96944	0.316804	AA
ANO2	265.771	0.463354	0.00603247	0.0180713	STABLE	0.401786	0.464446	AA
TKT	3420.12	0.463282	4.57e-13	7.11e-12	STABLE	0.810256	0.862655	AA
PPP1CB	2462.69	0.463271	7.27e-10	7.65e-09	STABLE	0.617345	0.550891	AA
MYH14	537.177	0.463224	0.000287492	0.00120752	STABLE	0.857142	0.782034	AA
TSPAN31	1306.95	0.463224	1.87e-07	1.39e-06	STABLE	0.460549	0.621985	AA
TRIM28	6080.47	0.463171	4.11e-17	9.89e-16	STABLE	1.51109	1.80045	AA
RTEL1	245.376	0.462494	0.00654527	0.0193954	STABLE	0.489912	0.555766	AA
PPOX	82.9798	0.462488	0.0603049	0.129251	STABLE	1.34826	1.50992	AA
CCDC92	16.5897	0.462241	0.125508	0.23423	STABLE	0.562965	0.58091	AA
CDKN2AIPNL	383.737	0.462157	0.000962579	0.00357812	STABLE	0.624263	0.592625	AA
GABARAPL2	486.155	0.462072	0.000299902	0.00125444	STABLE	0.0774065	0.125921	AA
MYLK4	129.553	0.462033	0.035847	0.0835377	STABLE	0.487635	0.44469	AA
CPSF1	1944.11	0.461997	9.07e-10	9.39e-09	STABLE	0.920306	0.79473	AA
[truncated: 10,601 more rows]

## Sheet: A to B
SYMBOL	baseMean	log2(FoldChange)	pvalue	padj	Change(adria/control)	E1_control	E1_adria	STATUS
SLC26A5	14.1317	7.21639	3.3e-06	1.99e-05	UP	0.11346	-0.0328131	AB
COL6A6	8.83021	3.19629	0.0017213	0.00601351	UP	0.0855571	-0.243673	AB
SAT1	98.2203	2.80874	4.52e-18	1.17e-16	UP	0.845403	-0.354618	AB
RFTN2	26.3294	1.88397	0.000442904	0.00178049	STABLE	0.149768	-0.0778393	AB
TNFSF9	98.4749	1.49951	6.44e-08	5.14e-07	STABLE	0.225871	-0.038139	AB
ULBP2	198.683	1.464	2.45e-12	3.5e-11	STABLE	0.18277	-0.185709	AB
MMP7	22.271	1.23459	0.00607815	0.0181856	STABLE	0.202761	-0.252633	AB
RFPL3S	11.5118	1.10044	0.0183789	0.047264	STABLE	0.209014	-0.0988934	AB
HS6ST2	69.1417	1.06554	0.000465872	0.00186196	STABLE	0.0488624	-0.470688	AB
DSC2	119.257	1.0117	3.95e-05	0.000197925	STABLE	0.0351945	-0.162399	AB
MBNL2	126.311	1.01061	2.22e-05	0.000116787	STABLE	0.271807	-0.257946	AB
SOX2	18.5267	0.985188	0.019944	0.050632	STABLE	0.139352	-0.0193041	AB
KCNE5	7.26377	0.934965	0.0192849	0.0492743	STABLE	0.810179	-0.0982823	AB
GNS	1548.97	0.911029	3.31e-26	1.9e-24	STABLE	0.230147	-0.142672	AB
LRRC17	18.4348	0.909102	0.0243498	0.0602484	STABLE	0.688291	-0.00213227	AB
FRS2	254.377	0.903296	1.98e-07	1.47e-06	STABLE	0.295389	-0.00574076	AB
CST3	850.432	0.891836	6.76e-16	1.43e-14	STABLE	0.074482	-0.171798	AB
PEG10	218.997	0.890607	1.51e-06	9.69e-06	STABLE	0.00239604	-0.0622753	AB
SRPX	348.66	0.871053	7.1e-09	6.53e-08	STABLE	0.258133	-0.104747	AB
GPC4	234.31	0.85719	1.64e-06	1.05e-05	STABLE	0.20919	-0.357166	AB
ITM2B	920.566	0.841263	4.02e-17	9.69e-16	STABLE	0.451355	-0.0925524	AB
LOC100287944	9.39013	0.832731	0.0300029	0.0719698	STABLE	0.0871379	-0.0737508	AB
TRANK1	52.7753	0.821879	0.011184	0.0309107	STABLE	0.00554816	-0.21288	AB
COX6C	713.846	0.801593	2.61e-11	3.29e-10	STABLE	0.083243	-0.146365	AB
AK3	365.442	0.792045	7.41e-08	5.87e-07	STABLE	0.0800042	-0.25802	AB
ACAT1	512.044	0.775548	1.05e-09	1.08e-08	STABLE	0.164858	-0.0617636	AB
ATF7IP2	56.6003	0.773132	0.0106867	0.02973	STABLE	0.0417196	-0.134618	AB
COMMD9	312.903	0.768308	3.05e-06	1.86e-05	STABLE	0.146672	-0.0324701	AB
SCPEP1	522.471	0.749425	2.42e-08	2.06e-07	STABLE	0.0218528	-0.170996	AB
RPS12	7706.38	0.744175	1.53e-43	2.49e-41	STABLE	0.0720489	-0.0436382	AB
KLHL15	177.09	0.73932	0.000414357	0.00167702	STABLE	0.874768	-0.0484252	AB
SEMA3C	755.422	0.730866	1.23e-11	1.63e-10	STABLE	0.334139	-0.15157	AB
CD99L2	209.077	0.728984	9.34e-05	0.000433903	STABLE	0.668446	-0.0480886	AB
PCDH8	12.4615	0.727208	0.0440808	0.0993481	STABLE	0.526111	-0.0853943	AB
POLE4	160.603	0.723449	0.00042276	0.00170686	STABLE	0.118908	-0.0166184	AB
SERPING1	168.838	0.722416	0.000748328	0.00284968	STABLE	0.270088	-0.240935	AB
HSP90B1	6745.89	0.713554	2.77e-33	2.61e-31	STABLE	0.102802	-0.21432	AB
CUL4B	739.878	0.700173	2.6e-10	2.89e-09	STABLE	0.701058	-0.470161	AB
SMPD1	226.699	0.693251	0.000132302	0.000597835	STABLE	0.388298	-0.25399	AB
SERPINE2	1125.04	0.692974	1.32e-12	1.94e-11	STABLE	0.0358592	-0.00657535	AB
ATP6V1D	731.635	0.691968	7.56e-10	7.92e-09	STABLE	0.147797	-0.0221269	AB
SNURF	167.274	0.691294	0.000691163	0.00265417	STABLE	0.121908	-0.0160148	AB
MDH1	2220.78	0.689611	1.22e-21	4.38e-20	STABLE	0.222619	-0.125361	AB
SYAP1	551.28	0.687969	2.29e-08	1.95e-07	STABLE	0.569617	-0.0463675	AB
FKBP3	1067.73	0.687503	2.58e-12	3.66e-11	STABLE	0.138489	-0.122321	AB
ATP6AP2	507.616	0.686438	1.06e-07	8.16e-07	STABLE	0.358909	-0.0581596	AB
AP1S2	318.981	0.681519	1.94e-05	0.000102956	STABLE	0.438478	-0.0811483	AB
EXT2	1580.51	0.675034	2.5e-15	4.98e-14	STABLE	0.438102	-0.0655626	AB
DSG2	1236.35	0.673626	8.05e-14	1.36e-12	STABLE	0.0568592	-0.108663	AB
GPC3	36.8924	0.673625	0.0391209	0.0898919	STABLE	0.0430162	-0.476344	AB
EFEMP1	561.409	0.670747	4.53e-08	3.69e-07	STABLE	0.0694109	-0.274294	AB
PRDX4	575.577	0.670343	4.24e-08	3.47e-07	STABLE	0.277353	-0.0253256	AB
CADM1	380.742	0.668962	6.24e-06	3.59e-05	STABLE	0.00831017	-0.0732494	AB
FHL1	1046.47	0.665614	1.5e-12	2.2e-11	STABLE	0.656948	-0.208963	AB
DPP4	27.6849	0.664975	0.0506698	0.111838	STABLE	0.0700121	-0.175412	AB
CA2	181.118	0.660554	0.00113326	0.00414414	STABLE	0.366289	-0.152687	AB
MPC1	87.2963	0.656262	0.0120237	0.0328827	STABLE	0.130802	-0.0955363	AB
PDK3	90.7696	0.652591	0.0113692	0.0313512	STABLE	0.29794	-0.0894167	AB
ANXA1	3184.53	0.652089	4.53e-22	1.69e-20	STABLE	0.246604	-0.330846	AB
HPX	11.0083	0.650008	0.0534912	0.116923	STABLE	0.323597	-0.13898	AB
RPS6	5999.2	0.646383	1.57e-27	9.88e-26	STABLE	0.0682889	-0.218119	AB
AP2B1	3164.44	0.644953	1.13e-22	4.47e-21	STABLE	0.246844	-0.107392	AB
BCAP29	49.3573	0.643546	0.0328649	0.07765	STABLE	0.769285	-0.0227974	AB
TMEM123	3962.48	0.637376	1.1e-24	5.46e-23	STABLE	0.380156	-0.110795	AB
SNRPN	169.085	0.634213	0.00161368	0.00568875	STABLE	0.0664149	-0.0409705	AB
SUN3	379.367	0.631862	1.05e-05	5.82e-05	STABLE	0.172482	-0.145525	AB
EIF3H	3345.78	0.629643	1.39e-21	4.97e-20	STABLE	0.0286815	-0.136221	AB
RMDN1	306.326	0.626143	8.91e-05	0.000415929	STABLE	0.436579	-0.0309627	AB
SCML1	144.03	0.618531	0.00420249	0.0132012	STABLE	0.451218	-0.199732	AB
IDS	1405.21	0.617243	2.39e-11	3.02e-10	STABLE	0.367454	-0.298446	AB
GALNT1	583.927	0.616645	3.21e-07	2.3e-06	STABLE	0.0192833	-0.0382439	AB
LNPK	323.94	0.615507	5.55e-05	0.000270167	STABLE	0.147292	-0.035878	AB
CMPK1	1229.29	0.615398	3.06e-12	4.32e-11	STABLE	0.232294	-0.00310838	AB
SEC23B	616.005	0.61286	4.2e-07	2.96e-06	STABLE	0.10427	-0.0766255	AB
STK26	317.008	0.611894	9.15e-05	0.000426025	STABLE	0.14227	-0.432109	AB
PPP1R1A	45.409	0.610312	0.0459704	0.10291	STABLE	0.257155	-0.0469096	AB
IPO5	3890.44	0.610189	6.12e-17	1.45e-15	STABLE	0.535159	-0.0496957	AB
NAPB	126.295	0.608085	0.00641168	0.0190615	STABLE	0.101857	-0.140703	AB
SEPTIN7	1819.66	0.605593	5.5e-14	9.51e-13	STABLE	0.160823	-0.223658	AB
DNAJC10	2235.64	0.605009	1.17e-12	1.75e-11	STABLE	0.37624	-0.131511	AB
CPE	85.29	0.601447	0.0172615	0.0448395	STABLE	0.62215	-0.0409757	AB
PSMA2	1386.2	0.600973	2.35e-11	2.98e-10	STABLE	0.394454	-0.229651	AB
NAP1L1	7150.31	0.599678	1.1e-22	4.37e-21	STABLE	0.14688	-0.210315	AB
RRM1	1882.17	0.596811	1.41e-14	2.6e-13	STABLE	0.0209918	-0.24668	AB
LAMP2	731.439	0.591604	4.58e-08	3.73e-07	STABLE	0.622068	-0.178027	AB
COG5	218.423	0.591509	0.00112784	0.0041268	STABLE	0.486624	-0.0174259	AB
LTBP1	426.463	0.590776	1.64e-05	8.83e-05	STABLE	0.0497557	-0.22148	AB
ADAM23	216.005	0.58266	0.00302408	0.00986547	STABLE	0.13122	-0.105575	AB
POGLUT3	528.58	0.582652	2.91e-06	1.78e-05	STABLE	0.197207	-0.185167	AB
ACTL6A	1245.01	0.582458	5.5e-11	6.71e-10	STABLE	0.402806	-0.056751	AB
ANOS1	688.248	0.581407	7.72e-07	5.18e-06	STABLE	0.223344	-0.186945	AB
ASNS	464.912	0.577908	1.14e-05	6.31e-05	STABLE	0.018848	-0.00100474	AB
RPL10	11650.2	0.575177	1.2e-30	9.55e-29	STABLE	0.538609	-0.157308	AB
FZD6	957.23	0.574699	1.15e-08	1.02e-07	STABLE	0.0446078	-0.281361	AB
GLT8D2	48.8412	0.572367	0.0544929	0.118649	STABLE	0.20311	-0.0707022	AB
OXCT1	997.995	0.568384	1.13e-08	1.01e-07	STABLE	0.0247512	-0.0105587	AB
RBBP7	991.405	0.567592	3.52e-09	3.37e-08	STABLE	0.792646	-0.104581	AB
NDN	1052.92	0.566763	7.25e-07	4.89e-06	STABLE	0.314781	-0.117125	AB
CT45A1	235.852	0.565737	0.00116127	0.00423467	STABLE	0.679949	-0.200381	AB
GOLGA6L4	29.9015	0.561394	0.0773623	0.158257	STABLE	0.247639	-0.0717768	AB
TMEM14A	507.015	0.56063	1.04e-05	5.78e-05	STABLE	0.268602	-0.0227847	AB
DARS1	1409.77	0.560129	1.41e-10	1.63e-09	STABLE	0.330474	-0.0630546	AB
DSTN	1551.82	0.559908	2.15e-11	2.74e-10	STABLE	0.134038	-0.0127034	AB
DPY19L3	358.136	0.554205	0.000218907	0.000944919	STABLE	0.0806705	-0.150824	AB
NDUFB5	595.816	0.552693	3.44e-06	2.07e-05	STABLE	0.310699	-0.104913	AB
TXNDC16	79.0818	0.550293	0.035492	0.0828162	STABLE	0.164424	-0.0476572	AB
SEC61B	672.119	0.549629	1.03e-06	6.77e-06	STABLE	0.00879859	-0.29102	AB
ESD	762.074	0.549037	3.15e-07	2.26e-06	STABLE	0.346256	-0.278812	AB
COL5A2	544.541	0.546072	1.31e-05	7.15e-05	STABLE	0.128712	-0.271652	AB
RPSAP9	21.0469	0.545625	0.0910182	0.1806	STABLE	0.034035	-0.169752	AB
PEG3-AS1	236.538	0.544345	0.00205813	0.00704052	STABLE	0.163638	-0.236459	AB
MTPN	927.277	0.544191	2.49e-07	1.82e-06	STABLE	0.100322	-0.0636573	AB
DYNLT3	189.134	0.539127	0.00953213	0.0269039	STABLE	0.336472	-0.327359	AB
PGM1	375.692	0.538573	0.000191962	0.000838334	STABLE	0.0699376	-0.142003	AB
PROKR2	8.19509	0.537447	0.0626079	0.133232	STABLE	0.0569547	-0.301585	AB
PTPRG	953.392	0.535286	7.68e-08	6.06e-07	STABLE	0.0856137	-0.0270563	AB
EMD	944.743	0.534191	4.67e-08	3.8e-07	STABLE	0.399745	-0.0370439	AB
DNHD1	398.522	0.533937	0.00013632	0.000613708	STABLE	0.29738	-0.0442232	AB
SLC44A1	600.117	0.53389	1.14e-05	6.32e-05	STABLE	0.0608959	-0.484868	AB
UBE2N	683.381	0.533783	2.35e-06	1.46e-05	STABLE	0.00813392	-0.109259	AB
LDOC1	287.048	0.529653	0.000904197	0.00337971	STABLE	0.136696	-0.3429	AB
ARMH4	107.39	0.526517	0.0252404	0.0621986	STABLE	0.0596166	-0.106806	AB
COG6	136.758	0.525139	0.0182205	0.0469031	STABLE	0.114262	-0.14916	AB
PDHA1	858.071	0.522703	2.97e-06	1.81e-05	STABLE	0.242546	-0.243943	AB
UPP1	309.047	0.522299	0.000971611	0.00360508	STABLE	0.108472	-0.109328	AB
MRPL13	946.873	0.519224	4.54e-06	2.66e-05	STABLE	0.029003	-0.000633629	AB
LSM5	615.426	0.514457	3.6e-05	0.000182197	STABLE	0.225293	-0.00645132	AB
NDUFS6	570.723	0.511561	5.07e-05	0.000248709	STABLE	0.0918778	-0.217797	AB
ACO1	897.075	0.508841	4.45e-07	3.13e-06	STABLE	0.0109393	-0.136706	AB
MAGEB2	1040.31	0.507218	9.76e-08	7.57e-07	STABLE	0.216446	-0.228502	AB
CCT5	6125.05	0.501916	5.24e-20	1.66e-18	STABLE	0.201609	-0.22836	AB
IPW	107.423	0.501058	0.0282933	0.0684272	STABLE	0.211006	-0.090515	AB
NCAM1	247.807	0.500361	0.00294845	0.00965153	STABLE	0.0506482	-0.0702326	AB
WDR17	55.1827	0.493546	0.0860762	0.172673	STABLE	0.2587	-0.0184082	AB
HTATSF1	748.148	0.492991	7.56e-06	4.29e-05	STABLE	0.476926	-0.389789	AB
TMEM255A	142.851	0.492824	0.0186704	0.0479258	STABLE	0.907869	-0.231766	AB
EXOC4	391.196	0.491984	0.000491178	0.0019541	STABLE	0.157223	-0.0144944	AB
ACOT9	363.757	0.487614	0.00229762	0.00774641	STABLE	0.492493	-0.026136	AB
CCDC73	265.872	0.487371	0.00288186	0.00946586	STABLE	0.310187	-0.292586	AB
EPRS1	2898.71	0.486694	1.56e-11	2.04e-10	STABLE	0.28986	-0.0202445	AB
ELK3	1234.18	0.486323	4.96e-08	4.02e-07	STABLE	0.0481258	-0.0109255	AB
SUB1	1395.32	0.483783	1.46e-08	1.29e-07	STABLE	0.258422	-0.0785645	AB
FBXL12	119.532	0.482338	0.0295751	0.0710838	STABLE	0.0990387	-0.269648	AB
ADSL	2119.21	0.478326	1.17e-10	1.37e-09	STABLE	0.185362	-0.0482322	AB
SCFD1	416.538	0.477573	0.000501498	0.00199077	STABLE	0.0721864	-0.149528	AB
SH3KBP1	656.438	0.477255	8.28e-05	0.000389098	STABLE	0.713603	-0.0059696	AB
WLS	528.623	0.470835	0.000123757	0.000562289	STABLE	0.000495406	-0.243933	AB
SFT2D1	293.145	0.465518	0.004751	0.014708	STABLE	0.00466286	-0.0652284	AB
MLF1	315.866	0.464003	0.0024102	0.00809154	STABLE	0.165184	-0.0742762	AB
APOO	83.8614	0.463728	0.0613572	0.131044	STABLE	0.750318	-0.179701	AB
HTATIP2	501.251	0.462011	0.000235143	0.0010095	STABLE	0.0247069	-0.218579	AB
RNF11	907.965	0.461226	5.41e-05	0.000264008	STABLE	0.134265	-0.0327424	AB
GYG1	592.343	0.460456	0.000223183	0.000962462	STABLE	0.433139	-0.0175617	AB
GAP43	38.8024	0.459605	0.119226	0.224781	STABLE	0.0477241	-0.170355	AB
PROS1	44.6565	0.458391	0.111078	0.212317	STABLE	0.0159147	-0.124479	AB
RBM48	83.3103	0.455886	0.0668499	0.140472	STABLE	0.506431	-0.127061	AB
CLSTN2	12.9419	0.45566	0.121581	0.228437	STABLE	0.0310584	-0.0458534	AB
EXPH5	172.032	0.454743	0.0199669	0.0506759	STABLE	0.0362383	-0.212132	AB
SLC9B1	193.836	0.448126	0.0185411	0.0476141	STABLE	0.344426	-0.0772853	AB
COPB2	1543.61	0.443853	4.64e-08	3.78e-07	STABLE	0.23499	-0.0026766	AB
TANK	164.623	0.441735	0.0260977	0.0640086	STABLE	0.442005	-0.0774901	AB
DAP	1521.6	0.440893	9.55e-08	7.43e-07	STABLE	0.226325	-0.0787547	AB
CFAP69	16.2416	0.440227	0.137694	0.252319	STABLE	0.152604	-0.116344	AB
TIMMDC1	738.286	0.436916	5.26e-05	0.000257075	STABLE	0.55222	-0.0287201	AB
HPRT1	498.762	0.435437	0.000761852	0.00289634	STABLE	0.55477	-0.0529555	AB
SNRPF	656.906	0.434754	0.000239018	0.00102373	STABLE	0.049051	-0.467481	AB
SEMA3A	47.4052	0.431286	0.121902	0.228832	STABLE	0.0166424	-0.179415	AB
ENPP2	16.8441	0.42813	0.143473	0.26019	STABLE	0.11735	-0.0464421	AB
MTHFD2L	123.519	0.427717	0.0487842	0.108275	STABLE	0.339407	-0.0774768	AB
GNG12	2390.24	0.418485	9.21e-09	8.32e-08	STABLE	0.106543	-0.155922	AB
DSG2-AS1	104.392	0.416051	0.0705645	0.146772	STABLE	0.0195628	-0.17639	AB
TSPAN7	13.264	0.415829	0.14396	0.260867	STABLE	0.198466	-0.114478	AB
COPB1	1338.41	0.415611	1.58e-06	1.01e-05	STABLE	0.0205555	-0.386247	AB
IFT57	373.286	0.414986	0.00400863	0.0126693	STABLE	0.103328	-0.169234	AB
PRKCB	13.1887	0.414708	0.14544	0.26297	STABLE	0.0257707	-0.1803	AB
XK	38.9874	0.414484	0.151282	0.270982	STABLE	0.1359	-0.169385	AB
GLRB	89.0453	0.41177	0.0836543	0.168538	STABLE	0.131931	-0.0277765	AB
UCHL3	285.677	0.409978	0.00988449	0.0277695	STABLE	0.861457	-0.0344004	AB
REXO2	990.233	0.408975	2.26e-05	0.000118868	STABLE	0.0603805	-0.0826168	AB
RTL8A	270.008	0.408711	0.013399	0.0360179	STABLE	0.191325	-0.243442	AB
MCM8	1174.98	0.406079	4.94e-05	0.000243041	STABLE	0.290472	-0.0943178	AB
SMIM30	341.307	0.405738	0.00736325	0.021522	STABLE	0.163726	-0.414389	AB
TMBIM4	88.2372	0.405312	0.0909581	0.180549	STABLE	0.170287	-0.100912	AB
CCT2	3689.64	0.399538	8.2e-11	9.83e-10	STABLE	0.163305	-0.114103	AB
IMPACT	195.404	0.399024	0.0317326	0.0754047	STABLE	0.0423965	-0.138393	AB
C11orf54	94.537	0.398538	0.0946112	0.186391	STABLE	0.266977	-0.171058	AB
PEG3	1186.37	0.392907	1.89e-05	0.000100849	STABLE	0.237057	-0.01917	AB
TREX2	28.0297	0.392387	0.179979	0.309962	STABLE	0.646754	-0.0134446	AB
SLC12A6	290.248	0.391166	0.0118234	0.0324417	STABLE	0.13983	-0.0441644	AB
SLC6A8	2823.7	0.388701	9.93e-09	8.91e-08	STABLE	0.424122	-0.0738636	AB
TMEM35B	89.1556	0.384223	0.104347	0.201842	STABLE	0.52001	-0.0329637	AB
TNC	2369.28	0.379965	5.45e-08	4.4e-07	STABLE	0.142968	-0.137752	AB
LINC00933	10.9206	0.379834	0.142066	0.258512	STABLE	0.0624548	-0.0848238	AB
MED14	512.748	0.377679	0.00368637	0.0117486	STABLE	0.581667	-0.134329	AB
NMD3	621.483	0.377422	0.00137349	0.00491999	STABLE	0.0504521	-0.231655	AB
ATP2C1	1105.57	0.37724	0.000197858	0.000862431	STABLE	0.331049	-0.0921824	AB
CRADD	65.9191	0.3747	0.147913	0.266222	STABLE	0.0666526	-0.263538	AB
POLR2K	316.735	0.373552	0.0127272	0.0344346	STABLE	0.151214	-0.0542589	AB
EFCAB14	670.379	0.37234	0.000910942	0.00340074	STABLE	0.0895597	-0.058318	AB
POLA1	506.478	0.371857	0.00309904	0.0100829	STABLE	0.315049	-0.0138824	AB
FAM238B	20.1338	0.370516	0.193644	0.327554	STABLE	0.264305	-0.107534	AB
FBXO8	59.1708	0.36945	0.158062	0.280153	STABLE	0.423617	-0.145247	AB
PCCA	76.4439	0.369399	0.134757	0.248184	STABLE	0.366771	-0.184376	AB
P3H2	150.817	0.36925	0.0640831	0.1357	STABLE	0.356068	-0.242951	AB
ZFR	1769.78	0.368988	1.92e-06	1.21e-05	STABLE	0.210514	-0.25977	AB
DZIP3	604.548	0.368229	0.00210354	0.00717027	STABLE	0.0544701	-0.129407	AB
EMC7	301.044	0.36593	0.0175852	0.0455232	STABLE	0.0481104	-0.0266226	AB
MRPL47	677.56	0.365609	0.000908962	0.00339613	STABLE	0.531899	-0.0259545	AB
DNAJC3	317.524	0.365327	0.0162474	0.0425265	STABLE	0.433275	-0.163294	AB
POPDC2	20.7741	0.365278	0.203563	0.34023	STABLE	0.46194	-0.00183139	AB
CDH2	2188.99	0.364704	7.15e-07	4.84e-06	STABLE	0.0633616	-0.110174	AB
ARHGEF6	26.4609	0.364439	0.204442	0.341449	STABLE	0.259767	-0.367842	AB
RAP1B	842.09	0.361881	0.000630126	0.00244137	STABLE	0.420659	-0.0404417	AB
IGSF10	80.3676	0.361263	0.134743	0.248183	STABLE	0.174731	-0.163003	AB
CLN5	117.05	0.361046	0.09968	0.194527	STABLE	0.402729	-0.051171	AB
NADK2	171.504	0.357781	0.076649	0.15708	STABLE	0.0362471	-0.547218	AB
C22orf39	262.782	0.356928	0.0272645	0.0663792	STABLE	0.111953	-0.0362738	AB
SNCA	27.6742	0.356345	0.212449	0.352111	STABLE	0.0143745	-0.0617034	AB
POGLUT2	113.163	0.354898	0.109733	0.210384	STABLE	0.381915	-0.139921	AB
ANLN	2904.84	0.352463	9.87e-08	7.65e-07	STABLE	0.256204	-0.00339067	AB
R3HDM1	583.988	0.350567	0.00398454	0.0126019	STABLE	0.42075	-0.0237004	AB
DNAJC13	1063.71	0.349694	0.00127348	0.0045933	STABLE	0.488798	-0.0148063	AB
CLASP2	915.561	0.349645	0.000604705	0.00235388	STABLE	0.303463	-0.0364905	AB
ENDOD1	420.129	0.349276	0.0148802	0.0394419	STABLE	0.17381	-0.267652	AB
FARSB	1050.53	0.346097	0.000312386	0.00130099	STABLE	0.286924	-0.0419316	AB
GRK3	900.121	0.345526	0.000521832	0.002063	STABLE	0.16197	-0.0674896	AB
RBM45	71.971	0.340954	0.172142	0.299433	STABLE	0.431967	-0.199847	AB
SRD5A1	216.236	0.340335	0.0502543	0.111105	STABLE	0.405088	-0.0266686	AB
C1GALT1C1	108.24	0.339699	0.123829	0.231828	STABLE	0.529618	-0.225112	AB
MIR3610	24.4876	0.339298	0.23199	0.376659	STABLE	0.228432	-0.15739	AB
TARS1	2528.41	0.338927	1.34e-05	7.33e-05	STABLE	0.213419	-0.175858	AB
CP	24.755	0.33722	0.234985	0.38037	STABLE	0.39802	-0.170005	AB
ZIM2	82.8611	0.336339	0.168887	0.29501	STABLE	0.0681226	-0.185909	AB
B3GALNT1	232.958	0.33598	0.0545975	0.118849	STABLE	0.0243922	-0.153312	AB
CD101	9.48251	0.335925	0.162525	0.286532	STABLE	0.155645	-0.0295943	AB
ARMC4	51.9047	0.333837	0.219912	0.36149	STABLE	0.100963	-0.0924279	AB
ELOVL5	1946.68	0.333701	8.68e-06	4.88e-05	STABLE	0.0643536	-0.0115602	AB
ZDHHC13	141.95	0.331868	0.109194	0.209553	STABLE	0.183607	-0.246189	AB
PIR	35.6964	0.330979	0.238542	0.384625	STABLE	0.222789	-0.16651	AB
MAP4K3-DT	19.8589	0.330942	0.237077	0.382974	STABLE	0.161976	-0.139559	AB
DAAM1	129.726	0.330675	0.118165	0.223195	STABLE	0.0878138	-0.119882	AB
LOC101929532	7.3978	0.33034	0.162056	0.285872	STABLE	0.0129235	-0.17186	AB
PSG9	7.83081	0.326184	0.161671	0.28533	STABLE	0.214277	-0.227021	AB
SMARCA1	625.612	0.324679	0.00584869	0.0175992	STABLE	0.267075	-0.337885	AB
PRKAR2B	254.208	0.324137	0.0533132	0.116674	STABLE	0.447098	-0.0225353	AB
UBA5	495.252	0.324006	0.0178762	0.0461732	STABLE	0.481514	-0.107197	AB
SOD2-OT1	39.7113	0.321815	0.241764	0.388344	STABLE	0.0322422	-0.27021	AB
EIF1AX	993.089	0.318935	0.00198878	0.00683791	STABLE	0.532482	-0.0807056	AB
FAM76B	176.544	0.313623	0.0953608	0.187503	STABLE	0.0275666	-0.0708637	AB
NDUFV2	775.013	0.31288	0.00281198	0.00925801	STABLE	0.053306	-0.0169056	AB
CCNL1	360.328	0.312507	0.0283895	0.0686051	STABLE	0.488644	-0.0102052	AB
PLCG1-AS1	346.897	0.311547	0.0341603	0.0802428	STABLE	0.0992244	-0.0420199	AB
CPSF6	1258.11	0.311026	0.000486391	0.00193802	STABLE	0.19441	-0.397714	AB
FN1	6412.4	0.310421	1.38e-07	1.05e-06	STABLE	0.112191	-0.0726157	AB
PNPT1	1310.96	0.309806	0.000406945	0.00164964	STABLE	0.175988	-0.0515335	AB
YY2	18.5638	0.308891	0.263463	0.415069	STABLE	0.628068	-0.345715	AB
PSMD14	1072.15	0.305157	0.0010497	0.00386807	STABLE	0.117853	-0.0553694	AB
CCDC50	1020.69	0.304565	0.00321723	0.010421	STABLE	0.116559	-0.239544	AB
ARID4A	110.735	0.303791	0.161836	0.285594	STABLE	0.302638	-0.057145	AB
CPM	20.3432	0.303109	0.270282	0.423118	STABLE	0.201993	-0.18303	AB
TMX2-CTNND1	1112.51	0.302117	0.00107392	0.00394616	STABLE	0.0113524	-0.119021	AB
ADAMTS12	986.977	0.300926	0.00194125	0.00669089	STABLE	0.179566	-0.303764	AB
CNRIP1	61.4935	0.299879	0.240733	0.387234	STABLE	0.181518	-0.0395217	AB
IGSF1	23.4611	0.299827	0.280072	0.433756	STABLE	0.108231	-0.504454	AB
MRPS28	320.067	0.298326	0.0540547	0.11791	STABLE	0.265641	-0.0678065	AB
RNF150	55.3152	0.298053	0.25909	0.40957	STABLE	0.39374	-0.013416	AB
EXOC5	1329.57	0.297426	0.000668447	0.00257181	STABLE	0.0620608	-0.139389	AB
APPBP2	741.509	0.294803	0.0063005	0.0187861	STABLE	0.0921202	-0.0401138	AB
HIKESHI	247.234	0.294577	0.0744772	0.153474	STABLE	0.165918	-0.127735	AB
LOC100996447	20.9033	0.294109	0.279897	0.433627	STABLE	0.120984	-0.177982	AB
ATP6V1C1	723.002	0.293157	0.011711	0.0321625	STABLE	0.213885	-0.0960255	AB
PLXNC1	41.211	0.292558	0.278687	0.432304	STABLE	0.0108572	-0.149461	AB
SMIM10	46.8276	0.29094	0.275217	0.428562	STABLE	0.428405	-0.249458	AB
MAGEA8	235.335	0.29092	0.104259	0.201737	STABLE	1.79572	-0.22261	AB
COBLL1	135.309	0.289918	0.165475	0.290581	STABLE	0.111286	-0.108983	AB
CXorf56	179.849	0.289852	0.117027	0.221551	STABLE	1.32643	-0.0867827	AB
XRN2	1768.28	0.287977	0.000304773	0.00127248	STABLE	0.149544	-0.137513	AB
CTNND1	947.108	0.287628	0.00318832	0.0103365	STABLE	0.0234659	-0.188166	AB
MYCBP2-AS1	52.3008	0.286676	0.280889	0.434721	STABLE	0.275382	-0.366951	AB
USP33	555.937	0.284489	0.0168368	0.0438739	STABLE	0.0709272	-0.22654	AB
PDE5A	60.2865	0.28441	0.264265	0.415768	STABLE	0.10538	-0.027046	AB
TSPAN12	44.9308	0.284078	0.290469	0.445089	STABLE	0.0591928	-0.145571	AB
UBE2L6	144.82	0.279992	0.160448	0.283711	STABLE	0.250472	-0.189163	AB
RPRD1A	432.832	0.2787	0.0490208	0.108721	STABLE	0.0420273	-0.0275802	AB
NDUFA1	201.65	0.278206	0.119839	0.225726	STABLE	0.643627	-0.132694	AB
OPA1-AS1	167.68	0.278072	0.146308	0.264122	STABLE	0.202555	-0.192536	AB
MFSD14A	446.974	0.277665	0.0342615	0.0804598	STABLE	0.0374625	-0.251425	AB
LOC101929340	3.17321	0.274825	0.065311	0.137842	STABLE	0.334167	-0.0213891	AB
ZDHHC9	180.515	0.274813	0.135142	0.248767	STABLE	0.655065	-0.510206	AB
RAD21-AS1	88.4256	0.274534	0.241002	0.387426	STABLE	0.228432	-0.15739	AB
ITGAV	2808.66	0.273983	0.000746669	0.00284455	STABLE	0.166775	-0.0671011	AB
GEMIN8	32.5146	0.273676	0.317642	0.475333	STABLE	0.0482655	-0.175797	AB
MIR4444-1	171.246	0.272613	0.163975	0.28853	STABLE	0.27442	-0.0190013	AB
HEATR5A	190.162	0.268862	0.138836	0.25395	STABLE	0.213933	-0.150255	AB
OCRL	408.114	0.267785	0.0469417	0.104785	STABLE	0.514087	-0.323605	AB
TEX30	103.039	0.267386	0.226388	0.369471	STABLE	0.000612977	-0.434549	AB
LOC339666	15.3486	0.26684	0.302456	0.458984	STABLE	0.130805	-0.10381	AB
PNPLA8	104.61	0.264523	0.229118	0.372925	STABLE	0.167157	-0.100989	AB
TOP1	1326.52	0.263816	0.00221944	0.00751618	STABLE	0.14054	-0.149917	AB
MRPL42	438.477	0.263498	0.0511768	0.112708	STABLE	0.0646059	-0.201729	AB
HLTF	743.004	0.263378	0.0144026	0.0383693	STABLE	0.471395	-0.075479	AB
TAB3	355.801	0.263336	0.0660934	0.139161	STABLE	0.0437303	-0.161064	AB
WWC3	31.1908	0.262915	0.335093	0.49316	STABLE	0.383897	-0.16288	AB
LOC102724776	26.7828	0.26282	0.336501	0.494912	STABLE	0.100328	-0.131484	AB
AIFM1	348.59	0.262617	0.0677824	0.142136	STABLE	0.825157	-0.00205995	AB
CT45A10	83.3119	0.261966	0.268072	0.420671	STABLE	0.640762	-0.532694	AB
PIP5K1B	9.68643	0.261058	0.245713	0.393335	STABLE	0.291955	-0.087106	AB
CD47	320.489	0.260732	0.0862263	0.17286	STABLE	0.345322	-0.0846782	AB
SKP2	686.997	0.259989	0.0184311	0.0473787	STABLE	0.0406209	-0.3354	AB
NMRK1	15.6168	0.258283	0.328341	0.486522	STABLE	0.0270336	-0.131776	AB
RBIS	219.827	0.257067	0.135366	0.24908	STABLE	0.0875249	-0.108324	AB
MYH15	65.2571	0.254222	0.320562	0.478611	STABLE	0.0812274	-0.161042	AB
PA2G4P4	5.20332	0.25313	0.145841	0.263488	STABLE	0.154179	-0.0922962	AB
APBB1	460.32	0.252069	0.0567814	0.122869	STABLE	0.128824	-0.122599	AB
RPGR	94.2437	0.250727	0.278637	0.432263	STABLE	0.38681	-0.169129	AB
NSUN2	1752.33	0.250612	0.00111767	0.00409206	STABLE	0.346544	-0.111786	AB
ALG5	118.107	0.250128	0.237136	0.383035	STABLE	0.415938	-0.00997718	AB
AP5M1	401.353	0.250076	0.0808353	0.164019	STABLE	0.080577	-0.0136509	AB
MBNL1-AS1	95.2389	0.249419	0.273752	0.427035	STABLE	0.312534	-0.368882	AB
ACYP2	32.1649	0.249143	0.357268	0.515887	STABLE	0.108242	-0.0997761	AB
MBNL1	1650	0.248106	0.00866488	0.0247589	STABLE	0.209935	-0.0993705	AB
SLC4A7	709.257	0.248017	0.0256312	0.0630254	STABLE	0.0537079	-0.174781	AB
ALG14	72.0531	0.247946	0.309871	0.467279	STABLE	0.0107996	-0.141429	AB
CCDC126	24.3815	0.247547	0.361303	0.519612	STABLE	0.045621	-0.198966	AB
LPCAT4	302.125	0.245274	0.120188	0.226267	STABLE	0.0646639	-0.202458	AB
EPHA4	24.5118	0.24149	0.369919	0.527674	STABLE	0.0273695	-0.129102	AB
GUCY1B1	39.9277	0.241359	0.363415	0.521527	STABLE	0.121559	-0.0295592	AB
SSR3	2911.35	0.240385	0.000312774	0.00130201	STABLE	0.52652	-0.029988	AB
EIF3M	1562.61	0.23988	0.00555726	0.0168427	STABLE	0.513966	-0.186383	AB
EGLN3	43.6706	0.239602	0.362803	0.521153	STABLE	0.08073	-0.102112	AB
ZNF175	73.8957	0.239479	0.31766	0.475333	STABLE	0.0375841	-0.0317957	AB
SEC23A-AS1	13.7843	0.235747	0.358775	0.517388	STABLE	0.00171758	-0.104392	AB
MAOA	70.3623	0.235723	0.334169	0.492216	STABLE	0.0237952	-0.0232975	AB
RAI14	1325.81	0.235329	0.00629715	0.0187823	STABLE	0.296042	-0.163723	AB
SHOC1	83.6639	0.234635	0.329992	0.488193	STABLE	0.334899	-0.00304712	AB
IL1RAP	200.087	0.233714	0.193825	0.32783	STABLE	0.0576934	-0.194953	AB
SEZ6L	7.506	0.23196	0.297482	0.453182	STABLE	0.0196582	-0.101533	AB
MTM1	49.3407	0.231038	0.37152	0.529257	STABLE	0.961398	-0.0758716	AB
KLHL7	131.137	0.230726	0.266954	0.419311	STABLE	0.247393	-0.00777828	AB
GOLIM4	1156.97	0.230607	0.0130777	0.0352625	STABLE	0.0849935	-0.141386	AB
ATP13A5-AS1	3.42971	0.227441	0.131057	0.242841	STABLE	0.102106	-0.370198	AB
PHF6	319.414	0.22672	0.127501	0.237314	STABLE	0.268681	-0.297564	AB
TOMM7	248.861	0.226647	0.184852	0.316411	STABLE	0.501444	-0.102411	AB
RTCB	1365.08	0.223287	0.00896876	0.0254914	STABLE	0.140687	-0.222556	AB
NDFIP2	332.073	0.220245	0.139406	0.254739	STABLE	0.160603	-0.188197	AB
GNG2	12.82	0.220228	0.379371	0.537091	STABLE	0.232914	-0.0341137	AB
PHEX	4.19657	0.219567	0.207241	0.345237	STABLE	0.0480282	-0.0221659	AB
CTNNB1	2751.96	0.217208	0.00184189	0.00638099	STABLE	0.152586	-0.0619044	AB
LMBRD2	112.886	0.216888	0.309541	0.466961	STABLE	0.0190469	-0.481547	AB
INSR	71.7421	0.216289	0.367995	0.525711	STABLE	0.0203863	-0.0863234	AB
GYG2	83.7393	0.215538	0.352045	0.510626	STABLE	0.954041	-0.078218	AB
ADGRE2	25.9753	0.215247	0.422128	0.579263	STABLE	0.181663	-0.115552	AB
EFR3A	2585.21	0.214579	0.00423626	0.013292	STABLE	0.000413853	-0.218739	AB
MED14OS	56.4805	0.212991	0.39701	0.554769	STABLE	0.823871	-0.159923	AB
ACCS	36.8219	0.210956	0.425819	0.582537	STABLE	0.388948	-0.119891	AB
HEBP2	488.042	0.209805	0.10387	0.201104	STABLE	0.010662	-0.140198	AB
EFCAB14-AS1	59.4734	0.209212	0.404329	0.561912	STABLE	0.0644246	-0.0343627	AB
MFF	467.3	0.209177	0.101979	0.198174	STABLE	0.1247	-0.135906	AB
RCBTB2	43.5488	0.208999	0.427716	0.584335	STABLE	0.156924	-0.143189	AB
IDNK	9.56898	0.207766	0.377797	0.535685	STABLE	0.0413486	-0.198919	AB
CPED1	31.7055	0.205504	0.441383	0.597311	STABLE	0.251274	-0.0794492	AB
CENPK	370.319	0.204487	0.147373	0.26544	STABLE	0.42686	-0.0572547	AB
MRPL19	854.874	0.200108	0.0649521	0.137259	STABLE	0.0637734	-0.130788	AB
ECPAS	1116.47	0.199404	0.0308313	0.0735892	STABLE	0.278474	-0.012564	AB
DROSHA	692.132	0.198025	0.0692475	0.144643	STABLE	0.0369451	-0.372769	AB
CEACAM22P	4.662	0.197656	0.288634	0.442873	STABLE	0.0766919	-0.0109067	AB
ZW10	656.568	0.196891	0.0783229	0.159935	STABLE	0.198584	-0.0496302	AB
SLC28A3	8.93205	0.195961	0.367048	0.524688	STABLE	0.00834404	-0.28319	AB
CASC8	72.0214	0.195578	0.421128	0.57828	STABLE	0.0508824	-0.124465	AB
HIF1A	2800.65	0.195485	0.00571893	0.0172581	STABLE	0.144837	-0.0688282	AB
FRZB	3.29064	0.194124	0.215419	0.35587	STABLE	0.415757	-0.174835	AB
SLC25A26	116.613	0.191885	0.364463	0.522302	STABLE	0.00849099	-0.028826	AB
PSMD11	1933.54	0.191394	0.0137547	0.0368482	STABLE	0.167611	-0.126317	AB
CA3-AS1	3.24352	0.191206	0.208552	0.346851	STABLE	0.218599	-0.11337	AB
AVEN	69.9892	0.188843	0.439849	0.596043	STABLE	0.0963713	-0.0873609	AB
LOC101928424	29.8944	0.186522	0.483233	0.636641	STABLE	0.425023	-0.0406265	AB
LOC100507283	2.73316	0.185334	0.182787	0.313848	STABLE	0.204569	-0.00418864	AB
MCTS1	277.28	0.184814	0.240855	0.387314	STABLE	0.609728	-0.203919	AB
HRAT17	3.73498	0.181975	0.246079	0.393817	STABLE	0.0615725	-0.336786	AB
MMP3	168.429	0.180956	0.3482	0.507046	STABLE	0.042117	-0.34719	AB
XPOT	1716.45	0.179856	0.0431372	0.0975469	STABLE	0.147968	-0.279199	AB
SHLD1	18.8651	0.179722	0.486761	0.639388	STABLE	0.190931	-0.152818	AB
PRPF39	793.875	0.179486	0.085027	0.170775	STABLE	0.0164255	-0.116815	AB
MBTPS2	166.055	0.177225	0.345955	0.504785	STABLE	0.298811	-0.0918137	AB
UBE2E2	356.366	0.176943	0.221931	0.36423	STABLE	0.242293	-0.0896905	AB
TLL1	36.7609	0.168716	0.43078	0.587421	STABLE	0.254557	-0.0817689	AB
FZD10-AS1	7.51997	0.166829	0.437937	0.594397	STABLE	0.113831	-0.0679664	AB
RBMX	2395.85	0.164236	0.0246876	0.0610014	STABLE	0.414447	-0.0338672	AB
MAT2B	448.942	0.163594	0.213093	0.352922	STABLE	0.289335	-0.134927	AB
GTSF1	9.58797	0.163492	0.461238	0.616144	STABLE	0.257804	-0.0652532	AB
SDR39U1	240.47	0.163331	0.32066	0.47868	STABLE	0.155431	-0.0350413	AB
CEP63	264.42	0.160746	0.331003	0.489193	STABLE	0.291171	-0.0295626	AB
NEXN	302.459	0.160511	0.296663	0.452451	STABLE	0.101943	-0.0659451	AB
CCDC28A	56.7831	0.159122	0.521845	0.669915	STABLE	0.174012	-0.109322	AB
MCM3	3225.71	0.159103	0.0155657	0.0410259	STABLE	0.097825	-0.00771423	AB
MIR5703	18.9072	0.15833	0.540725	0.687041	STABLE	0.439904	-0.064159	AB
METAP2	962.049	0.156046	0.106304	0.205032	STABLE	0.219877	-0.0357859	AB
IFI16	200.735	0.153181	0.3854	0.542925	STABLE	0.0422066	-0.00616187	AB
FBXO7	887.19	0.152457	0.129367	0.24037	STABLE	0.167447	-0.20886	AB
HMGB3	560.73	0.152357	0.199822	0.335515	STABLE	0.717479	-0.346847	AB
CCDC150	102.977	0.149285	0.496294	0.647184	STABLE	0.0977767	-0.240553	AB
GFM1	554.104	0.14835	0.232494	0.377188	STABLE	0.44189	-0.00838567	AB
EIF2S3	1708.59	0.147582	0.0715557	0.148545	STABLE	0.696304	-0.0432082	AB
PKD1L3	4.39891	0.147287	0.40292	0.560669	STABLE	0.296119	-0.00624256	AB
GET1-SH3BGR	28.3769	0.147232	0.572614	0.712685	STABLE	0.0259313	-0.128608	AB
ZMAT3	431.267	0.146951	0.277298	0.430831	STABLE	0.0884905	-0.165305	AB
MIGA1	161.473	0.145696	0.444326	0.599661	STABLE	0.0530143	-0.237934	AB
EAF2	9.63763	0.145558	0.521009	0.669254	STABLE	0.172346	-0.254995	AB
BIVM-ERCC5	71.236	0.145248	0.539373	0.685814	STABLE	0.039187	-0.436394	AB
TGFBR1	532.619	0.144153	0.237656	0.383636	STABLE	0.311434	-0.0708329	AB
ZNF222	24.9257	0.143699	0.582205	0.720613	STABLE	0.0672367	-0.329129	AB
PSG5	3.74684	0.143045	0.3724	0.530218	STABLE	0.272383	-0.0499996	AB
SP100	228.296	0.142575	0.397848	0.555816	STABLE	0.355121	-0.0749995	AB
CSTA	5.39151	0.140869	0.44877	0.603914	STABLE	0.142416	-0.0549409	AB
B4GALT6	61.0861	0.139863	0.568549	0.70915	STABLE	0.0130703	-0.14018	AB
SCARNA9	3.16124	0.139067	0.366927	0.524596	STABLE	0.173609	-0.141697	AB
OSBPL3	189.639	0.138472	0.439325	0.595688	STABLE	0.303872	-0.072591	AB
AMDHD1	10.6887	0.137489	0.554598	0.698583	STABLE	0.0894725	-0.360085	AB
GCLC	659.347	0.137293	0.224163	0.36699	STABLE	0.0169598	-0.0733281	AB
SLC35F5	677.867	0.133705	0.313404	0.470945	STABLE	0.311047	-0.0307215	AB
CHEK2	139.196	0.132794	0.506751	0.656235	STABLE	0.096485	-0.165259	AB
STAG2	656.756	0.132508	0.236934	0.382947	STABLE	0.306237	-0.460581	AB
TMEM71	6.89491	0.132491	0.508658	0.658129	STABLE	0.227353	-0.192565	AB
CIP2A	1231.26	0.132271	0.132917	0.24547	STABLE	0.311752	-0.0661443	AB
ADAMTS6	265.803	0.131024	0.412277	0.57012	STABLE	0.15747	-0.0992383	AB
STEAP1	69.4296	0.128821	0.590212	0.727166	STABLE	0.322772	-0.347914	AB
H3C10	9.98617	0.128691	0.557484	0.700911	STABLE	0.0537847	-0.260891	AB
FAM126A	229.41	0.128387	0.440769	0.596936	STABLE	0.137562	-0.188878	AB
RFPL3	8.5698	0.12674	0.549192	0.694027	STABLE	0.26385	-0.0873283	AB
ZC3H15	1208.49	0.126292	0.208924	0.347248	STABLE	0.237199	-0.140666	AB
GPM6B	24.9452	0.124396	0.631451	0.75975	STABLE	0.277034	-0.0122922	AB
MAMDC2	26.5898	0.12402	0.634309	0.762082	STABLE	0.174584	-0.337628	AB
ERCC8	150.863	0.123869	0.525224	0.673068	STABLE	0.182602	-0.00652031	AB
VMA21	514.869	0.123034	0.320709	0.4787	STABLE	0.549748	-0.256862	AB
PRPS2	530.6	0.121535	0.313627	0.471151	STABLE	0.0222346	-0.199511	AB
C6orf99	67.7202	0.121147	0.612919	0.744577	STABLE	0.340319	-0.0242753	AB
PAPPA	30.8649	0.120593	0.642034	0.767822	STABLE	0.0757662	-0.170191	AB
PPP4R1-AS1	4.22195	0.119759	0.48721	0.639593	STABLE	0.054928	-0.0476072	AB
TMEM236	4.22195	0.119759	0.48721	0.639593	STABLE	0.26455	-0.0198183	AB
MRPL32	414.06	0.118819	0.382052	0.53941	STABLE	0.0212441	-0.00386817	AB
RAD21	4129.92	0.117701	0.0726701	0.150328	STABLE	0.0555146	-0.395986	AB
APLN	8.46974	0.117177	0.579517	0.718309	STABLE	0.423734	-0.173033	AB
BBX	753.682	0.116376	0.276495	0.429964	STABLE	0.257979	-0.0344717	AB
SERBP1	6077.42	0.113362	0.0475185	0.105866	STABLE	0.429469	-0.111943	AB
MTRF1	36.5986	0.112249	0.664313	0.784432	STABLE	0.956653	-0.0250836	AB
AQR	492.147	0.11211	0.417437	0.574815	STABLE	0.131855	-0.00810421	AB
SLC26A4	2.98262	0.109252	0.460722	0.615725	STABLE	0.513191	-0.184224	AB
SLC9A6	205.105	0.107571	0.535466	0.682148	STABLE	0.696861	-0.299093	AB
EFHC1	289.405	0.107361	0.481671	0.63529	STABLE	0.179233	-0.0621759	AB
CHRNA5	216.646	0.10735	0.528211	0.675945	STABLE	0.160052	-0.0157608	AB
UBQLN1	1532.2	0.107127	0.186377	0.318603	STABLE	0.0690888	-0.185247	AB
SYNE2	849.268	0.106222	0.302141	0.458734	STABLE	0.126786	-0.110076	AB
ATPSCKMT	101.098	0.106132	0.626581	0.755935	STABLE	0.118299	-0.222133	AB
DRAM2	197.123	0.105618	0.551818	0.696332	STABLE	0.0584201	-0.19063	AB
C1D	223.823	0.102381	0.540849	0.687103	STABLE	0.044051	-0.209918	AB
RO60	142.426	0.101079	0.604737	0.738426	STABLE	0.147034	-0.0861905	AB
STK3	136.833	0.0992668	0.616794	0.747739	STABLE	0.00164932	-0.242541	AB
ZNF396	2.9734	0.0981506	0.503662	0.65366	STABLE	0.0881267	-0.0582115	AB
CD200	32.5413	0.0974396	0.706055	0.813029	STABLE	0.0917966	-0.12078	AB
LOC101927124	3.97732	0.0972332	0.561002	0.70349	STABLE	0.23943	-0.0723271	AB
CPOX	733.884	0.0966469	0.37576	0.533669	STABLE	0.211884	-0.0684031	AB
SLC25A13	625.12	0.0960061	0.408385	0.565984	STABLE	0.0020749	-0.146615	AB
REPS2	6.69192	0.0957959	0.637598	0.764421	STABLE	0.473293	-0.125316	AB
CLYBL	14.4304	0.0957274	0.693442	0.804245	STABLE	0.355516	-0.0770064	AB
MIR568	2.75689	0.0953619	0.516154	0.665326	STABLE	0.30987	-0.244844	AB
SYNJ1	178.374	0.0950643	0.601439	0.736569	STABLE	0.0235989	-0.0196165	AB
TAB3-AS1	4.36532	0.093275	0.564152	0.705887	STABLE	0.30408	-0.428118	AB
SLC7A11-AS1	57.6515	0.0932618	0.70948	0.816092	STABLE	0.270588	-0.140719	AB
MBNL3	187.226	0.0931001	0.602573	0.73715	STABLE	0.113066	-0.519441	AB
MAGEA11	259.88	0.0927694	0.567839	0.708556	STABLE	0.469878	-0.412088	AB
NKAP	69.3125	0.0913018	0.709433	0.816092	STABLE	0.748729	-0.0524347	AB
SUGCT	33.5906	0.0901939	0.726053	0.827848	STABLE	0.0508637	-0.148761	AB
RFFL	238.506	0.0880506	0.591475	0.728378	STABLE	0.0365769	-0.260288	AB
NPHP3-ACAD11	151.126	0.0877966	0.649368	0.773649	STABLE	0.373432	-0.0404394	AB
CEP57	322.614	0.0873319	0.569013	0.709486	STABLE	0.0534522	-0.0341816	AB
PLA2G7	5.97262	0.0871856	0.654656	0.777106	STABLE	0.0333263	-0.0291436	AB
SEPTIN7P2	78.7205	0.0861429	0.707825	0.814707	STABLE	0.245394	-0.0440417	AB
MSANTD2	75.1815	0.0860731	0.714106	0.819451	STABLE	0.213061	-5.4e-05	AB
GPM6A	3.59899	0.085085	0.602543	0.73715	STABLE	0.0143678	-0.158615	AB
DUSP9	208.653	0.081656	0.643315	0.768748	STABLE	1.18394	-0.130074	AB
GOLGB1	659.18	0.081262	0.490477	0.642262	STABLE	0.195719	-0.0309304	AB
ANKH	472.535	0.0796248	0.526824	0.674597	STABLE	0.150531	-0.182193	AB
ABI1	475.025	0.0794146	0.53356	0.680403	STABLE	0.253688	-0.00450807	AB
MMADHC	926.023	0.0790938	0.414385	0.571909	STABLE	0.157613	-0.11172	AB
CBX3P2	7.04422	0.0781512	0.68922	0.801129	STABLE	0.0388105	-0.0635727	AB
GLUD2	24.9024	0.0780617	0.758436	0.851503	STABLE	0.149964	-0.469938	AB
CGGBP1	895.622	0.0759939	0.467902	0.622537	STABLE	0.0166724	-0.0194246	AB
KCNAB1	11.8084	0.0748335	0.742863	0.839768	STABLE	0.140784	-0.161389	AB
ZRANB3	62.1724	0.0736744	0.761255	0.853311	STABLE	0.0975108	-0.0928094	AB
CLDND1	880.898	0.0731533	0.49412	0.64555	STABLE	0.121665	-0.196221	AB
CNMD	5.94449	0.0703027	0.71354	0.819016	STABLE	0.615597	-0.0123359	AB
NUP160	555.701	0.0681498	0.579352	0.718202	STABLE	0.447322	-0.0423685	AB
AVL9	382.284	0.0676503	0.6657	0.785492	STABLE	0.145353	-0.13513	AB
VEPH1	18.7994	0.0665628	0.789792	0.872691	STABLE	0.104939	-0.212834	AB
RAP2C-AS1	4.38641	0.0664377	0.683205	0.796985	STABLE	0.0294518	-0.475724	AB
ARFIP2	575.981	0.0661774	0.589152	0.726646	STABLE	0.361963	-0.0869241	AB
POT1	104.646	0.0648654	0.764027	0.855218	STABLE	0.149329	-0.0125431	AB
TTC23L	12.3326	0.0645761	0.776574	0.863002	STABLE	0.324709	-0.242503	AB
PAMR1	5.64307	0.062617	0.739757	0.837347	STABLE	0.296569	-0.0568536	AB
TMEM144	40.0251	0.0615763	0.810639	0.887231	STABLE	0.187761	-0.0423509	AB
C2orf66	3.07941	0.0615064	0.678079	0.793666	STABLE	0.27086	-0.267813	AB
SETMAR	153.275	0.0614393	0.748681	0.844827	STABLE	0.152607	-0.0251681	AB
SMC5	607.733	0.0610892	0.610034	0.742398	STABLE	0.328288	-0.146564	AB
LRRC6	139.837	0.0596733	0.766873	0.856712	STABLE	0.0326257	-0.251322	AB
PMS1	236.982	0.0583948	0.729601	0.830544	STABLE	0.433603	-0.118989	AB
MMGT1	362.459	0.0577932	0.703701	0.811743	STABLE	0.859528	-0.0782035	AB
HSH2D	4.69759	0.0495845	0.77676	0.863104	STABLE	0.0710965	-0.104162	AB
TUB	771.891	0.0484476	0.649052	0.773424	STABLE	0.0269432	-0.057669	AB
CD96	4.48109	0.0464663	0.792377	0.874541	STABLE	0.103433	-0.0982079	AB
PRG2	5.48335	0.0454342	0.808813	0.886012	STABLE	0.152652	-0.0504819	AB
SCHIP1	230.468	0.0452103	0.783771	0.868459	STABLE	0.270069	-0.0653928	AB
MAGEA12	939.58	0.0433596	0.675854	0.792263	STABLE	0.341449	-0.338023	AB
IQCJ-SCHIP1	230.724	0.0424181	0.796671	0.877432	STABLE	0.126619	-0.154589	AB
SAGE1	105.356	0.0411915	0.847473	0.912771	STABLE	0.420221	-0.346912	AB
MGAM	6.18375	0.0404831	0.821649	0.894877	STABLE	0.174839	-0.082135	AB
SNORD116-4	7.53666	0.0374377	0.855249	0.917765	STABLE	0.0153893	-0.115477	AB
PATL1	821.499	0.0350671	0.734161	0.833549	STABLE	0.023857	-0.376304	AB
LLPH-DT	7.97553	0.0339667	0.862247	0.922122	STABLE	0.0431162	-0.0931924	AB
FUT8-AS1	6.47048	0.033349	0.861805	0.922008	STABLE	0.0134024	-0.272344	AB
BCLAF3	31.8567	0.0312899	0.901353	0.944613	STABLE	0.564244	-0.148774	AB
CUL5	450.76	0.0283192	0.828625	0.899894	STABLE	0.212417	-0.163307	AB
SERPINB5	46.5022	0.027925	0.90984	0.949523	STABLE	0.0217471	-0.111054	AB
RBM26-AS1	3.60163	0.0269998	0.864058	0.92336	STABLE	0.441737	-0.0663745	AB
FRY	9.73333	0.0262084	0.904436	0.946136	STABLE	0.412835	-0.0020398	AB
CEPT1	258.376	0.0254579	0.874434	0.929545	STABLE	0.142762	-0.0468745	AB
MMP13	3.88791	0.0249603	0.876879	0.930561	STABLE	0.135433	-0.416517	AB
XPNPEP3	302.198	0.0249477	0.868648	0.926203	STABLE	0.284966	-0.0167591	AB
SNW1	771.779	0.022556	0.828003	0.899325	STABLE	0.113458	-0.0245199	AB
GDAP2	160.789	0.0215056	0.91169	0.950094	STABLE	0.0528842	-0.151715	AB
TCP10L	4.16121	0.0190628	0.910429	0.949772	STABLE	0.184394	-0.0833118	AB
CXorf38	116.415	0.0178364	0.931548	0.960793	STABLE	0.546039	-0.29859	AB
PDZD2	78.0856	0.0176475	0.939496	0.96565	STABLE	0.15824	-0.204171	AB
IQCB1	374.373	0.0172815	0.899619	0.943935	STABLE	0.181828	-0.146606	AB
ACMSD	5.93956	0.0160984	0.931927	0.960948	STABLE	0.188216	-0.0289984	AB
COLCA1	9.87128	0.0148928	0.941596	0.966891	STABLE	0.134936	-0.269066	AB
CLEC7A	2.80875	0.0142674	0.917007	0.952895	STABLE	0.111468	-0.0286946	AB
CH17-340M24.3	9.08005	0.0141148	0.946446	0.969704	STABLE	1.0824	-0.188211	AB
NIPAL2	3.93503	0.0140525	0.929618	0.960347	STABLE	0.347845	-0.0186828	AB
CTHRC1	3.22496	0.0138794	0.927594	0.959517	STABLE	0.218873	-0.158194	AB
FBXO9	664.186	0.0104227	0.92496	0.958118	STABLE	0.255593	-0.0227172	AB
RFPL4AL1	11.9304	0.00778656	0.970581	0.983075	STABLE	0.139943	-0.0730633	AB
PRUNE2	5.85299	0.00677462	0.967759	0.982214	STABLE	0.23554	-0.178286	AB
IGSF5	2.86719	0.00629644	0.961765	0.978291	STABLE	0.0489656	-0.438549	AB
USP32	1282.71	0.00612726	0.945658	0.969304	STABLE	0.161058	-0.00427032	AB
AMACR	17.1242	0.00355004	0.986185	0.992391	STABLE	0.157876	-0.180601	AB
BTG4	3.63195	0.000745041	0.993755	0.996707	STABLE	0.292021	-0.303643	AB
PRSS54	22.3819	0.000138675	0.997271	0.99839	STABLE	0.146139	-0.0737454	AB
IFIH1	42.3221	8.8e-05	0.997586	0.998393	STABLE	0.157117	-0.25832	AB
LRGUK	6.34865	-0.000618483	0.999767	0.99992	STABLE	0.134372	-0.0382861	AB
LINC02029	2.49809	-0.00176914	0.991737	0.99534	STABLE	0.270556	-0.00220211	AB
NKAPP1	4.26677	-0.00200034	0.992991	0.996074	STABLE	1.03767	-0.246865	AB
TMEM182	32.6089	-0.00301571	0.993015	0.996074	STABLE	0.0144131	-0.186217	AB
TBK1	242.254	-0.0037357	0.983278	0.990394	STABLE	0.214998	-0.273845	AB
BET1	76.8057	-0.0046418	0.986349	0.992391	STABLE	0.0120279	-0.241318	AB
VPS13A	739.479	-0.00524355	0.962414	0.978732	STABLE	0.155071	-0.209097	AB
ANKIB1	721.751	-0.00592686	0.957291	0.97559	STABLE	0.67341	-0.214047	AB
FAM122C	63.004	-0.00643656	0.980536	0.988779	STABLE	0.868925	-0.0554241	AB
ZNF236-DT	5.05253	-0.0064521	0.97481	0.985269	STABLE	0.165789	-0.0739652	AB
LOC441204	4.70233	-0.00734342	0.969553	0.982922	STABLE	0.170754	-0.155346	AB
CD33	8.9691	-0.00875264	0.970944	0.983075	STABLE	0.0851524	-0.0825267	AB
DTD2	144.532	-0.00900724	0.965741	0.981185	STABLE	0.145367	-0.120804	AB
C9orf135	5.61968	-0.00997057	0.961208	0.977887	STABLE	0.499386	-0.233864	AB
FAM122B	280.076	-0.0104694	0.948252	0.970466	STABLE	0.524317	-0.247762	AB
MARCHF6	973.075	-0.0108256	0.91116	0.949976	STABLE	0.34953	-0.100665	AB
UPK1B	4.75868	-0.011093	0.953231	0.973154	STABLE	0.0115139	-0.180004	AB
SYTL5	22.4371	-0.0115345	0.966279	0.981677	STABLE	0.311354	-0.134663	AB
PLAC1	6.61438	-0.0122522	0.954232	0.973833	STABLE	1.047	-0.130301	AB
LYPD6	61.3274	-0.0135421	0.957414	0.975608	STABLE	0.0232806	-0.0764241	AB
TMEM17	27.7856	-0.0140352	0.958901	0.976661	STABLE	0.152865	-0.0451793	AB
CLCN4	119.074	-0.0142056	0.948537	0.970466	STABLE	0.135903	-0.184933	AB
GNB4	1032.08	-0.0143284	0.880289	0.932706	STABLE	0.403117	-0.0191108	AB
HAS2	3.32129	-0.0146002	0.922225	0.956045	STABLE	0.0178953	-0.135451	AB
COLCA2	9.53836	-0.0151603	0.947453	0.970283	STABLE	0.139459	-0.313657	AB
ANTXR2	96.0111	-0.0157201	0.94651	0.969704	STABLE	0.0229546	-0.12491	AB
GK	27.9096	-0.0158554	0.953325	0.973154	STABLE	0.103661	-0.233594	AB
MYZAP	24.2003	-0.0175385	0.948004	0.970465	STABLE	0.0644902	-0.0122468	AB
RAD51L3-RFFL	121.583	-0.0185431	0.930303	0.960542	STABLE	0.034278	-0.184833	AB
INPP4B	227.223	-0.018744	0.912457	0.950676	STABLE	0.191953	-0.0858574	AB
ORMDL1	455.916	-0.0191152	0.884802	0.934627	STABLE	0.292285	-0.0546117	AB
KLHL7-DT	2.9711	-0.0193933	0.90057	0.94428	STABLE	0.324817	-0.00709989	AB
GPCPD1	123.708	-0.0213175	0.919401	0.954065	STABLE	0.0948167	-0.0890704	AB
MCM8-AS1	12.0079	-0.0217109	0.928945	0.960257	STABLE	0.271093	-0.0778767	AB
GRAMD1C	31.1106	-0.0217512	0.93538	0.963601	STABLE	0.514624	-0.00978514	AB
ITPR1-DT	3.10479	-0.0230413	0.882993	0.934231	STABLE	0.0910068	-0.182554	AB
CA5BP1-CA5B	25.1122	-0.0237758	0.928927	0.960257	STABLE	0.619328	-0.0479212	AB
ABI3BP	3.95446	-0.0238177	0.883905	0.934304	STABLE	0.113133	-0.138256	AB
C5orf22	225.874	-0.0239735	0.887495	0.936332	STABLE	0.1828	-0.256751	AB
MIR1184-1	14.6456	-0.0250674	0.920773	0.955051	STABLE	0.00197924	-0.292305	AB
EFCAB11	46.8354	-0.0252086	0.922574	0.956244	STABLE	0.179187	-0.0446947	AB
STX19	4.03181	-0.0259564	0.882174	0.933583	STABLE	0.356544	-0.0993879	AB
CAVIN2	5.6689	-0.0264423	0.893246	0.940115	STABLE	0.0970366	-0.240446	AB
TXLNG	318.979	-0.0266046	0.859859	0.920762	STABLE	0.776264	-0.0624849	AB
GTPBP8	242.349	-0.0269031	0.870337	0.926919	STABLE	0.311062	-0.00217149	AB
MSRB3	336.208	-0.0281102	0.848692	0.913472	STABLE	0.167715	-0.00288343	AB
CCL20	4.59896	-0.0288495	0.873889	0.929218	STABLE	0.435424	-0.0252943	AB
LOC101927420	11.6447	-0.02942	0.900444	0.94428	STABLE	0.0498376	-0.0756046	AB
ACSM3	62.5118	-0.0298983	0.90549	0.946391	STABLE	0.0736942	-0.21138	AB
LRRC58	1611.7	-0.0304958	0.700736	0.810076	STABLE	0.349818	-0.011331	AB
NT5C3A	158.42	-0.0310397	0.878176	0.930999	STABLE	0.131023	-0.127981	AB
PLAC8L1	21.6762	-0.0321824	0.902325	0.945107	STABLE	0.105082	-0.138048	AB
KIAA0895	235.357	-0.0322989	0.848145	0.913142	STABLE	0.249004	-0.0996282	AB
OSGIN2	255.776	-0.0323533	0.840922	0.908536	STABLE	0.362836	-0.0697453	AB
CCDC144CP	3.58912	-0.0325642	0.840729	0.908536	STABLE	0.0195092	-0.14634	AB
SS18	660.952	-0.0330331	0.766128	0.856194	STABLE	0.00202189	-0.113643	AB
ANAPC10	163.777	-0.0330565	0.861044	0.921381	STABLE	0.09765	-0.0489265	AB
DPH6	45.8125	-0.0335741	0.896364	0.941929	STABLE	0.135898	-0.0237144	AB
DENND10P1	6.92722	-0.033626	0.868482	0.926188	STABLE	0.156087	-0.539864	AB
DCLK1	151.726	-0.0342544	0.860052	0.92086	STABLE	0.0716017	-0.0804259	AB
FMR1	286.502	-0.0365793	0.816264	0.891141	STABLE	0.542614	-0.44279	AB
SLC5A4	2.80171	-0.0375715	0.796636	0.877432	STABLE	0.16017	-0.101256	AB
MYCBP2	589.549	-0.0399309	0.732662	0.832521	STABLE	0.365737	-0.259403	AB
BRMS1L	82.4277	-0.0405711	0.862077	0.922108	STABLE	0.0290096	-0.146528	AB
PDCD1LG2	9.48967	-0.0417561	0.852928	0.916022	STABLE	0.0851174	-0.200425	AB
ADGRG2	4.77977	-0.0417654	0.81146	0.887881	STABLE	0.306609	-0.00494026	AB
ROPN1L	7.92026	-0.0419888	0.845547	0.911755	STABLE	0.368481	-0.0734179	AB
CHGB	17.9404	-0.0420924	0.868363	0.926115	STABLE	0.542402	-0.1464	AB
MMP20	4.71585	-0.0421508	0.814343	0.889459	STABLE	0.400529	-0.319769	AB
PICALM	1097.18	-0.0426953	0.644819	0.769626	STABLE	0.225558	-0.176914	AB
RAB18	420.802	-0.0430984	0.74608	0.842673	STABLE	0.167808	-0.0640998	AB
LINC01852	2.50996	-0.0439795	0.74976	0.8454	STABLE	0.136896	-0.123423	AB
FUBP1	1955.13	-0.0455375	0.550578	0.695309	STABLE	0.033637	-0.18539	AB
TRAPPC8	302.709	-0.0501099	0.74019	0.837629	STABLE	0.0331786	-0.0599748	AB
URB1	1969.84	-0.0512056	0.488473	0.640512	STABLE	0.0393433	-0.00641335	AB
DNAJC3-DT	5.34902	-0.0516809	0.786414	0.870171	STABLE	0.371331	-0.293502	AB
SLC25A17	413.486	-0.0536331	0.689775	0.80153	STABLE	0.281894	-0.0199045	AB
RAB30-DT	62.2521	-0.0546272	0.825137	0.897443	STABLE	0.0544183	-0.343424	AB
STK33	149.762	-0.0562724	0.77825	0.864448	STABLE	0.0181277	-0.392487	AB
WTAPP1	3.48575	-0.0568809	0.723387	0.8261	STABLE	0.0964787	-0.432563	AB
GUSBP5	19.6927	-0.0570942	0.823612	0.896372	STABLE	0.0851069	-0.147953	AB
TNFSF15	3.05821	-0.0592749	0.691538	0.802649	STABLE	0.369073	-0.0903412	AB
SLC10A5	4.40144	-0.0598554	0.721759	0.825016	STABLE	0.0301834	-0.110142	AB
C7orf57	5.83125	-0.0603766	0.758211	0.851323	STABLE	0.135763	-0.147904	AB
ZNF418	2.90937	-0.0613864	0.678438	0.793867	STABLE	0.0252879	-0.0251486	AB
KIAA1217	205.886	-0.0623864	0.722937	0.825794	STABLE	0.0152505	-0.13465	AB
CEP57L1	104.26	-0.0624364	0.779152	0.86508	STABLE	0.0182752	-0.0203419	AB
XCL2	2.91694	-0.0625048	0.680265	0.794725	STABLE	0.245412	-0.0497734	AB
GGACT	2.83413	-0.0650741	0.657089	0.779064	STABLE	0.262362	-0.14814	AB
ATG3	816.181	-0.0652895	0.52154	0.669617	STABLE	0.269392	-0.128454	AB
SMC5-AS1	5.39614	-0.0656092	0.729494	0.830504	STABLE	0.18134	-0.18803	AB
H2AC13	2.8417	-0.0664271	0.658425	0.779802	STABLE	0.259139	-0.13236	AB
CDK14	485.424	-0.066788	0.601855	0.736781	STABLE	0.149786	-0.190241	AB
POLR2M	344.852	-0.0669495	0.640203	0.766234	STABLE	0.134557	-0.101959	AB
H2BC14	2.74755	-0.0726012	0.594218	0.730571	STABLE	0.0537847	-0.260891	AB
PIK3CA	344.276	-0.073662	0.619694	0.750258	STABLE	0.081251	-0.18832	AB
THOC2	422.442	-0.0753421	0.57661	0.716216	STABLE	0.364509	-0.500119	AB
MDH1B	12.9847	-0.076565	0.752162	0.846972	STABLE	0.221394	-0.017706	AB
CSAG4	30.3322	-0.0769011	0.769766	0.858787	STABLE	0.365354	-0.275273	AB
RTCA	184.05	-0.0777859	0.669599	0.788224	STABLE	0.112103	-0.245847	AB
SLC25A14	34.7445	-0.0780766	0.765946	0.856194	STABLE	0.515681	-0.36667	AB
IL18R1	24.5461	-0.078557	0.762222	0.854081	STABLE	0.167517	-0.0352466	AB
CTDSP2	1013.14	-0.0801847	0.401715	0.559547	STABLE	0.1792	-0.0265794	AB
SLC16A14	10.204	-0.0810548	0.724334	0.826738	STABLE	0.369214	-0.0934156	AB
RRAS2	661.784	-0.0814761	0.476643	0.631174	STABLE	0.0325623	-0.393138	AB
MAGEA2	19.8744	-0.0824566	0.74965	0.8454	STABLE	0.389259	-0.212523	AB
MAGEA2B	19.8744	-0.0824566	0.74965	0.8454	STABLE	0.389259	-0.212523	AB
CEP78	704.511	-0.0830146	0.452988	0.608243	STABLE	0.0201628	-0.0707019	AB
TNFRSF11B	60.772	-0.0837707	0.734402	0.83377	STABLE	0.109722	-0.136251	AB
PLEKHA7	44.6672	-0.084934	0.742426	0.839327	STABLE	0.23615	-0.117129	AB
C1QTNF3-AMACR	17.5949	-0.0851119	0.738615	0.836729	STABLE	0.0743368	-0.411438	AB
PIWIL4	3.79738	-0.0870625	0.575239	0.715129	STABLE	0.0240082	-0.37691	AB
BIVM	52.5167	-0.0886609	0.724476	0.826738	STABLE	0.15145	-0.497196	AB
PPP4R1	1099.59	-0.0892675	0.364733	0.522526	STABLE	0.0057205	-0.00804001	AB
NRCAM	28.0204	-0.090113	0.731281	0.831598	STABLE	0.34783	-0.230541	AB
RBBP9	198.868	-0.0925885	0.61129	0.743336	STABLE	0.0803315	-0.162857	AB
OTUD6B	261.138	-0.0934467	0.572204	0.712442	STABLE	0.340766	-0.232761	AB
ATM	645.376	-0.098644	0.382283	0.539571	STABLE	0.144265	-0.185679	AB
ZBTB20-AS1	2.4201	-0.0987628	0.430749	0.587421	STABLE	0.371443	-0.0391119	AB
SCML2	81.7874	-0.0994726	0.670229	0.788485	STABLE	0.252759	-0.0866362	AB
HECW1	19.3456	-0.10006	0.698161	0.808124	STABLE	0.308319	-0.0320818	AB
NEK11	27.6421	-0.101647	0.698666	0.8086	STABLE	0.0260321	-0.0890938	AB
HIF1A-AS3	3.78981	-0.10255	0.539633	0.685989	STABLE	0.122349	-0.0479136	AB
C12orf60	11.8134	-0.10257	0.668599	0.787657	STABLE	0.0292102	-0.000755551	AB
CLDN1	95.3483	-0.103029	0.644649	0.769536	STABLE	0.0520102	-0.239048	AB
PRKCH	231.405	-0.10308	0.552239	0.696719	STABLE	0.0295048	-0.115416	AB
SLC19A3	10.6602	-0.10314	0.655226	0.777596	STABLE	0.102762	-0.129844	AB
INTS4P1	12.5895	-0.103894	0.668729	0.787759	STABLE	0.180011	-0.129355	AB
CHST4	59.1628	-0.105872	0.671151	0.788829	STABLE	0.336319	-0.10235	AB
MFF-DT	6.12774	-0.10672	0.596334	0.732186	STABLE	0.0866795	-0.210712	AB
CDC73	215.931	-0.108197	0.536882	0.683434	STABLE	0.00819917	-0.116602	AB
ENOX2	81.4928	-0.110352	0.632461	0.760644	STABLE	0.242573	-0.516691	AB
PLSCR1	176.513	-0.110504	0.547377	0.692325	STABLE	0.0801522	-0.261343	AB
ZBTB20	416.938	-0.110517	0.411029	0.569041	STABLE	0.244069	-0.201051	AB
PCYT1B	7.4601	-0.111882	0.584949	0.722978	STABLE	0.250574	-0.0726	AB
EOLA2	134.279	-0.11227	0.581687	0.720167	STABLE	0.443077	-0.418238	AB
LINC00668	190.211	-0.115673	0.522177	0.670199	STABLE	0.047019	-0.024329	AB
MAGI2-AS3	274.145	-0.118858	0.460117	0.615277	STABLE	0.00854437	-0.0617794	AB
ANKRD46	33.2778	-0.12164	0.64487	0.769626	STABLE	0.409423	-0.00159788	AB
RYR3	11.9699	-0.121941	0.606632	0.739798	STABLE	0.0580447	-0.237476	AB
AGTPBP1	137.035	-0.122005	0.542653	0.688627	STABLE	0.106142	-0.12967	AB
CWC15	325.101	-0.122562	0.423408	0.580406	STABLE	0.0458919	-0.279493	AB
TPK1	11.0563	-0.122992	0.595222	0.731312	STABLE	0.0139258	-0.0533711	AB
PCDH18	18.7974	-0.124295	0.630102	0.758828	STABLE	0.293325	-0.00575688	AB
MAP7D3	267.595	-0.124764	0.431271	0.587841	STABLE	0.378077	-0.332902	AB
PIKFYVE	376.389	-0.125318	0.404799	0.562381	STABLE	0.204987	-0.0269663	AB
SPOPL	248.763	-0.125817	0.446666	0.601745	STABLE	0.135044	-0.00857573	AB
GCOM1	344.013	-0.125985	0.383159	0.540472	STABLE	0.0846868	-0.0403511	AB
PHF20L1	1122.68	-0.126842	0.185151	0.316833	STABLE	0.299118	-0.210339	AB
HIF1A-AS1	286.263	-0.127533	0.420263	0.577597	STABLE	0.2872	-0.0413747	AB
PDE11A	11.6836	-0.127693	0.588931	0.726521	STABLE	0.226479	-0.0935305	AB
ZFX-AS1	2.9688	-0.128188	0.382275	0.539571	STABLE	0.660653	-0.0880681	AB
ME3	7.16033	-0.128564	0.544363	0.689981	STABLE	0.214539	-0.23169	AB
F8A1	107.082	-0.129794	0.547079	0.692159	STABLE	0.0107581	-0.290336	AB
RPAP3	533.658	-0.131623	0.305792	0.462939	STABLE	0.175329	-0.0433537	AB
HSCB	97.8231	-0.131795	0.556088	0.69959	STABLE	0.123991	-0.169102	AB
ZNF330	267.23	-0.132384	0.404164	0.561885	STABLE	0.427878	-0.24933	AB
DNM3OS	6.37886	-0.133957	0.460198	0.615296	STABLE	0.253055	-0.0930857	AB
DIAPH3	429.418	-0.134057	0.308894	0.466501	STABLE	0.452095	-0.0449849	AB
SP140	13.6524	-0.135449	0.578627	0.717743	STABLE	0.201076	-0.0893549	AB
ACAD11	38.1308	-0.135559	0.603113	0.73739	STABLE	0.383981	-0.0825393	AB
VPS54	403.075	-0.136521	0.311617	0.469059	STABLE	0.184264	-0.00388387	AB
ZNF280C	136.013	-0.136805	0.501741	0.652095	STABLE	0.403781	-0.32032	AB
PTER	140.577	-0.137354	0.49611	0.646991	STABLE	0.0882362	-0.000534627	AB
SEC22B	956.929	-0.138116	0.178892	0.308497	STABLE	0.425679	-0.0231741	AB
ZDHHC23	474.997	-0.138184	0.274295	0.42771	STABLE	0.554524	-0.00613845	AB
LOC152048	66.2562	-0.138512	0.567168	0.708009	STABLE	0.958492	-0.0360003	AB
LINC01179	4.58533	-0.138563	0.423011	0.580038	STABLE	0.218591	-0.22534	AB
LOC101929512	5.16009	-0.139203	0.398741	0.556371	STABLE	0.293676	-0.0828691	AB
ARHGAP5	670.732	-0.141196	0.203061	0.339796	STABLE	0.107166	-0.155365	AB
CA5B	11.8177	-0.1437	0.553301	0.697672	STABLE	0.515826	-0.144281	AB
PITPNC1	42.5116	-0.14379	0.580194	0.718801	STABLE	0.158818	-0.00920634	AB
NIPA1	331.205	-0.143796	0.336831	0.495208	STABLE	0.154477	-0.109292	AB
ZNF75D	10.0318	-0.143814	0.532808	0.680015	STABLE	0.264277	-0.0952768	AB
LNCOG	4.84559	-0.144543	0.412237	0.570109	STABLE	0.349663	-0.338604	AB
CDC37L1	93.0145	-0.145127	0.524041	0.671883	STABLE	0.0692771	-0.129549	AB
AKAP9	339.36	-0.146712	0.32707	0.485546	STABLE	0.27249	-0.170236	AB
LINC00397	3.72809	-0.147158	0.377036	0.535064	STABLE	0.0543193	-0.0885203	AB
NXPH2	4.29524	-0.150658	0.396582	0.554515	STABLE	0.000189812	-0.115436	AB
MAGEA8-AS1	3.86935	-0.152572	0.370806	0.528415	STABLE	1.51911	-0.351546	AB
LINC00667	458.693	-0.15329	0.233753	0.378745	STABLE	0.063081	-0.109994	AB
LCA5L	4.64378	-0.15665	0.386253	0.543953	STABLE	0.0136752	-0.22836	AB
PIGY	260.296	-0.158322	0.332832	0.490822	STABLE	0.587149	-0.250101	AB
ARHGAP5-AS1	6.13038	-0.158327	0.434291	0.591016	STABLE	0.198354	-0.117649	AB
UBE2QL1	7.04773	-0.159738	0.449362	0.60462	STABLE	0.0446902	-0.0955623	AB
INE2	3.76598	-0.159779	0.30563	0.462857	STABLE	0.773471	-0.173182	AB
HCFC2	67.9527	-0.160722	0.505688	0.655404	STABLE	0.209824	-0.0345867	AB
GCSAM	9.85866	-0.163651	0.47271	0.627378	STABLE	0.149928	-0.0556361	AB
LOC101927974	14.194	-0.164332	0.512443	0.661946	STABLE	0.451761	-0.0405742	AB
RIOX2	690.321	-0.164944	0.135632	0.249419	STABLE	0.0583291	-0.0819335	AB
CYP51A1	648.777	-0.165431	0.160756	0.284128	STABLE	0.42166	-0.00900349	AB
ZNF271P	144.529	-0.167675	0.402507	0.560307	STABLE	0.218959	-0.0523328	AB
PRKG2	9.37643	-0.167879	0.468049	0.622643	STABLE	0.131918	-0.0865413	AB
LOC101927045	11.191	-0.168021	0.467284	0.621942	STABLE	0.00775173	-0.193763	AB
DLEU2L	3.19717	-0.168673	0.241315	0.387826	STABLE	0.161198	-0.303088	AB
DDAH1	549.641	-0.168704	0.164323	0.288949	STABLE	0.26353	-0.0421262	AB
PEX1	85.9853	-0.169688	0.472635	0.627325	STABLE	0.389563	-0.179842	AB
ITPRID2	1047.68	-0.172054	0.0673117	0.141263	STABLE	0.210401	-0.00927191	AB
HECTD2	164.505	-0.176196	0.350758	0.509591	STABLE	0.357023	-0.0573141	AB
C14orf178	55.9957	-0.178326	0.478372	0.632623	STABLE	0.0934155	-0.231378	AB
SP110	61.9099	-0.179862	0.487287	0.639606	STABLE	0.326201	-0.0159751	AB
RAP2A	291.589	-0.181741	0.458661	0.613826	STABLE	0.0572374	-0.235587	AB
ANKAR	12.5229	-0.183672	0.456464	0.611664	STABLE	0.448732	-0.00421177	AB
LINC00893	23.1393	-0.189327	0.47896	0.632909	STABLE	0.504647	-0.440446	AB
LINC02762	4.99706	-0.19199	0.278473	0.432119	STABLE	0.139611	-0.0245389	AB
LOC389765	18.5387	-0.192476	0.46509	0.6197	STABLE	0.342694	-0.131832	AB
USP9X	999.404	-0.19399	0.0410944	0.0937061	STABLE	0.535511	-0.118452	AB
COL8A1	106.712	-0.197426	0.362226	0.520646	STABLE	0.30693	-0.131519	AB
KPNA2	5773.91	-0.199761	0.000400237	0.00162746	STABLE	0.115787	-0.0533494	AB
APLF	7.83021	-0.20046	0.363221	0.521416	STABLE	0.167016	-0.034479	AB
ASDURF	76.5736	-0.200827	0.397933	0.555893	STABLE	0.607667	-0.139473	AB
APBA1	6.1271	-0.201206	0.319322	0.47715	STABLE	0.496588	-0.123325	AB
ZNF19	15.0824	-0.201332	0.0916936	0.181565	STABLE	0.334083	-0.193797	AB
ENKUR	4.42991	-0.202137	0.243514	0.390535	STABLE	0.184037	-0.105082	AB
YAP1	1240.77	-0.205164	0.0211076	0.0531421	STABLE	0.101248	-0.315752	AB
AFP	4.44079	-0.205288	0.257576	0.407701	STABLE	0.260748	-0.0821658	AB
PDE1B	36.8118	-0.205588	0.440844	0.596993	STABLE	0.11503	-0.230076	AB
SNORA1	4.48078	-0.208421	0.232039	0.376705	STABLE	0.145523	-0.0976239	AB
GPAM	156.125	-0.210684	0.287433	0.441494	STABLE	0.0495299	-0.0228663	AB
CCDC148	3.80597	-0.21248	0.217433	0.358321	STABLE	0.0337315	-0.215995	AB
TCEAL9	128.786	-0.219465	0.310599	0.467951	STABLE	0.729887	-0.108686	AB
MDM1	82.788	-0.2198	0.348698	0.507316	STABLE	0.133668	-0.257059	AB
MPP5	1866.18	-0.220806	0.0033968	0.0109501	STABLE	0.0951145	-0.162423	AB
NHLRC3	86.5243	-0.221218	0.344831	0.503628	STABLE	0.108631	-0.0244951	AB
METTL4	204.407	-0.224154	0.201979	0.338537	STABLE	0.0278092	-0.0100892	AB
GKAP1	53.3633	-0.227085	0.376397	0.534324	STABLE	0.175102	-0.233008	AB
TMSB15B-AS1	4.00402	-0.227597	0.194067	0.328088	STABLE	0.860497	-0.0512196	AB
DGKI	33.7318	-0.22771	0.398554	0.556291	STABLE	0.0225855	-0.161255	AB
AKAP11	579.354	-0.228214	0.0540491	0.11791	STABLE	0.480607	-0.0441104	AB
CCDC122	13.9516	-0.229939	0.371462	0.529254	STABLE	0.287793	-0.0277645	AB
SNORD64	3.00175	-0.231	0.109967	0.210656	STABLE	0.271313	-0.212364	AB
LOC102724404	2.73275	-0.231406	0.0333692	0.0787192	STABLE	0.0970882	-0.0295896	AB
RRP15	406.944	-0.23155	0.0884113	0.176445	STABLE	0.0483171	-0.073777	AB
ALKBH3	83.8433	-0.235327	0.314186	0.471758	STABLE	0.262027	-0.0952951	AB
TAF1A-AS1	2.55741	-0.239075	0.03483	0.0815742	STABLE	0.320066	-0.0256297	AB
ZC3H14	1087.13	-0.23932	0.00927542	0.0262525	STABLE	0.131697	-0.0223288	AB
PIK3R4	287.919	-0.241704	0.120352	0.226482	STABLE	0.28471	-0.0502563	AB
MAOB	14.6415	-0.242305	0.351143	0.509964	STABLE	0.0605279	-0.106745	AB
RTP4	3.55211	-0.243418	0.138135	0.252924	STABLE	0.0379476	-0.208325	AB
ARL13B	283.881	-0.244595	0.132087	0.244402	STABLE	0.264406	-0.046086	AB
DOCK10	456.131	-0.245684	0.0698206	0.145573	STABLE	0.124287	-0.114011	AB
FBXO4	63.184	-0.246206	0.331197	0.4894	STABLE	0.102539	-0.0477187	AB
DBT	135.039	-0.248401	0.223186	0.365719	STABLE	0.0133198	-0.252997	AB
KTN1-AS1	24.8321	-0.2504	0.360046	0.518499	STABLE	0.309825	-0.0156863	AB
WT1	146.903	-0.250697	0.219376	0.360805	STABLE	0.172048	-0.0410711	AB
LOC100379224	154.2	-0.252394	0.194522	0.328652	STABLE	0.129758	-0.0977624	AB
RBM41	100.571	-0.252822	0.256825	0.406766	STABLE	0.783961	-0.105216	AB
ZNF438	24.3486	-0.255747	0.352023	0.510626	STABLE	0.0655147	-0.048569	AB
SEC14L1P1	21.5204	-0.255912	0.349139	0.507846	STABLE	0.269514	-0.42476	AB
PAG1	13.8394	-0.25691	0.320726	0.4787	STABLE	0.298078	-0.0582929	AB
SLC9C1	4.39421	-0.258094	0.159874	0.282981	STABLE	0.0331952	-0.165813	AB
PRKX	125.037	-0.263319	0.214609	0.355014	STABLE	0.863214	-0.269655	AB
MIR1279	2.81391	-0.265248	0.026141	0.0640974	STABLE	0.224571	-0.305279	AB
ZFAND1	235.201	-0.265705	0.123877	0.231871	STABLE	0.173599	-0.0310384	AB
CDKL5	56.7693	-0.266628	0.30298	0.459625	STABLE	0.464918	-0.139175	AB
PRRG4	25.9484	-0.272533	0.325634	0.484123	STABLE	0.424507	-0.0521189	AB
ELF4	460.545	-0.27276	0.0359229	0.0836718	STABLE	0.582486	-0.0756696	AB
CYP24A1	229.37	-0.272795	0.113482	0.216186	STABLE	0.0117382	-0.133231	AB
ZNF165	18.1164	-0.27344	0.311422	0.468921	STABLE	0.0517001	-0.178579	AB
CLDN10	13.4623	-0.273547	0.293088	0.448274	STABLE	0.576321	-0.107622	AB
PPM1D	379.583	-0.273797	0.0511741	0.112708	STABLE	0.059541	-0.0153232	AB
RSPH3	117.248	-0.274777	0.199371	0.334851	STABLE	0.271875	-0.144884	AB
MSX2P1	2.80634	-0.276156	0.024334	0.0602256	STABLE	0.194541	-0.0137385	AB
E2F8	154.182	-0.278187	0.162296	0.286157	STABLE	0.289421	-0.0664422	AB
OXGR1	12.3907	-0.279721	0.270634	0.423596	STABLE	0.103762	-0.191112	AB
CRYBG3	682.523	-0.279865	0.0142501	0.0380134	STABLE	0.0792778	-0.150005	AB
CA13	61.1712	-0.281051	0.274328	0.427726	STABLE	0.156725	-0.138731	AB
LOC100420587	84.4217	-0.28271	0.229916	0.373957	STABLE	0.0997588	-0.0670349	AB
WDR75	813.34	-0.283247	0.00772362	0.022433	STABLE	0.154768	-0.0914915	AB
ACTC1	19.5878	-0.284963	0.301717	0.458243	STABLE	0.191484	-0.0735848	AB
TPRG1-AS1	3.93307	-0.286903	0.10302	0.199783	STABLE	0.177266	-0.0470424	AB
RALGAPA1P1	13.2685	-0.295002	0.257351	0.407422	STABLE	0.0992529	-0.292101	AB
MFSD9	186.691	-0.301197	0.108399	0.208353	STABLE	0.269691	-0.116484	AB
OR3A1	4.77352	-0.304605	0.115795	0.21972	STABLE	0.0786831	-0.102501	AB
ASNSD1	336.647	-0.305417	0.0466805	0.104292	STABLE	0.599271	-0.0346934	AB
KDM4D	6.53507	-0.308856	0.167617	0.293439	STABLE	0.0630239	-0.297635	AB
FMN1	12.434	-0.310881	0.238638	0.384712	STABLE	0.174666	-0.153865	AB
IFIT1	17.4778	-0.314404	0.252064	0.400933	STABLE	0.164877	-0.00727395	AB
ZNF704	253.737	-0.314837	0.0580036	0.125157	STABLE	0.259486	-0.0142361	AB
TTC28-AS1	166.869	-0.315439	0.117675	0.222476	STABLE	0.130425	-0.0708916	AB
RFTN1	469.874	-0.320907	0.016228	0.042494	STABLE	0.187213	-0.074716	AB
CCDC191	24.6717	-0.323015	0.254582	0.403809	STABLE	0.550996	-0.0578257	AB
SLC38A7	200.337	-0.327452	0.0688594	0.143948	STABLE	0.015257	-0.0427793	AB
COL15A1	4.72859	-0.334956	0.0747231	0.153912	STABLE	0.401678	-0.0291186	AB
STK17B	151.484	-0.337082	0.0913092	0.180922	STABLE	0.124401	-0.0394896	AB
ITPR1	254.782	-0.337338	0.041144	0.0937958	STABLE	0.379158	-0.0193885	AB
ZSCAN30	10.5804	-0.338509	0.195547	0.329946	STABLE	0.0278859	-0.00667738	AB
RAD1	285.089	-0.339847	0.0299356	0.0718367	STABLE	0.1496	-0.193591	AB
ZNF462	282.044	-0.341001	0.0304179	0.0727358	STABLE	0.177283	-0.0062907	AB
MOSPD2	55.3517	-0.342998	0.202627	0.339319	STABLE	0.026268	-0.0907578	AB
MRAP	128.719	-0.343886	0.11133	0.21273	STABLE	0.121551	-0.00179903	AB
TRAPPC6B	64.7131	-0.343971	0.179913	0.309876	STABLE	0.165445	-0.0621354	AB
SLC40A1	94.5059	-0.344624	0.137182	0.251709	STABLE	0.284361	-0.139453	AB
TDRD3	54.1266	-0.346646	0.199951	0.3357	STABLE	0.0886039	-0.123549	AB
RPS6KA3	340.988	-0.347337	0.0227106	0.0566769	STABLE	0.493589	-0.0450179	AB
OFD1	94.0885	-0.34775	0.135978	0.249903	STABLE	0.289298	-0.0716558	AB
DNAJB4	161.072	-0.348648	0.0737039	0.152087	STABLE	0.0327933	-0.135976	AB
ABCA1	9.09688	-0.349782	0.143971	0.260867	STABLE	0.0919204	-0.337327	AB
CTTNBP2	17.1033	-0.34997	0.216476	0.357066	STABLE	0.00439186	-0.0429164	AB
RAB39A	21.1826	-0.350423	0.22245	0.36484	STABLE	0.265195	-0.159811	AB
RAP2C	258.357	-0.352899	0.0360407	0.0838911	STABLE	0.200633	-0.300724	AB
SLC35F2	873.949	-0.35489	0.000392607	0.00160002	STABLE	0.181614	-0.239732	AB
ZNF702P	25.5051	-0.361904	0.209708	0.348393	STABLE	0.0856192	-0.151562	AB
STAM	234.617	-0.363753	0.0354186	0.0826766	STABLE	0.308959	-0.0926551	AB
ROR1	45.8081	-0.366374	0.182847	0.313893	STABLE	0.225801	-0.18605	AB
WWP1	374.093	-0.366723	0.00974283	0.0274349	STABLE	0.26505	-0.117879	AB
N4BP2L2-IT2	4.52131	-0.369077	0.0678576	0.142152	STABLE	0.404815	-0.0226507	AB
PIP4P2	70.3041	-0.375187	0.137542	0.252091	STABLE	0.0716745	-0.227327	AB
TOPORS	267.644	-0.377683	0.0191408	0.0489953	STABLE	0.178452	-0.09234	AB
PIP4K2A	341.378	-0.37859	0.0108824	0.0301772	STABLE	0.0592789	-0.0662835	AB
LOC105377621	10.2605	-0.378745	0.156729	0.278143	STABLE	0.259079	-0.0266414	AB
LOC100506321	116.694	-0.38039	0.0817996	0.16557	STABLE	0.380756	-0.0875208	AB
QRSL1	204.348	-0.384117	0.0323713	0.0766626	STABLE	0.0200225	-0.103289	AB
SLC43A3	1351.18	-0.387349	7.48e-06	4.25e-05	STABLE	0.450049	-0.13406	AB
RNF125	47.2886	-0.388479	0.166328	0.291686	STABLE	0.0309461	-0.00360841	AB
SMIM27	44.3843	-0.391172	0.171387	0.298405	STABLE	0.313511	-0.0407076	AB
KCNA3	59.0692	-0.39211	0.140676	0.256522	STABLE	0.30208	-0.0240974	AB
DDX58	64.8337	-0.3946	0.132281	0.244687	STABLE	0.0523045	-0.279932	AB
LOC653513	4.76858	-0.395889	0.0561993	0.121797	STABLE	0.629064	-0.164958	AB
ZNF155	88.7511	-0.397675	0.0996311	0.194452	STABLE	0.0331814	-0.31406	AB
CABYR	62.1139	-0.397686	0.134279	0.24758	STABLE	0.0893932	-0.0191055	AB
TRMT6	412.068	-0.400694	0.00641047	0.019061	STABLE	0.121878	-0.00279467	AB
XIAP	257.084	-0.401081	0.0148301	0.0393592	STABLE	0.358466	-0.403113	AB
ZNF277	71.9199	-0.406954	0.114191	0.217174	STABLE	0.0276265	-0.21011	AB
GLI3	255.909	-0.410391	0.0134498	0.0361217	STABLE	0.0985265	-0.0733971	AB
SNORD5	9.24903	-0.412123	0.12377	0.231741	STABLE	0.145523	-0.0976239	AB
HSFX4	17.515	-0.412883	0.162273	0.286144	STABLE	0.443077	-0.418238	AB
RASSF3	443.385	-0.41292	0.003206	0.0103883	STABLE	0.217526	-0.101937	AB
UPF3B	109.908	-0.413593	0.0697438	0.14548	STABLE	1.48785	-0.143988	AB
SLC10A7	32.9706	-0.416932	0.157432	0.279227	STABLE	0.162833	-0.0143556	AB
OGT	1327.74	-0.417047	1.67e-06	1.06e-05	STABLE	0.990965	-0.0708046	AB
PRR5L	136.371	-0.417962	0.0476215	0.106056	STABLE	0.188377	-0.0363012	AB
AGFG1	943.696	-0.423537	1.92e-05	0.000102139	STABLE	0.395745	-0.142055	AB
RIPK2	167.325	-0.424426	0.0293092	0.0705191	STABLE	0.211927	-0.158908	AB
C3orf33	18.1141	-0.426735	0.152037	0.271705	STABLE	0.267208	-0.0658491	AB
TBL1X	493.003	-0.427284	0.000947061	0.00352475	STABLE	0.532957	-0.076044	AB
LINC01389	6.22871	-0.428429	0.0749248	0.154275	STABLE	0.149702	-0.0371009	AB
GPR180	208.254	-0.428618	0.0197064	0.0501825	STABLE	0.506692	-0.128795	AB
ANKRD44	70.2358	-0.430965	0.0973188	0.190818	STABLE	0.271742	-0.187553	AB
ARL6	78.6001	-0.431387	0.0846193	0.17007	STABLE	0.064194	-0.229993	AB
VGLL3	416.526	-0.436073	0.0020822	0.00710683	STABLE	0.0170728	-0.173651	AB
MOSPD1	51.257	-0.440198	0.111956	0.213749	STABLE	0.666812	-0.111041	AB
ESR2	16.8537	-0.441132	0.141358	0.257558	STABLE	0.088046	-0.088591	AB
EDNRA	20.1549	-0.445386	0.141916	0.25829	STABLE	0.266038	-0.0513775	AB
INTS6L	83.5797	-0.44564	0.0788735	0.160782	STABLE	0.303	-0.375926	AB
SRSF8	380.44	-0.449383	0.00208032	0.00710182	STABLE	0.0144832	-0.149098	AB
SAYSD1	94.9796	-0.450857	0.0573335	0.123873	STABLE	0.269822	-0.130417	AB
CCDC117	408.776	-0.451822	0.00213348	0.00725607	STABLE	0.228773	-0.160506	AB
HECW2	36.0932	-0.45355	0.124627	0.233059	STABLE	0.0745304	-0.273297	AB
SP140L	91.0836	-0.45532	0.0653245	0.137854	STABLE	0.325222	-0.0659666	AB
TGFBR2	921.678	-0.455868	4.87e-06	2.84e-05	STABLE	0.246769	-0.124501	AB
HEATR3	188.602	-0.465846	0.0127058	0.0343868	STABLE	0.274879	-0.0727676	AB
TDG	396.938	-0.468924	0.000748502	0.00284975	STABLE	0.0738908	-0.110056	AB
GCNT1	99.0242	-0.472147	0.045784	0.102565	STABLE	0.321388	-0.0666738	AB
ACKR4	5.26644	-0.475602	0.0395452	0.0906954	STABLE	0.430541	-0.150821	AB
SASS6	192.451	-0.482951	0.0104148	0.0290845	STABLE	0.0640267	-0.307581	AB
NAV2-AS2	20.728	-0.482993	0.120079	0.226109	STABLE	0.127331	-0.377569	AB
ZCCHC2	100.658	-0.484107	0.0395962	0.0907895	STABLE	0.0657934	-0.00354092	AB
TMF1	175.64	-0.486409	0.0119612	0.0327553	STABLE	0.0329001	-0.0370124	AB
MEIS3P1	98.8364	-0.488207	0.0439499	0.0990897	STABLE	0.0327793	-0.19786	AB
CDK6-AS1	27.8656	-0.488932	0.112891	0.215329	STABLE	0.380799	-0.134918	AB
C12orf73	34.0778	-0.492591	0.103597	0.200718	STABLE	0.460391	-0.109729	AB
SNORD6	5.85038	-0.497543	0.0486988	0.108141	STABLE	0.145523	-0.0976239	AB
MED13	2078.24	-0.498276	1.64e-10	1.88e-09	STABLE	0.0557513	-0.0546218	AB
NBN	536.015	-0.500637	6.1e-05	0.000293789	STABLE	0.228252	-0.193025	AB
SUPT20H	261.516	-0.501034	0.00288804	0.00947933	STABLE	0.247446	-0.0845703	AB
SNORD100	4.88977	-0.504456	0.026576	0.0649718	STABLE	0.0720489	-0.0436382	AB
ADAMTS16	69.918	-0.508035	0.0664818	0.139834	STABLE	0.32947	-0.278768	AB
AMOTL1	621.716	-0.511931	1.04e-05	5.79e-05	STABLE	0.281422	-0.174979	AB
TRAPPC2	62.579	-0.51789	0.0589378	0.126888	STABLE	0.204	-0.237076	AB
LINC00894	19.9974	-0.522268	0.100662	0.196003	STABLE	0.486186	-0.209889	AB
SMIM10L2B	5.97485	-0.524945	0.0443672	0.0998577	STABLE	0.629366	-0.170157	AB
PNMA6A	131.798	-0.528503	0.0176421	0.0456396	STABLE	0.528218	-0.495833	AB
KIAA0586	281.352	-0.528563	0.00109484	0.00401412	STABLE	0.104987	-0.149833	AB
ZNF641	170.817	-0.529937	0.00849979	0.0243406	STABLE	0.0666742	-0.0392765	AB
EMP1	2657.83	-0.532685	7.24e-12	9.86e-11	STABLE	0.235244	-0.019976	AB
ZNF546	13.2163	-0.53504	0.086538	0.173333	STABLE	0.590869	-0.0760404	AB
RPS6KC1	287.439	-0.547292	0.000622118	0.00241548	STABLE	0.106943	-0.00059928	AB
GPR156	120.982	-0.549512	0.0155661	0.0410259	STABLE	0.33991	-0.0438615	AB
DENND4C	155.455	-0.553035	0.00670088	0.0198082	STABLE	0.0383497	-0.261515	AB
NLK	154.599	-0.553567	0.00694147	0.0204267	STABLE	0.186397	-0.0491259	AB
TRAM1L1	17.1599	-0.55505	0.0861893	0.172824	STABLE	0.114487	-0.250312	AB
KCTD1	134.841	-0.555637	0.0107844	0.0299471	STABLE	0.023924	-0.00767285	AB
LOC730101	120.482	-0.559105	0.0129663	0.0349984	STABLE	0.245587	-0.17835	AB
LINC00470	103.811	-0.559895	0.0180878	0.0466309	STABLE	0.00921348	-0.0152654	AB
TMEM185A	76.9157	-0.561326	0.0306415	0.0732075	STABLE	0.394653	-0.466214	AB
EBAG9	121.448	-0.562481	0.0151023	0.0399405	STABLE	0.00436134	-0.426959	AB
LOC112268140	212.425	-0.575297	0.00162495	0.00571962	STABLE	0.0654788	-0.150035	AB
LOC105369438	76.046	-0.584116	0.0283292	0.0684866	STABLE	0.0320874	-0.337067	AB
IL7R	597.906	-0.585181	2.51e-06	1.55e-05	STABLE	0.332501	-0.446588	AB
TLE1	216.413	-0.587154	0.00203572	0.00697824	STABLE	0.0401125	-0.0405146	AB
LIG4	104.403	-0.597429	0.0131445	0.0354007	STABLE	0.0562046	-0.445364	AB
RGS4	64.869	-0.606345	0.0290753	0.0700397	STABLE	0.396323	-0.0718728	AB
EED	262.093	-0.612445	0.000371154	0.00152073	STABLE	0.195902	-0.166112	AB
TBC1D4	491.334	-0.618456	3.86e-06	2.3e-05	STABLE	0.844152	-0.023394	AB
RAD51D	162.05	-0.621173	0.00237384	0.00798124	STABLE	0.0361974	-0.114707	AB
DUBR	40.1567	-0.627197	0.0497408	0.110104	STABLE	0.101437	-0.149094	AB
FAM198B-AS1	99.0139	-0.632237	0.0102871	0.0287808	STABLE	0.427286	-0.0640713	AB
ZNF225	52.2903	-0.637425	0.032222	0.0763708	STABLE	0.129825	-0.123048	AB
ANKRD49	44.2777	-0.641092	0.0387524	0.0892248	STABLE	0.0396055	-0.470185	AB
SLC25A32	989.111	-0.645221	5.97e-11	7.25e-10	STABLE	0.10466	-0.143785	AB
USP1	1066.09	-0.646489	4.03e-11	4.98e-10	STABLE	0.0017203	-0.148375	AB
C7orf31	39.3731	-0.651291	0.043148	0.097547	STABLE	0.117202	-0.16423	AB
OSBP	465.365	-0.653539	1.08e-06	7.11e-06	STABLE	0.0669529	-0.388559	AB
RNF113A	21.0525	-0.654217	0.0594528	0.1278	STABLE	0.643627	-0.132694	AB
GSK3B	747.009	-0.655709	1.6e-09	1.6e-08	STABLE	0.436469	-0.0224312	AB
PPP2R5E	1007.76	-0.659821	1.93e-11	2.48e-10	STABLE	0.0230445	-0.0477988	AB
ICE1	972.379	-0.665174	1.06e-11	1.41e-10	STABLE	0.160489	-0.126793	AB
RAB12	213.992	-0.668004	0.00027462	0.00115853	STABLE	0.116082	-0.0520125	AB
SPRY2	31.2575	-0.670658	0.0449065	0.10091	STABLE	0.371677	-0.0245445	AB
EVI5	130.604	-0.672328	0.00367313	0.0117125	STABLE	0.00464522	-0.203845	AB
UBQLN2	423.781	-0.674708	1.23e-06	8e-06	STABLE	0.0292953	-0.194523	AB
HELB	50.8193	-0.674966	0.0264776	0.0647747	STABLE	0.0397013	-0.150389	AB
NR0B1	28.5076	-0.677685	0.0504615	0.111428	STABLE	0.659385	-0.300933	AB
PGAP1	141.066	-0.678855	0.00215775	0.00732904	STABLE	0.199223	-0.159042	AB
ZNF507	419.886	-0.679589	2.17e-06	1.35e-05	STABLE	0.385591	-0.133275	AB
KIF27	48.6482	-0.683426	0.0265277	0.0648799	STABLE	0.215918	-0.147565	AB
TANC2	697.999	-0.689376	4.42e-08	3.61e-07	STABLE	0.101086	-0.0702239	AB
SNORA25	8.83764	-0.692597	0.0411126	0.0937359	STABLE	0.145523	-0.0976239	AB
FASTKD3	97.5625	-0.695609	0.00636498	0.0189505	STABLE	0.0827838	-0.264828	AB
RCL1	198.486	-0.699799	0.000247215	0.00105487	STABLE	0.162029	-0.223343	AB
SLC1A6	30.5946	-0.699994	0.0401613	0.0918657	STABLE	0.0596322	-0.159482	AB
METTL2A	464.607	-0.700556	2.45e-07	1.79e-06	STABLE	0.0506145	-0.00791844	AB
KBTBD2	295.871	-0.704299	6.41e-05	0.000307137	STABLE	0.412341	-0.13897	AB
GINS3	201.597	-0.70975	0.000163726	0.000723162	STABLE	0.215488	-0.106221	AB
BMPR1B	76.1302	-0.711043	0.0108859	0.0301783	STABLE	0.149972	-0.0487412	AB
SNORA40	73.1112	-0.714471	0.0123634	0.0336349	STABLE	0.145523	-0.0976239	AB
GTPBP10	191.999	-0.715742	0.000226921	0.000976504	STABLE	0.245329	-0.243415	AB
SDR42E1	131.52	-0.724016	0.00121084	0.00439348	STABLE	0.0104518	-0.359943	AB
SNORA18	25.0945	-0.73121	0.0401491	0.0918508	STABLE	0.145523	-0.0976239	AB
ZDHHC5	749.991	-0.732598	3.51e-11	4.38e-10	STABLE	0.299023	-0.00693355	AB
DMTF1	253.457	-0.73383	2.52e-05	0.00013095	STABLE	0.0736905	-0.159766	AB
PTAR1	588.323	-0.742438	1.01e-09	1.04e-08	STABLE	0.505432	-0.183742	AB
RAB9A	50.4799	-0.748298	0.0173309	0.0449941	STABLE	0.341326	-0.217466	AB
LOC646626	23.2837	-0.749542	0.0388178	0.0893303	STABLE	0.144205	-0.0212923	AB
NAV2	193.709	-0.756604	0.000247786	0.00105657	STABLE	0.196966	-0.11254	AB
LAYN	1064.25	-0.757927	2.98e-14	5.27e-13	STABLE	0.497024	-0.197269	AB
ZNF221	30.8705	-0.760129	0.0308493	0.0736224	STABLE	0.0196712	-0.036426	AB
ZNF404	121.932	-0.76366	0.00148819	0.00529344	STABLE	0.110731	-0.278235	AB
CLDN12	234.903	-0.768038	3.09e-05	0.000158384	STABLE	0.052334	-0.244504	AB
WTAP	481.023	-0.770239	6.02e-09	5.6e-08	STABLE	0.0569224	-0.0753927	AB
IL15	11.4655	-0.802677	0.0358579	0.0835524	STABLE	0.217771	-0.204785	AB
QTRT2	547.405	-0.815816	1.13e-10	1.33e-09	STABLE	0.602462	-0.00685654	AB
ZZZ3	378.806	-0.824598	2.16e-08	1.85e-07	STABLE	0.0525622	-0.212403	AB
C7orf25	70.7647	-0.828509	0.00390096	0.0123655	STABLE	0.469977	-0.116833	AB
TAF1A	94.4335	-0.829928	0.00132629	0.00476404	STABLE	0.295352	-0.103363	AB
KRIT1	226.752	-0.839924	1e-05	5.59e-05	STABLE	0.631042	-0.070352	AB
SAMD9	68.3326	-0.846444	0.00444849	0.0138743	STABLE	0.0897249	-0.314204	AB
PANK1	57.4472	-0.847583	0.00821475	0.0236544	STABLE	0.235663	-0.0155387	AB
ZBED2	8.5161	-0.858174	0.0275992	0.0670241	STABLE	0.229224	-0.121346	AB
TGDS	145.415	-0.861873	0.000142871	0.000639097	STABLE	0.532749	-0.125582	AB
HMGXB4	778.271	-0.881497	6.99e-16	1.48e-14	STABLE	0.328302	-0.185226	AB
GRPR	53.4552	-0.885952	0.00591629	0.0177684	STABLE	0.49393	-0.072247	AB
MEIS2	34.2468	-0.892537	0.013848	0.0370546	STABLE	0.189792	-0.00134233	AB
ZNF570	37.2092	-0.893317	0.0121747	0.0332208	STABLE	0.00587581	-0.281259	AB
OSBPL6	208.218	-0.897544	4.07e-06	2.41e-05	STABLE	0.445518	-0.0150778	AB
CEP295	238.956	-0.913222	8.71e-07	5.81e-06	STABLE	0.0829611	-0.2362	AB
THUMPD1	425.163	-0.914312	3.27e-10	3.58e-09	STABLE	0.0336219	-0.129981	AB
UBL4A	541.841	-0.916776	1.08e-12	1.62e-11	STABLE	1.07205	-0.0110545	AB
KCNQ3	168.249	-0.924074	1.31e-05	7.17e-05	STABLE	0.0193732	-0.13637	AB
FIGN	229.725	-0.952394	9.38e-07	6.22e-06	STABLE	0.161503	-0.052526	AB
NAA30	363.006	-0.952912	3.18e-10	3.49e-09	STABLE	0.0834466	-0.169896	AB
NEPRO	446.817	-0.961467	9.62e-11	1.14e-09	STABLE	0.428093	-0.0512497	AB
LOC389906	50.3556	-0.988212	0.00348311	0.0111789	STABLE	0.976097	-0.128636	AB
LINC02085	28.9957	-0.992099	0.012135	0.0331324	STABLE	0.0652372	-0.170607	AB
G2E3	219.63	-0.992989	1.18e-07	9e-07	STABLE	0.0137697	-0.19146	AB
TAF1D	653.988	-1.01385	5.9e-18	1.52e-16	STABLE	0.222222	-0.0982161	AB
FBXL3	168.824	-1.02326	1.66e-06	1.06e-05	STABLE	0.260393	-0.0593586	AB
PITPNB	1581.42	-1.05251	2.12e-36	2.38e-34	STABLE	0.0955306	-0.125671	AB
PTPRO	13.0657	-1.05303	0.0205349	0.0519081	STABLE	0.0145597	-0.0136241	AB
ERCC4	166.902	-1.05699	8.46e-07	5.65e-06	STABLE	0.222525	-0.0177353	AB
SMAD1-AS1	31.6521	-1.05771	0.00827408	0.0237989	STABLE	0.579288	-0.0104167	AB
PCF11-AS1	22.9334	-1.05936	0.0122846	0.0334637	STABLE	0.120429	-0.463768	AB
KDM6A	102.474	-1.07802	5.75e-05	0.000279433	STABLE	0.391227	-0.139182	AB
MECOM	88.1525	-1.0844	0.00010006	0.000461172	STABLE	0.0305999	-0.256941	AB
DPY19L2P2	21.792	-1.09574	0.0126558	0.0342872	STABLE	0.405977	-0.0877069	AB
CNEP1R1	126.736	-1.09859	5.94e-06	3.42e-05	STABLE	0.246381	-0.0179608	AB
BIRC2	1035.35	-1.10023	3.53e-29	2.51e-27	STABLE	0.405857	-0.133952	AB
OBI1	167.378	-1.10819	2.9e-07	2.09e-06	STABLE	0.0615042	-0.0489194	AB
NIPBL-DT	219.557	-1.11145	9.86e-09	8.86e-08	STABLE	0.591238	-0.143465	AB
ZNF891	11.7414	-1.11334	0.0198552	0.0504424	STABLE	0.210956	-0.0506503	AB
C3orf38	143.296	-1.11669	1.23e-06	7.98e-06	STABLE	0.224618	-0.0401102	AB
STEAP2	118.244	-1.12666	1.08e-05	6.02e-05	STABLE	0.305309	-0.256201	AB
TRIM16	232.866	-1.13444	2.05e-09	2.02e-08	STABLE	0.0637782	-0.071564	AB
SLC25A38	256.519	-1.14891	1.25e-10	1.46e-09	STABLE	0.235038	-0.0649536	AB
GEMIN2	75.2903	-1.1524	0.000135427	0.000610444	STABLE	0.156747	-0.13309	AB
KLF12	147.951	-1.15594	3.1e-06	1.88e-05	STABLE	0.106613	-0.0940329	AB
TRAF6	143.924	-1.16266	1.48e-06	9.49e-06	STABLE	0.0869064	-0.243091	AB
NHS	106.754	-1.1641	8.54e-06	4.81e-05	STABLE	0.347841	-0.0161417	AB
BBS10	56.4772	-1.16713	0.000604934	0.00235427	STABLE	0.209408	-0.0322033	AB
LINC00623	78.625	-1.18248	0.000110042	0.000503742	STABLE	0.107932	-0.0502882	AB
NCK1	91.9631	-1.19213	1.93e-05	0.00010245	STABLE	0.176809	-0.0507809	AB
ARHGAP12	244.015	-1.19268	7.82e-11	9.38e-10	STABLE	0.138182	-0.0058085	AB
ZRSR2	33.5851	-1.2343	0.00243539	0.00816388	STABLE	0.0920621	-0.0941289	AB
UTP23	262.473	-1.2431	2.4e-11	3.04e-10	STABLE	0.059869	-0.24147	AB
LOC101928131	13.3487	-1.24682	0.0137899	0.0369263	STABLE	0.241558	-0.436353	AB
MAGI1	294.785	-1.25526	1.13e-13	1.89e-12	STABLE	0.165959	-0.0267454	AB
ZNF284	86.0507	-1.25882	1.4e-05	7.62e-05	STABLE	0.0479487	-0.110121	AB
ALG2	244.976	-1.2613	1.84e-11	2.38e-10	STABLE	0.0436906	-0.226819	AB
PTX3	231.59	-1.26888	2.13e-11	2.73e-10	STABLE	0.218465	-0.178378	AB
BRIX1	337.728	-1.27079	4.76e-14	8.3e-13	STABLE	0.213861	-0.113869	AB
TIMM10B	204.518	-1.27288	1.68e-10	1.92e-09	STABLE	0.256884	-0.181122	AB
SLC9A2	38.4064	-1.28435	0.00140736	0.00503244	STABLE	0.216762	-0.13873	AB
RIN2	252.931	-1.29069	9.32e-12	1.25e-10	STABLE	0.0207206	-0.190447	AB
ZNF619	48.8802	-1.30621	0.000541422	0.00212983	STABLE	0.48801	-0.00918491	AB
MED17	190.968	-1.3111	5.43e-10	5.78e-09	STABLE	0.100801	-0.0715045	AB
SNORA70	76.6863	-1.31346	1.67e-05	8.99e-05	STABLE	0.892969	-0.194975	AB
LINC00526	23.048	-1.32232	0.0044868	0.0139809	STABLE	0.00383225	-0.130971	AB
THUMPD2	147.692	-1.33061	8.55e-09	7.76e-08	STABLE	0.041596	-0.147309	AB
ZNF816	20.242	-1.36744	0.00537171	0.0163592	STABLE	0.075852	-0.0393461	AB
BCL10	113.02	-1.39473	1.23e-07	9.43e-07	STABLE	0.0269519	-0.0647504	AB
THNSL1	40.3689	-1.40614	0.000665461	0.00256248	STABLE	0.079543	-0.0697747	AB
GPR137C	66.4354	-1.42328	1.58e-05	8.53e-05	STABLE	0.067201	-0.0459356	AB
SGPP2	37.7248	-1.51514	0.000277605	0.00117058	STABLE	0.157425	-0.0521113	AB
OTUD6B-AS1	103.681	-1.51755	4.57e-08	3.73e-07	STABLE	0.169546	-0.186948	AB
NEIL3	71.579	-1.51971	2.75e-06	1.69e-05	STABLE	0.272349	-0.114763	AB
EPC2	171.092	-1.53375	1.37e-10	1.58e-09	STABLE	0.218365	-0.000799226	AB
SNORA8	18.007	-1.54862	0.00392174	0.0124249	STABLE	0.145523	-0.0976239	AB
POLR3B	159.079	-1.55487	2.38e-11	3.02e-10	STABLE	0.271234	-0.0184505	AB
SLX4IP	82.0223	-1.56142	4.04e-07	2.85e-06	STABLE	0.0612641	-0.198073	AB
ZNF667	47.5332	-1.56273	0.000110579	0.000505945	STABLE	0.211837	-0.0740372	AB
SHROOM2	62.5467	-1.58719	7.14e-06	4.07e-05	STABLE	0.554789	-0.16203	AB
CITED2	315.595	-1.59018	3.83e-21	1.33e-19	STABLE	0.273776	-0.390263	AB
MIR1304	7.76111	-1.59811	0.0138242	0.0369963	STABLE	0.145523	-0.0976239	AB
ZFP1	73.6677	-1.6216	5.76e-07	3.97e-06	STABLE	0.123814	-0.0754786	AB
NLE1	381.602	-1.63413	6.46e-23	2.62e-21	STABLE	0.0971763	-0.0528813	AB
FRMD4B	31.4565	-1.64841	0.000404945	0.00164294	STABLE	0.00429503	-0.174361	AB
ZNF23	89.1552	-1.65258	4.06e-08	3.34e-07	STABLE	0.232062	-0.113523	AB
GTF2E1	138.386	-1.66701	5.07e-11	6.21e-10	STABLE	0.118037	-0.107101	AB
ZNF800	110.732	-1.67353	3.93e-08	3.24e-07	STABLE	0.205391	-0.0581125	AB
DBF4	367.277	-1.72115	8.65e-27	5.13e-25	STABLE	0.131016	-0.117974	AB
PWAR5	57.0993	-1.76586	2.14e-06	1.34e-05	STABLE	0.271313	-0.212364	AB
ZNF542P	57.2276	-1.78527	1.76e-06	1.11e-05	STABLE	0.188597	-0.07916	AB
ZEB1-AS1	32.6945	-1.79874	0.000128252	0.000581405	STABLE	0.133664	-0.115077	AB
ZNF780A	47.9991	-1.83183	5.48e-06	3.17e-05	STABLE	0.151705	-0.0262041	AB
FUT4	161.54	-1.83603	3.82e-15	7.46e-14	STABLE	0.345652	-0.31745	AB
IFRD1	225.228	-1.84001	6.85e-20	2.15e-18	STABLE	0.38661	-0.100862	AB
ZNF211	33.2714	-1.85741	7.93e-05	0.000374417	STABLE	0.0990938	-0.0192847	AB
SNORA33	11.882	-1.86725	0.00512792	0.0157324	STABLE	0.0720489	-0.0436382	AB
NR3C2	22.0407	-1.89557	0.000695697	0.00266765	STABLE	0.11917	-0.0771008	AB
RBM7	231.151	-1.9832	1.28e-20	4.29e-19	STABLE	0.0523229	-0.134605	AB
ZNF770	240.793	-2.01122	6.64e-23	2.69e-21	DOWN	0.0757598	-0.0821697	AB
LOC101928370	5.81567	-2.04285	0.0150308	0.0397817	DOWN	0.105158	-0.245135	AB
FBXO48	35.7027	-2.06157	2.12e-05	0.000111799	DOWN	0.112607	-0.0225648	AB
RFXAP	43.9834	-2.0727	3.74e-06	2.24e-05	DOWN	0.201533	-0.151676	AB
CSTF2T	256.756	-2.07883	1.04e-26	6.13e-25	DOWN	0.176212	-0.0625356	AB
CYP4F11	59.0665	-2.08864	6.43e-08	5.14e-07	DOWN	0.0426221	-0.142816	AB
MAMLD1	187.904	-2.17448	8.04e-22	2.94e-20	DOWN	0.708751	-0.0240778	AB
PCF11	252.322	-2.204	4.68e-29	3.28e-27	DOWN	0.00365662	-0.298504	AB
KCTD21-AS1	33.8924	-2.20742	7.36e-06	4.19e-05	DOWN	0.463321	-0.0212859	AB
ZNF780B	68.8328	-2.20847	3.71e-09	3.54e-08	DOWN	0.160158	-0.111125	AB
WDR89	138.46	-2.24213	5.34e-17	1.27e-15	DOWN	0.0832164	-0.0611073	AB
SGK1	125.353	-2.2522	4.2e-15	8.18e-14	DOWN	0.0706761	-0.183779	AB
KLHL31	7.65774	-2.34319	0.00776865	0.0225335	DOWN	0.0873355	-0.213143	AB
YAE1	65.8643	-2.3714	4.5e-10	4.83e-09	DOWN	0.164856	-0.0340709	AB
MAML2	36.8388	-2.40127	1.99e-06	1.25e-05	DOWN	0.167643	-0.226259	AB
SNORA32	14.8956	-2.44827	0.000652751	0.00251833	DOWN	0.145523	-0.0976239	AB
ZBTB33	91.2546	-2.46737	4.54e-13	7.07e-12	DOWN	1.95983	-0.242248	AB
S1PR1	139.405	-2.62753	1.04e-18	2.86e-17	DOWN	0.13751	-0.293926	AB
LINC00216	6.63604	-2.85515	0.00858713	0.0245599	DOWN	0.443703	-0.0287772	AB
ZNF549	49.4252	-2.85693	8.65e-10	8.99e-09	DOWN	0.169592	-0.0148594	AB
SNORD101	16.4957	-2.98122	0.000133204	0.000601315	DOWN	0.0720489	-0.0436382	AB
SIAH1	128.625	-2.99238	1.87e-23	8.01e-22	DOWN	0.158579	-0.108743	AB
ZNF397	90.3838	-3.34692	1.25e-18	3.41e-17	DOWN	0.0181971	-0.0528578	AB
ZNF449	18.3632	-3.49951	2.25e-05	0.000118332	DOWN	0.647881	-0.295723	AB
PEX12	26.2547	-3.57368	4.49e-07	3.16e-06	DOWN	0.145337	-0.202227	AB
FNDC8	33.1764	-4.00215	1.1e-08	9.78e-08	DOWN	0.146338	-0.0636713	AB
ZNF256	39.4953	-4.02522	5.29e-10	5.64e-09	DOWN	0.151335	-0.00512189	AB
ZNF134	87.42	-4.11654	1.72e-20	5.71e-19	DOWN	0.312609	-0.0487421	AB
SOCS2	5.93519	-4.65171	0.00109033	0.00399921	DOWN	0.143749	-0.49879	AB
BIRC3	1367.62	-5.48392	6.2e-251	2.26e-247	DOWN	0.475011	-0.128184	AB
MIR17HG	35.8532	-5.5964	6.03e-08	4.84e-07	DOWN	0.0442168	-0.771922	AB

## Sheet: B to A
SYMBOL	baseMean	log2(FoldChange)	pvalue	padj	Change(adria/control)	E1_control	E1_adria	STATUS
LINC02014	8.56185	6.14156	7.4e-05	0.000351687	UP	-0.0537937	0.350103	BA
RASGEF1B	13.3273	4.28017	9.17e-05	0.000426662	UP	-0.0936865	0.00456871	BA
LINC00926	46.3287	2.07896	1.15e-06	7.5e-06	UP	-0.030235	0.120832	BA
KDSR	349.8	1.06892	2.38e-12	3.4e-11	STABLE	-0.00855555	0.150623	BA
TBR1	11.2011	1.04696	0.0207208	0.0523273	STABLE	-0.18552	0.152387	BA
OVGP1	25.6178	1.0354	0.0111541	0.0308375	STABLE	-0.0634188	0.22744	BA
NMB	11.3824	0.878834	0.029358	0.070618	STABLE	-0.0571641	0.122947	BA
ACKR1	6.79296	0.847392	0.0219489	0.0549944	STABLE	-0.10583	0.230058	BA
MFGE8	2136.26	0.799645	1.81e-26	1.06e-24	STABLE	-0.208553	0.0746245	BA
COL5A3	385.608	0.761302	1.32e-07	1.01e-06	STABLE	-0.0147176	0.207797	BA
HAPLN1	869.72	0.721746	5.51e-12	7.57e-11	STABLE	-0.0317781	0.16977	BA
LRRN4	47.2282	0.713739	0.0211796	0.0533087	STABLE	-0.00973266	0.160888	BA
HMGN5	340.95	0.702359	7.62e-06	4.32e-05	STABLE	-0.0181434	0.0390744	BA
PCDHB10	6.47308	0.687512	0.0279117	0.0676298	STABLE	-0.255739	0.440561	BA
C4orf48	269.06	0.672135	5.55e-05	0.000270167	STABLE	-0.190913	0.379813	BA
APMAP	1782.42	0.669521	8.93e-18	2.26e-16	STABLE	-0.121253	0.193131	BA
FAM172A	149.429	0.666426	0.0021637	0.00734786	STABLE	-0.0355496	0.200186	BA
TWSG1	967.362	0.654534	4.89e-11	6e-10	STABLE	-0.0129869	0.0102634	BA
HAPLN3	510.681	0.64907	3.35e-07	2.4e-06	STABLE	-0.15335	0.0337309	BA
SLC25A42	31.0776	0.642162	0.0502827	0.111155	STABLE	-0.0340872	0.106168	BA
SEC61G	931.671	0.609717	2.16e-09	2.12e-08	STABLE	-0.119705	0.00275865	BA
UBA52	2903.67	0.607854	8.16e-18	2.08e-16	STABLE	-0.0130258	0.852627	BA
GDAP1	125	0.604357	0.0133183	0.0358426	STABLE	-0.0210327	0.193318	BA
FBN2	1994.06	0.595021	3.22e-14	5.69e-13	STABLE	-0.114953	0.116295	BA
IMPA2	101.136	0.590985	0.024605	0.0608302	STABLE	-0.00647239	0.0760966	BA
MYL12B	4777.56	0.58938	4.5e-24	2.1e-22	STABLE	-0.13473	0.11007	BA
NDUFB7	475.176	0.587676	1.13e-05	6.28e-05	STABLE	-0.0325679	0.287458	BA
PREX2	34.1483	0.584123	0.0642794	0.136058	STABLE	-0.171353	0.0463173	BA
NINL	338.742	0.579618	0.000149622	0.000666031	STABLE	-0.0183999	0.289741	BA
CD164	1633.35	0.575229	3.87e-10	4.21e-09	STABLE	-0.0477737	0.00215448	BA
COX16	379.149	0.562997	8.1e-05	0.000381246	STABLE	-0.0240846	0.0734897	BA
PRR18	11.0007	0.551269	0.0717259	0.148763	STABLE	-0.0469007	0.0384466	BA
LOC104968399	2081.19	0.547969	1.36e-13	2.25e-12	STABLE	-0.0287661	0.21438	BA
COX7C	1000.97	0.545236	3.08e-08	2.58e-07	STABLE	-0.0356023	0.425256	BA
FAM13C	14.5737	0.541532	0.0868078	0.173778	STABLE	-0.18849	0.00403963	BA
MAN2B1	518.556	0.533993	4.85e-05	0.000238893	STABLE	-0.022832	0.0408099	BA
MRPS6	210.278	0.532109	0.00322572	0.0104448	STABLE	-0.126692	0.0270176	BA
PSMA4	1765.96	0.521775	4.59e-10	4.93e-09	STABLE	-0.0675144	0.120399	BA
LRATD2	237.997	0.506783	0.00325739	0.0105398	STABLE	-0.112008	0.0847791	BA
UBL5	358.53	0.505772	0.000823544	0.0031037	STABLE	-0.0535333	0.0732954	BA
DERA	371.956	0.503943	0.000596599	0.00232481	STABLE	-0.0120571	0.0381261	BA
RPL18	5060.24	0.501111	5.29e-17	1.26e-15	STABLE	-0.159672	0.575926	BA
CLVS1	124.13	0.499742	0.0228596	0.0570021	STABLE	-0.0540762	0.0368662	BA
FABP5	1446.08	0.489697	1.19e-07	9.11e-07	STABLE	-0.0423156	0.288921	BA
CRISPLD1	110.366	0.481233	0.0349525	0.0817981	STABLE	-0.0198994	0.229587	BA
C20orf96	118.097	0.479686	0.0296077	0.0711528	STABLE	-0.0226646	0.544165	BA
PCMTD1	71.3451	0.47175	0.0694012	0.144881	STABLE	-0.117911	0.104699	BA
LINC01191	3.80111	0.466226	0.00493374	0.0152057	STABLE	-0.196875	0.170206	BA
FES	214.461	0.462717	0.00966097	0.0272254	STABLE	-0.0809051	0.139683	BA
HINT1	1394.61	0.456669	3.83e-07	2.71e-06	STABLE	-0.089161	0.0698607	BA
PARM1	64.642	0.455505	0.0844331	0.169769	STABLE	-0.00365885	0.0302945	BA
GET1	76.2972	0.454882	0.0795749	0.162002	STABLE	-0.00711124	0.0842053	BA
CTSH	205.423	0.454651	0.0168698	0.0439473	STABLE	-0.0753569	0.0271343	BA
LANCL2	500.181	0.452578	0.000953792	0.00354763	STABLE	-0.00138499	0.102679	BA
CADM3-AS1	117.2	0.449131	0.0433917	0.0980252	STABLE	-0.00175482	0.251857	BA
TUBB4A	187.139	0.442968	0.0261539	0.0641204	STABLE	-0.0597331	0.181333	BA
ITSN1	754.035	0.4314	5.14e-05	0.000251733	STABLE	-0.0139582	0.212539	BA
NARS1	1768.46	0.424413	5.77e-08	4.65e-07	STABLE	-0.00904469	0.0305682	BA
LOC101927770	10.0461	0.421807	0.102518	0.199021	STABLE	-0.0541557	0.139616	BA
COMMD10	337.274	0.421304	0.00469789	0.0145575	STABLE	-0.0511717	0.0620033	BA
PROX1	11.5164	0.409393	0.142474	0.258893	STABLE	-0.143498	0.154398	BA
DHX38	1297.84	0.406378	3.01e-06	1.83e-05	STABLE	-0.109125	0.0138265	BA
MAGEC1	767.497	0.402969	0.000133839	0.000604031	STABLE	-0.0775151	0.0857744	BA
CAMK4	453.518	0.395507	0.00233367	0.00785776	STABLE	-0.0385996	0.137601	BA
PIGG	347.793	0.394023	0.0127348	0.03445	STABLE	-0.123459	0.476651	BA
ADGRA3	852.837	0.387433	0.000174101	0.000765832	STABLE	-0.117672	0.217972	BA
FURIN	2948.97	0.386993	1.69e-08	1.47e-07	STABLE	-0.230315	0.11664	BA
HM13	2369.01	0.376451	7.49e-08	5.92e-07	STABLE	-0.033272	0.124782	BA
FAM104B	110.302	0.376425	0.0885385	0.17668	STABLE	-0.101355	0.272993	BA
HSD17B4	519.801	0.374331	0.00355573	0.011376	STABLE	-0.179351	0.108816	BA
MRPL40	799.16	0.36676	0.00070668	0.00270577	STABLE	-0.0284687	0.00726715	BA
CDKN2D	81.6522	0.364165	0.1465	0.264364	STABLE	-0.115073	0.765383	BA
SEC11C	148.106	0.363844	0.0709086	0.14742	STABLE	-0.010562	0.262606	BA
PIEZO2	90.4862	0.360614	0.132085	0.244402	STABLE	-0.00792697	0.0270177	BA
UNC45A	683.461	0.359752	0.00127372	0.0045933	STABLE	-0.167323	0.0077057	BA
BORCS8	78.3236	0.349848	0.158127	0.280241	STABLE	-0.0519486	0.165694	BA
YJEFN3	198.059	0.339205	0.061123	0.130682	STABLE	-0.387694	0.10845	BA
ZWINT	1853.5	0.332428	2.92e-05	0.0001505	STABLE	-0.158144	0.112632	BA
LOC100132215	156.691	0.331322	0.113254	0.215886	STABLE	-0.120961	0.0541503	BA
DTWD2	116.986	0.326481	0.13097	0.242706	STABLE	-0.175189	0.111158	BA
LINC01278	186.492	0.304641	0.0979441	0.191776	STABLE	-0.130425	0.837742	BA
PAXBP1	634.322	0.302937	0.00857976	0.0245426	STABLE	-0.0169475	0.0786722	BA
RAB28	114.136	0.292043	0.17487	0.303168	STABLE	-0.206934	0.180319	BA
LINGO1	212.093	0.288371	0.0976535	0.191309	STABLE	-0.126171	0.0478308	BA
PDCD5	631.564	0.28006	0.018122	0.0466892	STABLE	-0.227803	0.227687	BA
NCAPG	760.425	0.276292	0.0121349	0.0331324	STABLE	-0.153046	0.223025	BA
BORCS8-MEF2B	77.5867	0.275372	0.249748	0.39822	STABLE	-0.0080526	0.00723061	BA
DAAM2-AS1	9.71683	0.272636	0.263575	0.415149	STABLE	-0.056222	0.046236	BA
FAM32A	475.694	0.271143	0.0377181	0.0871959	STABLE	-0.0163443	0.225485	BA
HAS1	7.09683	0.269102	0.213335	0.353163	STABLE	-0.00598769	0.881778	BA
MAN2A2	557.958	0.266131	0.0329564	0.0778259	STABLE	-0.218561	0.096153	BA
NOP10	386.589	0.26003	0.0631994	0.134171	STABLE	-0.155726	0.156086	BA
OXCT1-AS1	100.736	0.256007	0.254073	0.403319	STABLE	-0.1347	0.0151657	BA
CDKN2C	222.353	0.253141	0.13708	0.251547	STABLE	-0.279807	0.0324069	BA
TRO	380.908	0.251039	0.0789819	0.160974	STABLE	-0.0822869	0.371824	BA
PDSS2	123.138	0.250487	0.237157	0.383035	STABLE	-0.00572351	0.000646728	BA
KCNN2	11.7592	0.249376	0.312048	0.469513	STABLE	-0.204777	0.0982412	BA
SCGB2B2	3.5802	0.246968	0.114015	0.216982	STABLE	-0.15356	0.102085	BA
LOC105375304	26.2573	0.245373	0.366719	0.524489	STABLE	-0.0569684	0.281669	BA
LOC100506124	13.4997	0.243394	0.34281	0.501443	STABLE	-0.121701	0.0452904	BA
PCDHB4	9.32171	0.241065	0.311042	0.468482	STABLE	-0.10987	0.988332	BA
TRMT1	627.175	0.23941	0.0399364	0.091466	STABLE	-0.00857611	0.781103	BA
TCF12	1047.9	0.233403	0.014996	0.039707	STABLE	-0.0521797	0.0541815	BA
REV3L	249.4	0.231317	0.181568	0.312107	STABLE	-0.0522517	0.00102034	BA
MYCNOS	4.84774	0.208325	0.222742	0.365172	STABLE	-0.0339273	0.0899696	BA
SLIT2	135.267	0.207736	0.32162	0.479606	STABLE	-0.237552	0.0297177	BA
ZC4H2	99.2881	0.207456	0.357377	0.51596	STABLE	-0.294329	0.551647	BA
SIGLEC10	32.8045	0.204502	0.443082	0.598646	STABLE	-0.0787808	0.245694	BA
AURKC	6.39324	0.189767	0.360242	0.51861	STABLE	-0.0323058	0.178345	BA
ATP8A1	130.994	0.187012	0.369188	0.526904	STABLE	-0.137655	0.0863538	BA
PRR16	25.4092	0.18491	0.485089	0.638462	STABLE	-0.0840124	0.0791054	BA
LINC00992	6.5156	0.183819	0.373211	0.530916	STABLE	-0.154189	0.147592	BA
SLC27A6	37.324	0.178721	0.494875	0.646018	STABLE	-0.247429	0.0643395	BA
FAM133A	10.8954	0.177244	0.458716	0.613854	STABLE	-0.0974545	0.513796	BA
ISOC1	588.464	0.165282	0.173867	0.301744	STABLE	-0.0666821	0.239412	BA
MTARC1	149.87	0.164001	0.407835	0.565694	STABLE	-0.0475439	0.00131131	BA
PCDHB8	18.6285	0.156999	0.53829	0.684759	STABLE	-0.128375	0.699269	BA
ERLEC1	424.764	0.154044	0.24866	0.396833	STABLE	-0.0670854	0.038113	BA
SOD2	858.306	0.15041	0.145053	0.262454	STABLE	-0.0786557	0.0130136	BA
SLC5A2	205.893	0.150102	0.389931	0.547567	STABLE	-0.0116834	0.684721	BA
PLA2G4C-AS1	5.91154	0.148342	0.447603	0.602654	STABLE	-0.0292998	0.47177	BA
CASC9	6.84779	0.147817	0.470831	0.625518	STABLE	-0.221514	0.199585	BA
HEPH	11.6341	0.146605	0.537998	0.68453	STABLE	-0.28958	0.540802	BA
ZNF32-AS1	28.9685	0.136961	0.599764	0.735159	STABLE	-0.105451	0.117714	BA
PCDHB13	13.6219	0.130796	0.593882	0.730258	STABLE	-0.0207392	0.150324	BA
LOC285638	3.27429	0.12682	0.371599	0.529326	STABLE	-0.00215516	0.353336	BA
GUF1	669.78	0.123579	0.273534	0.427035	STABLE	-0.163379	0.113534	BA
CCDC192	21.0531	0.120283	0.635677	0.763022	STABLE	-0.0239211	0.0435987	BA
PPP2R2B	17.2635	0.118694	0.638268	0.764873	STABLE	-0.164732	0.0864967	BA
KLF3-AS1	47.7596	0.113103	0.653857	0.776562	STABLE	-0.0674841	0.20031	BA
SATL1	35.4303	0.113092	0.661579	0.782464	STABLE	-0.149207	0.277154	BA
ATF7IP	334.889	0.11177	0.441896	0.597719	STABLE	-0.0601626	0.0177415	BA
LOC105376453	2.98262	0.109252	0.460722	0.615725	STABLE	-0.0576799	0.0387931	BA
TCERG1L	12.6558	0.105521	0.653162	0.77609	STABLE	-0.0643754	0.499651	BA
LINC00310	2.92583	0.105159	0.439115	0.595625	STABLE	-0.350716	0.102674	BA
USP32P1	4.22459	0.0694543	0.690064	0.801754	STABLE	-0.0906067	0.00868372	BA
SLCO1A2	6.1442	0.0626407	0.747307	0.843588	STABLE	-0.039674	0.017516	BA
CDK19	126.396	0.0624624	0.767399	0.8571	STABLE	-0.0168851	0.00867263	BA
ZNF774	6.86395	0.0620235	0.760849	0.853013	STABLE	-0.0380604	0.107871	BA
MIR2277	10.1377	0.0580222	0.792239	0.874541	STABLE	-0.143661	0.218808	BA
SPINK5	21.7894	0.0570411	0.822214	0.895331	STABLE	-0.190369	0.0187744	BA
UBE2Q2	600.553	0.0555134	0.653458	0.776286	STABLE	-0.0398305	0.170617	BA
HMSD	2.63672	0.0548922	0.703777	0.811743	STABLE	-0.108008	0.00109022	BA
UPRT	33.0754	0.0547978	0.830083	0.900734	STABLE	-0.235186	0.723089	BA
MIR4683	4.9162	0.0505303	0.782238	0.867077	STABLE	-0.053827	0.0717634	BA
ZNF141	16.1394	0.0500104	0.830145	0.900734	STABLE	-0.38078	0.0695166	BA
ASB9	16.6054	0.0374577	0.876138	0.930151	STABLE	-0.0273649	0.0804423	BA
ZNF300	3.05338	0.0335275	0.813883	0.88934	STABLE	-0.356016	0.126698	BA
WDR73	338.5	0.0306208	0.835097	0.904337	STABLE	-0.0427546	0.111391	BA
ZDHHC15	19.3633	0.0272272	0.911627	0.950094	STABLE	-0.317269	0.590282	BA
KLHL13	73.9122	0.0265789	0.908044	0.948463	STABLE	-0.19372	0.410242	BA
LINC02263	3.31911	0.0257419	0.867641	0.925508	STABLE	-0.00642119	0.250016	BA
UNC5D	23.1768	0.0236524	0.923682	0.9572	STABLE	-0.260217	0.174932	BA
NEXMIF	4.9562	0.0223259	0.900324	0.94428	STABLE	-0.229179	0.678337	BA
LOC100653233	5.37241	0.0199262	0.91404	0.951564	STABLE	-0.479006	0.137336	BA
RPE	637.947	0.0158015	0.886739	0.935974	STABLE	-0.0713308	0.0119022	BA
CST7	4.43616	0.0146769	0.930713	0.960719	STABLE	-0.134889	0.197767	BA
EDA	55.8766	0.0146753	0.950467	0.971724	STABLE	-0.244199	0.542024	BA
ECHDC3	55.1384	0.00744541	0.973979	0.984839	STABLE	-0.0028085	0.268523	BA
GNPDA2	180.63	0.00265066	0.987152	0.992924	STABLE	-0.23233	0.121337	BA
HDDC3	64.8062	0.00258982	0.989584	0.994273	STABLE	-0.026406	0.0819128	BA
ZBTB41	207.729	-0.00157356	0.99408	0.996788	STABLE	-0.034266	0.102649	BA
ZFP2	5.26904	-0.00160047	0.996069	0.997869	STABLE	-0.0342544	0.26325	BA
SGCD	2.49809	-0.00176914	0.991737	0.99534	STABLE	-0.365312	0.0490886	BA
LINC00460	122.437	-0.00305333	0.989775	0.994301	STABLE	-0.0941423	0.243585	BA
TBC1D19	17.0301	-0.00538739	0.985226	0.991622	STABLE	-0.0337414	0.0715329	BA
PRDM5	55.5525	-0.00754111	0.977748	0.9871	STABLE	-0.0526181	0.102438	BA
LPAR4	3.62272	-0.00848954	0.960064	0.977245	STABLE	-0.302487	0.303348	BA
OPRK1	6.63162	-0.00989476	0.959666	0.977135	STABLE	-0.132583	0.154483	BA
ZNF32-AS2	37.5673	-0.0101784	0.970859	0.983075	STABLE	-0.105451	0.117714	BA
PCDHB11	19.3604	-0.0133441	0.960147	0.977245	STABLE	-0.0157252	0.354762	BA
ZNF713	60.0199	-0.01887	0.939947	0.96565	STABLE	-0.148404	0.0211935	BA
CCNYL2	214.443	-0.0208669	0.904467	0.946136	STABLE	-0.0480658	0.0683574	BA
RP1	2.75459	-0.0220298	0.878202	0.930999	STABLE	-0.00325959	0.0346125	BA
BOD1L1	485.734	-0.0232482	0.856357	0.918252	STABLE	-0.106349	0.136329	BA
FZD1	186.258	-0.0247748	0.893727	0.940396	STABLE	-0.169336	0.0223421	BA
KLHL4	11.7199	-0.0256156	0.913495	0.951322	STABLE	-0.0881728	0.42353	BA
LOC100288846	2.82061	-0.0260871	0.85585	0.918118	STABLE	-0.0597072	0.121036	BA
ZNF321P	12.2908	-0.0289694	0.905068	0.94626	STABLE	-0.15425	0.00899229	BA
LOC101928847	11.9932	-0.0300918	0.895344	0.941316	STABLE	-0.0619393	0.00219208	BA
RSPH10B	5.9422	-0.0345697	0.861368	0.92162	STABLE	-0.137483	0.288966	BA
PCDHB9	10.7025	-0.0347726	0.881701	0.93351	STABLE	-0.111989	0.553438	BA
MIR4321	6.93689	-0.0363355	0.862293	0.922122	STABLE	-0.0479659	0.772727	BA
TAPT1-AS1	5.21488	-0.038442	0.835284	0.904401	STABLE	-0.0117826	0.150022	BA
GATAD2A	1634.88	-0.0404638	0.615386	0.74643	STABLE	-0.0915225	0.0693405	BA
TTC3P1	51.4394	-0.0434933	0.864671	0.923853	STABLE	-0.431636	0.688819	BA
FRG1JP	53.3161	-0.0436982	0.862061	0.922108	STABLE	-0.590321	0.263838	BA
MTMR8	18.8733	-0.0446966	0.860728	0.92126	STABLE	-0.239965	0.672745	BA
WARS2-AS1	206.936	-0.0511854	0.768928	0.858219	STABLE	-0.092096	0.00123129	BA
CAHM	3.05064	-0.0621355	0.679055	0.794278	STABLE	-0.0852584	0.00373568	BA
PACRGL	168.803	-0.06749	0.719188	0.822954	STABLE	-0.226341	0.0651605	BA
CXCL12	5.96329	-0.068303	0.727761	0.829051	STABLE	-0.0881832	0.431994	BA
IRX5	3.90241	-0.0689645	0.6841	0.797366	STABLE	-0.377884	0.142883	BA
EPHA5-AS1	6.31559	-0.0702966	0.727705	0.829051	STABLE	-0.0327482	0.0560661	BA
JAKMIP2-AS1	6.44597	-0.0799491	0.686444	0.799177	STABLE	-0.03882	0.109913	BA
LOC105379443	2.53105	-0.0879017	0.539383	0.685814	STABLE	-0.242731	0.389843	BA
MICAL1	218.732	-0.0950699	0.583116	0.721447	STABLE	-0.0150854	0.125557	BA
PANTR1	3.43917	-0.0953095	0.545594	0.690917	STABLE	-0.0790831	0.14889	BA
OR3A2	6.06173	-0.101845	0.611427	0.743408	STABLE	-0.301741	0.0900783	BA
IRS4	3.11763	-0.105965	0.429756	0.586332	STABLE	-0.0930972	0.728063	BA
UFM1	456.007	-0.111389	0.397545	0.555435	STABLE	-0.164355	0.143996	BA
MPV17L2	115.621	-0.114036	0.591999	0.728706	STABLE	-0.00127849	0.357827	BA
HNF4G	5.80952	-0.1201	0.535088	0.681875	STABLE	-0.0902822	0.210838	BA
ANKRD62	6.15049	-0.122918	0.526074	0.67392	STABLE	-0.0122492	0.0644092	BA
XKR4	2.90278	-0.12349	0.396869	0.554642	STABLE	-0.072708	0.0566222	BA
KCNB2	3.47916	-0.125561	0.441821	0.597694	STABLE	-0.174468	0.137835	BA
SLCO1B7	14.9561	-0.128972	0.606223	0.739417	STABLE	-0.0126806	0.0630781	BA
ANKRD30B	7.47151	-0.130904	0.50469	0.654435	STABLE	-0.00182724	0.091216	BA
JAKMIP2	29.6985	-0.136218	0.606277	0.739417	STABLE	-0.0264235	0.118161	BA
ABCC9	26.209	-0.137641	0.602182	0.737062	STABLE	-0.00647625	0.0686996	BA
NRG1-IT1	5.44799	-0.139191	0.47504	0.629599	STABLE	-0.082157	0.152617	BA
ADAMTS19	4.51174	-0.149145	0.408219	0.565934	STABLE	-0.317737	0.0509421	BA
GPT2	519.929	-0.149544	0.231907	0.376591	STABLE	-0.00228474	0.116728	BA
ZNF710-AS1	41.4946	-0.151964	0.562387	0.704597	STABLE	-0.0152925	0.177036	BA
SP8	15.3392	-0.157291	0.536546	0.68316	STABLE	-0.185314	0.309308	BA
FAM184B	34.7192	-0.157775	0.550708	0.695413	STABLE	-0.0587264	0.0944581	BA
LOC100134317	3.90934	-0.160856	0.327149	0.485623	STABLE	-0.41385	0.554352	BA
ZKSCAN7	2.79941	-0.164037	0.263836	0.415303	STABLE	-0.0351639	0.16757	BA
LINC02875	3.19717	-0.168673	0.241315	0.387826	STABLE	-0.0298625	0.13352	BA
LINC00662	158.366	-0.169689	0.379293	0.537091	STABLE	-0.224491	0.0330159	BA
SPIN2B	19.9041	-0.169966	0.517186	0.666171	STABLE	-0.182871	1.02079	BA
LOC101927151	221.256	-0.180398	0.297897	0.453689	STABLE	-0.0588009	0.0147068	BA
LINC01139	27.0315	-0.181723	0.497524	0.647908	STABLE	-0.0545303	0.00216857	BA
KLF8	4.81581	-0.186464	0.307862	0.465367	STABLE	-0.263117	0.544205	BA
ZNF71-SMIM17	6.01944	-0.192048	0.349351	0.507961	STABLE	-0.0675573	0.167246	BA
USP32P3	38.4694	-0.196725	0.45734	0.612507	STABLE	-0.113371	0.0438603	BA
RCAN1	188.057	-0.205952	0.265735	0.417722	STABLE	-0.0993789	0.262603	BA
EPB41L4A-DT	5.06639	-0.210825	0.270239	0.423087	STABLE	-0.0242726	0.299569	BA
PCDHB18P	9.38072	-0.214397	0.36276	0.521131	STABLE	-0.210744	0.66902	BA
LDB2	4.99872	-0.216621	0.260232	0.41109	STABLE	-0.128674	0.0760216	BA
NUTM1	3.87199	-0.219225	0.207833	0.345939	STABLE	-0.126465	0.0310482	BA
FBXO22	536.89	-0.223493	0.0672865	0.141235	STABLE	-0.0486764	0.128175	BA
ZNF32	119.364	-0.223991	0.289148	0.443437	STABLE	-0.105451	0.117714	BA
EDA2R	70.6211	-0.224308	0.355023	0.513537	STABLE	-0.255828	0.621461	BA
ASNSP1	9.55065	-0.232119	0.316237	0.474018	STABLE	-0.436878	0.159113	BA
CPEB2	59.8492	-0.233966	0.359823	0.5183	STABLE	-0.212337	0.165076	BA
CYP4F22	35.6755	-0.235857	0.386725	0.544452	STABLE	-0.056349	0.045903	BA
FGF12-AS2	7.75003	-0.235921	0.272341	0.425646	STABLE	-0.126235	0.0829265	BA
LINC01415	11.2623	-0.238745	0.311888	0.469312	STABLE	-0.0412953	0.00792702	BA
RNF144A	231.932	-0.241058	0.151527	0.271154	STABLE	-0.00517175	0.133053	BA
LINC02506	30.2336	-0.244996	0.369572	0.527302	STABLE	-0.244658	0.0437822	BA
ZNF600	16.4707	-0.247499	0.353512	0.51227	STABLE	-0.30318	0.00627278	BA
HOXD10	107.857	-0.248316	0.273464	0.426962	STABLE	-0.0497293	0.943309	BA
KCTD16	3.61812	-0.248857	0.132554	0.244993	STABLE	-0.212959	0.087678	BA
SOBP	69.5218	-0.254007	0.300493	0.456689	STABLE	-0.11539	0.0422141	BA
CILP2	35.5372	-0.257412	0.345573	0.50443	STABLE	-0.473283	0.0785111	BA
CHMP1B2P	45.9317	-0.257486	0.331796	0.489929	STABLE	-0.0260737	0.42102	BA
LINC00511	26.8127	-0.259014	0.345397	0.504271	STABLE	-0.00944356	0.157538	BA
ZNF625	7.12825	-0.265652	0.223413	0.365918	STABLE	-0.415113	0.030403	BA
ELOF1	284.86	-0.271504	0.0812382	0.164671	STABLE	-0.145174	0.769644	BA
ABCA11P	12.6938	-0.272913	0.28885	0.44313	STABLE	-0.305554	0.148061	BA
MID1IP1-AS1	10.5025	-0.273461	0.273209	0.426675	STABLE	-0.217103	0.19198	BA
SHISA3	37.3636	-0.278244	0.309655	0.467022	STABLE	-0.0591016	0.305256	BA
SPIN4	202.99	-0.285495	0.152206	0.271941	STABLE	-0.231903	1.04849	BA
PPARGC1A	7.83383	-0.28808	0.188856	0.321965	STABLE	-0.102646	0.0228935	BA
FAM78B	76.2269	-0.291786	0.229815	0.373859	STABLE	-0.135713	0.128826	BA
C18orf61	9.78112	-0.296644	0.232208	0.376946	STABLE	-0.0570383	0.0297692	BA
SCAND2P	105.656	-0.299022	0.185044	0.31668	STABLE	-0.281995	0.249954	BA
GPR75	35.74	-0.306511	0.268927	0.42154	STABLE	-0.182212	0.121481	BA
ZNF721	81.5588	-0.308631	0.199074	0.334444	STABLE	-0.351358	0.325193	BA
ARL5B	452.249	-0.310207	0.0243376	0.0602262	STABLE	-0.136688	0.0305211	BA
FAM98A	715.483	-0.314414	0.0129313	0.0349248	STABLE	-0.0687819	0.0913052	BA
TRAPPC2B	12.067	-0.318162	0.227139	0.370333	STABLE	-0.0554847	0.184782	BA
PLCG1	715.989	-0.325348	0.00340324	0.0109585	STABLE	-0.0101786	0.05917	BA
LOC728752	12.2916	-0.353279	0.180369	0.310501	STABLE	-0.151189	0.0750025	BA
ZNF268	123.904	-0.353539	0.0982249	0.192256	STABLE	-0.0304788	0.263269	BA
LINC01535	8.1748	-0.354866	0.149734	0.268763	STABLE	-0.26838	0.128702	BA
GINS1	492.023	-0.367232	0.00398625	0.0126052	STABLE	-0.0504181	0.0523113	BA
OTX1	44.7345	-0.367239	0.194007	0.328062	STABLE	-0.055247	0.756336	BA
AR	69.0214	-0.375757	0.146346	0.264164	STABLE	-0.124431	0.400656	BA
PLIN2	220.052	-0.379129	0.0322229	0.0763708	STABLE	-0.0130428	0.0320258	BA
MAP2K3	1573.14	-0.379505	4.07e-05	0.000203239	STABLE	-0.122914	0.278131	BA
SOX11	7.33864	-0.396351	0.102157	0.198448	STABLE	-0.376196	0.131285	BA
CPEB1	70.2353	-0.41484	0.104937	0.20279	STABLE	-0.191147	0.0625982	BA
GRIN2B	38.9188	-0.416698	0.151337	0.271028	STABLE	-0.0345027	0.0139152	BA
STARD4-AS1	108.691	-0.418321	0.0653737	0.137926	STABLE	-0.020426	0.127798	BA
LOC284930	24.7809	-0.428517	0.153271	0.27331	STABLE	-0.026818	0.153318	BA
CRTC3	393.176	-0.429879	0.00200435	0.00688236	STABLE	-0.0987975	0.144298	BA
SOX5	14.0764	-0.431767	0.140995	0.257051	STABLE	-0.0102064	0.0540399	BA
SLCO4C1	16.4358	-0.435181	0.143982	0.260867	STABLE	-0.173124	0.334301	BA
CHRM3	14.8151	-0.442745	0.132226	0.244631	STABLE	-0.0520622	0.0705842	BA
LINC00839	372.692	-0.44778	0.00212574	0.00723512	STABLE	-0.0207503	0.432161	BA
TMEM161B-AS1	28.4639	-0.461271	0.133055	0.24567	STABLE	-0.0312234	0.170976	BA
STIM2	215.488	-0.470241	0.00843774	0.0241971	STABLE	-0.0781292	0.144763	BA
NSUN6	76.2947	-0.470277	0.0638049	0.135195	STABLE	-0.0454213	0.0354562	BA
PNRC1	12.5469	-0.495215	0.10247	0.198972	STABLE	-0.126494	0.106908	BA
ZNF37BP	155.958	-0.496334	0.0161766	0.0423775	STABLE	-0.0378528	0.0132007	BA
CYP7B1	72.0452	-0.505096	0.0544709	0.118616	STABLE	-0.0691662	0.115678	BA
NAP1L3	135.64	-0.514539	0.0159338	0.0418075	STABLE	-0.0402561	0.957774	BA
NKX2-2	55.9095	-0.522868	0.0689422	0.144104	STABLE	-0.0691283	0.440248	BA
ZNF621	549.311	-0.528162	2.73e-05	0.000141537	STABLE	-0.0330788	0.0437708	BA
HDX	19.6884	-0.528496	0.0976696	0.19132	STABLE	-0.183242	0.114758	BA
BLM	253.737	-0.536314	0.00361082	0.011534	STABLE	-0.0850102	0.0620996	BA
TGFB2-AS1	49.488	-0.549667	0.0700351	0.145899	STABLE	-0.0155472	0.242206	BA
GPR39	309.416	-0.573183	0.000299746	0.00125408	STABLE	-0.0760415	0.0369881	BA
POLI	51.5415	-0.585162	0.0553651	0.120319	STABLE	-0.0391838	0.0346083	BA
ZNF599	23.7384	-0.590303	0.075405	0.155029	STABLE	-0.0707312	0.266004	BA
NOS2	46.0884	-0.594527	0.051086	0.112589	STABLE	-0.0911386	0.0215386	BA
EYA1	15.617	-0.597896	0.0732262	0.151307	STABLE	-0.253242	0.161357	BA
PABPC5	10.9676	-0.631047	0.0527381	0.115673	STABLE	-0.508087	0.448215	BA
SLC5A3	497.526	-0.636199	7.12e-07	4.82e-06	STABLE	-0.267794	0.0177982	BA
PROSER1	343.193	-0.636883	2.48e-05	0.000129221	STABLE	-0.0435976	0.075244	BA
ZNF274	118.856	-0.653052	0.0049701	0.0153022	STABLE	-0.0680287	0.403945	BA
FZD8	84.1224	-0.65752	0.0119847	0.0328005	STABLE	-0.0355341	0.0956787	BA
NETO1	193.465	-0.664145	0.000489389	0.00194741	STABLE	-0.0160011	0.047149	BA
ELAC1	20.9344	-0.666833	0.0580545	0.125238	STABLE	-0.0350916	0.161884	BA
MAGEE1	72.2987	-0.68522	0.0132885	0.0357728	STABLE	-0.236584	0.437851	BA
MEIS1-AS3	30.9355	-0.689949	0.0427079	0.0967682	STABLE	-0.0904519	0.401216	BA
GPR135	60.1063	-0.7092	0.0164641	0.0430132	STABLE	-0.216305	0.160224	BA
ZFHX4	171.999	-0.712405	0.000525942	0.00207655	STABLE	-0.0491944	0.051229	BA
NUDT10	141.331	-0.724534	0.00118389	0.00430685	STABLE	-0.0348117	1.18692	BA
CEBPD	47.6243	-0.730942	0.0258529	0.0634849	STABLE	-0.0196122	0.275941	BA
ZBTB2	422.187	-0.749267	1.14e-07	8.75e-07	STABLE	-0.0471497	0.0237013	BA
RUNX1	888.189	-0.753316	1.96e-13	3.18e-12	STABLE	-0.00464922	0.215186	BA
TIAM2	300.658	-0.773211	1.49e-06	9.58e-06	STABLE	-0.00618812	0.0220089	BA
BCL11A	99.632	-0.785156	0.00281096	0.00925631	STABLE	-0.119072	0.120786	BA
CHSY3	146.502	-0.794563	0.000349657	0.00143977	STABLE	-0.242974	0.0873146	BA
CLDN18	5.62518	-0.820036	0.0172159	0.0447338	STABLE	-0.0896615	0.0137059	BA
TBX4	11.6008	-0.825132	0.0345156	0.080983	STABLE	-0.0313804	0.150871	BA
SCGB1B2P	9.59625	-0.902182	0.0266243	0.0650812	STABLE	-0.232582	0.183272	BA
ZNF791	77.5253	-0.911255	0.00149863	0.00532435	STABLE	-0.217413	0.0963021	BA
ZNF875	120.176	-0.953579	0.000144988	0.0006473	STABLE	-0.0809519	0.205036	BA
TRIB2	236.626	-0.963808	1.56e-07	1.17e-06	STABLE	-0.132095	0.205438	BA
CHIC1	119.508	-1.00986	5.81e-05	0.000281686	STABLE	-0.185215	0.461145	BA
ZNF239	70.4254	-1.03524	0.000650886	0.00251219	STABLE	-0.0367452	0.206312	BA
TUSC1	135.288	-1.04295	1.94e-05	0.000103023	STABLE	-0.225636	0.0304747	BA
ZBTB14	117.141	-1.06253	4.92e-05	0.000241939	STABLE	-0.117177	0.040847	BA
AXIN2	262.046	-1.09794	5.92e-10	6.29e-09	STABLE	-0.0629041	0.154986	BA
ARID1B	608.993	-1.10124	1.32e-19	4.01e-18	STABLE	-0.085582	0.0081977	BA
FLRT2	296.344	-1.10512	1.49e-10	1.71e-09	STABLE	-0.1696	0.0131323	BA
RAB39B	39.7697	-1.11812	0.00295361	0.00966495	STABLE	-0.182013	0.478137	BA
ID2	76.7794	-1.23759	9.14e-05	0.000425714	STABLE	-0.186155	0.569005	BA
ZNF302	147.379	-1.2936	1.93e-07	1.44e-06	STABLE	-0.291997	0.283484	BA
FOXA2	19.8649	-1.30223	0.00765085	0.0222485	STABLE	-0.0605902	0.124106	BA
ZNF347	94.5365	-1.3442	3.06e-06	1.86e-05	STABLE	-0.179736	0.106281	BA
ESS2	203.901	-1.38324	1.52e-10	1.75e-09	STABLE	-0.160776	0.152812	BA
IRS1	995.963	-1.43146	7.33e-38	9.28e-36	STABLE	-0.0902366	0.155537	BA
IRX3	88.304	-1.49331	9.3e-07	6.17e-06	STABLE	-0.132961	0.193216	BA
TSSK2	18.1412	-1.51421	0.00462361	0.0143616	STABLE	-0.0716989	0.156734	BA
INHBA-AS1	9.96471	-1.59336	0.0112674	0.0311048	STABLE	-2.65e-06	0.0284433	BA
ZNF711	220.686	-1.6194	1.28e-15	2.65e-14	STABLE	-0.142419	0.342147	BA
ARL4A	121.456	-1.63291	1.97e-09	1.95e-08	STABLE	-0.08815	0.0950698	BA
ABHD17B	90.5178	-1.64599	5.07e-08	4.1e-07	STABLE	-0.218751	0.0325802	BA
ZNF518B	345.181	-1.65639	9.74e-23	3.87e-21	STABLE	-0.454331	0.473657	BA
AMER1	253.153	-1.6568	1.05e-16	2.42e-15	STABLE	-0.0505606	1.18049	BA
ZNF273	22.2075	-1.74173	0.00127398	0.00459333	STABLE	-0.257082	0.0291006	BA
DYRK2	308.234	-1.77036	1.1e-20	3.69e-19	STABLE	-0.0654639	0.014731	BA
DCAF16	263.248	-1.7818	7.24e-22	2.67e-20	STABLE	-0.0190447	0.19508	BA
ZNF202	134.728	-1.81621	7.31e-13	1.12e-11	STABLE	-0.047432	0.0494937	BA
ZC3H12B	24.3536	-1.91568	0.00031961	0.00132713	STABLE	-0.112534	0.587342	BA
SNORA62	19.1628	-2.09797	0.000522199	0.00206385	DOWN	-0.0129622	0.0566651	BA
ZNF30	37.5474	-2.13307	5.61e-06	3.24e-05	DOWN	-0.301606	0.0407443	BA
ZNF114	24.1208	-2.13497	0.000137733	0.000618849	DOWN	-0.126659	0.507971	BA
MID1IP1	129.054	-2.16997	8.12e-16	1.71e-14	DOWN	-0.217103	0.19198	BA
RGS2	29.3868	-2.23789	3.61e-05	0.000182403	DOWN	-0.0350744	0.0851538	BA
CLUHP3	26.2755	-2.36149	5.04e-05	0.000247558	DOWN	-0.45679	0.482075	BA
LINC00673	154.65	-2.47921	9.04e-22	3.29e-20	DOWN	-0.119133	0.0724001	BA
LOC284412	13.7436	-2.4809	0.00106117	0.00390361	DOWN	-0.342603	0.282629	BA
ZNF71	89.1177	-2.69309	7.67e-15	1.46e-13	DOWN	-0.0929072	0.210056	BA
ZNF416	24.3354	-2.98734	4.63e-06	2.72e-05	DOWN	-0.0944581	0.255456	BA
ZNF485	46.702	-3.02544	9.96e-10	1.03e-08	DOWN	-0.0272326	0.143912	BA
NAP1L6P	9.29682	-3.05558	0.0025258	0.00842841	DOWN	-0.109259	0.539974	BA
MARS2	113.345	-3.14452	4.38e-22	1.64e-20	DOWN	-0.136612	0.0627752	BA
ZNF776	56.1461	-3.3366	1.54e-11	2.01e-10	DOWN	-0.0688508	0.0846954	BA
JUN	1119.14	-4.09303	1.61e-193	2.94e-190	DOWN	-0.00532236	0.0975197	BA
ZNF551	110.548	-4.16062	1.55e-25	8.23e-24	DOWN	-0.185926	0.00231828	BA
IER2	434.435	-4.59042	8.28e-92	5.39e-89	DOWN	-0.0778836	1.32972	BA
ZNF835	5.86918	-4.61986	0.00114726	0.00418944	DOWN	-0.236169	0.457116	BA
PABPC1L2B	6.3746	-4.87093	0.000779289	0.00295462	DOWN	-0.124101	0.400657	BA

## Sheet: B to B
SYMBOL	baseMean	log2(FoldChange)	pvalue	padj	Change(adria/control)	E1_control	E1_adria	STATUS
SLC35D3	9.54039	6.39072	3.93e-05	0.000197155	UP	-0.187848	-0.440297	BB
PNLDC1	24.8548	4.8142	2.42e-07	1.77e-06	UP	-0.177589	-0.0719015	BB
KCNJ2	6.64477	3.52442	0.0043352	0.0135604	UP	-0.64222	-0.649112	BB
SPON1	34.8103	2.98753	5.05e-08	4.09e-07	UP	-0.270166	-0.479441	BB
SLC25A18	27.9348	2.53923	3.96e-06	2.35e-05	UP	-0.476799	-0.450766	BB
MYLK3	14.6137	2.17662	0.00126522	0.00456625	UP	-0.184633	-0.314884	BB
LGR5	41.9442	2.12347	1.04e-06	6.85e-06	UP	-0.44027	-0.609665	BB
LRATD1	35.3034	1.98242	2.12e-05	0.000111719	STABLE	-0.443253	-0.187533	BB
CCDC168	11.4009	1.96782	0.00351455	0.011268	STABLE	-0.246708	-0.416284	BB
CDO1	43.7612	1.9513	2.04e-05	0.000107978	STABLE	-0.0467631	-0.0639124	BB
FAM214A	17.1919	1.87351	0.00130804	0.00470776	STABLE	-0.741291	-0.679028	BB
SLC15A2	9.89312	1.75639	0.00705473	0.0207299	STABLE	-0.0509215	-0.236568	BB
PLSCR4	25.8865	1.40112	0.00286554	0.00941904	STABLE	-0.158672	-0.241573	BB
HECA	228.465	1.38302	1.81e-13	2.94e-12	STABLE	-0.275735	-0.232203	BB
SLFN5	107.799	1.21746	2.77e-06	1.7e-05	STABLE	-0.212041	-0.349397	BB
GTF2B	242.979	1.08962	2.66e-09	2.58e-08	STABLE	-0.370121	-0.256621	BB
SORCS1	13.6078	1.07096	0.01835	0.0472019	STABLE	-0.126611	-0.0468675	BB
DDX43	153.099	1.03812	4.32e-06	2.55e-05	STABLE	-0.265289	-0.4333	BB
PEX5L	34.1639	1.02902	0.00613008	0.0183199	STABLE	-0.163267	-0.33185	BB
PCDH9	24.2982	1.02404	0.0121273	0.0331261	STABLE	-0.17349	-0.0795896	BB
KLHL28	186.621	0.964178	1.55e-06	9.92e-06	STABLE	-0.0605624	-0.201137	BB
GOLGA2P5	63.6064	0.935249	0.0019483	0.0067114	STABLE	-0.59569	-0.642829	BB
UBE2Q2P1	36.2816	0.926814	0.0103897	0.0290277	STABLE	-0.0351742	-0.138493	BB
SESN3	82.2182	0.925836	0.00163308	0.0057438	STABLE	-0.122605	-0.354662	BB
LPAR2	42.6113	0.920481	0.00788343	0.0228048	STABLE	-0.670814	-0.635807	BB
LOC101929372	11.4933	0.9139	0.0260235	0.0638438	STABLE	-0.417544	-0.44072	BB
NPFFR2	81.0589	0.911255	0.00169189	0.0059221	STABLE	-0.168242	-0.0561259	BB
WASHC3	39.8562	0.899256	0.00917232	0.025997	STABLE	-0.796533	-0.879746	BB
SUMF1	139.772	0.89193	0.000274592	0.00115853	STABLE	-0.210425	-0.244214	BB
SH3BGRL	512.196	0.874953	1.19e-10	1.39e-09	STABLE	-0.0587454	-0.0211733	BB
COL3A1	1035.4	0.874526	7.26e-20	2.27e-18	STABLE	-0.177552	-0.291156	BB
RCN2	1340.05	0.873648	9.18e-24	4.08e-22	STABLE	-0.36888	-0.237059	BB
CRPPA	9.4557	0.866802	0.027971	0.0677464	STABLE	-0.515188	-0.413262	BB
MYEF2	515.388	0.854343	3.76e-11	4.66e-10	STABLE	-0.871851	-0.600007	BB
MMP2	2121.66	0.85399	3.36e-31	2.82e-29	STABLE	-0.149749	-0.161451	BB
VAT1L	115.129	0.81759	0.000802406	0.00303218	STABLE	-0.47406	-0.43318	BB
SLC39A10	440.062	0.797134	7.19e-09	6.6e-08	STABLE	-0.0635226	-0.0761902	BB
SLC24A5	128.161	0.79437	0.000543515	0.0021376	STABLE	-0.791972	-0.63845	BB
NELL2	72.4922	0.794028	0.00526137	0.0160742	STABLE	-0.721251	-0.828616	BB
PIGK	525.646	0.793196	7.67e-10	8.02e-09	STABLE	-0.410298	-0.456968	BB
FAM210B	124.067	0.78797	0.00059085	0.00230536	STABLE	-0.28418	-0.0753543	BB
OSTF1	101.684	0.783747	0.00182086	0.00631773	STABLE	-0.223266	-0.216728	BB
PITRM1	531.615	0.780037	6.14e-09	5.7e-08	STABLE	-0.736047	-0.484047	BB
TMEM38B	302.834	0.777008	2.11e-06	1.32e-05	STABLE	-0.0238856	-0.111423	BB
MOXD1	114.763	0.775186	0.00131935	0.00474099	STABLE	-0.347469	-0.599438	BB
RNF152	32.7014	0.774116	0.0257122	0.0631991	STABLE	-0.0695803	-0.0719529	BB
GPR83	18.5728	0.773508	0.03842	0.0885267	STABLE	-0.121337	-0.170654	BB
SLC27A2	24.23	0.772567	0.0338797	0.0797173	STABLE	-0.739216	-0.594229	BB
ABCA13	68.3621	0.758536	0.0080137	0.0231229	STABLE	-0.501081	-0.491538	BB
PRCP	940.609	0.758312	2.23e-13	3.59e-12	STABLE	-0.266189	-0.404281	BB
HMGN3	301.619	0.757465	2.52e-05	0.000131214	STABLE	-0.431898	-0.289596	BB
ZNF480	60.3388	0.75523	0.0106491	0.0296299	STABLE	-0.417208	-0.430058	BB
LOC105369147	44.1461	0.754219	0.0188701	0.0483975	STABLE	-0.0615114	-0.38464	BB
PKIA	30.0987	0.750198	0.0310347	0.0739873	STABLE	-0.213707	-0.347466	BB
HSBP1	1183.19	0.745395	2.16e-16	4.86e-15	STABLE	-0.0584573	-0.227339	BB
PITRM1-AS1	166.718	0.731658	0.000403642	0.00163838	STABLE	-0.656626	-0.494509	BB
HINT3	174.605	0.728836	0.000477708	0.00190634	STABLE	-0.364739	-0.473304	BB
VWA5A	16.4565	0.723485	0.0462804	0.103537	STABLE	-0.065417	-0.13148	BB
C14orf28	61.0575	0.723298	0.0124708	0.0338513	STABLE	-0.0996958	-0.07626	BB
GABRA2	45.016	0.722011	0.0285299	0.0689168	STABLE	-0.261592	-0.0923711	BB
FAH	402.819	0.72047	1.39e-06	9.01e-06	STABLE	-0.359846	-0.240326	BB
SMC2	1438.75	0.715125	1.7e-15	3.47e-14	STABLE	-0.262281	-0.35816	BB
ATP6V1E1	761.601	0.71326	8.48e-11	1.01e-09	STABLE	-0.321417	-0.414271	BB
FRRS1	142.622	0.710996	0.00140302	0.00501889	STABLE	-0.374378	-0.47089	BB
SUCLG2	518.335	0.707717	7.82e-08	6.16e-07	STABLE	-0.32271	-0.231206	BB
CRYZ	438.083	0.707162	2.76e-07	2e-06	STABLE	-0.652177	-0.515235	BB
ETFA	1056.27	0.705672	1.37e-13	2.25e-12	STABLE	-0.340191	-0.184795	BB
STAC	262.166	0.705443	2.86e-05	0.000147315	STABLE	-0.344299	-0.304844	BB
HSPB8	400.195	0.705355	1.37e-06	8.87e-06	STABLE	-0.383288	-0.247356	BB
APP	5559	0.704357	1.23e-35	1.33e-33	STABLE	-0.459969	-0.388437	BB
STS	80.2414	0.703711	0.00930866	0.0263384	STABLE	-0.182936	-0.183438	BB
MANEA	113.793	0.703675	0.00294409	0.00963902	STABLE	-0.497594	-0.663829	BB
GALC	246.87	0.702275	5.17e-05	0.000252959	STABLE	-0.262618	-0.438234	BB
TGFBR3	118.57	0.701974	0.00309767	0.0100803	STABLE	-0.13161	-0.275867	BB
PHKB	487.819	0.69779	4.75e-07	3.32e-06	STABLE	-0.571187	-0.618388	BB
DECR1	113.653	0.696043	0.00512746	0.0157324	STABLE	-0.255978	-0.189725	BB
CTH	32.6262	0.694083	0.0414642	0.0944195	STABLE	-0.349029	-0.407434	BB
TPGS2	756.145	0.693392	4.03e-10	4.38e-09	STABLE	-0.0162312	-0.0275075	BB
SNX7	224.082	0.692151	0.000107287	0.000491499	STABLE	-0.586375	-0.529959	BB
DCAF12L1	128.265	0.691379	0.00199236	0.00684636	STABLE	-0.418561	-0.577814	BB
KARS1	2917.79	0.686339	1.48e-22	5.75e-21	STABLE	-0.0627846	-0.0630107	BB
SELENOF	1045.69	0.684214	7.98e-12	1.08e-10	STABLE	-0.24957	-0.230176	BB
COX7A2	777.497	0.683066	1.71e-10	1.95e-09	STABLE	-0.252924	-0.521356	BB
CAVIN3	16.5612	0.678355	0.0534286	0.116806	STABLE	-0.281788	-0.480746	BB
DUT	1236.9	0.67763	9.05e-13	1.37e-11	STABLE	-0.890999	-0.516315	BB
TBC1D5	744.841	0.676936	9.12e-09	8.24e-08	STABLE	-0.218653	-0.250428	BB
CEMIP2	948.113	0.676663	4.78e-12	6.64e-11	STABLE	-0.132605	-0.218929	BB
RASEF	150.143	0.675075	0.00137618	0.00492866	STABLE	-0.225411	-0.154471	BB
NT5DC1	210.248	0.659575	0.000704883	0.00269946	STABLE	-0.525265	-0.388279	BB
LANCL1	631.517	0.651225	2.4e-07	1.75e-06	STABLE	-0.113949	-0.180642	BB
MYO1D	290.406	0.649243	5.17e-05	0.000253027	STABLE	-0.245949	-0.477896	BB
TMX4	434.798	0.646536	1.88e-06	1.19e-05	STABLE	-0.447593	-0.538995	BB
SOD1	2916.18	0.64486	2.66e-17	6.52e-16	STABLE	-0.674196	-0.469322	BB
WHAMM	109.713	0.644111	0.00870717	0.0248642	STABLE	-0.32154	-0.150858	BB
SERINC1	841.763	0.642703	3.12e-07	2.25e-06	STABLE	-0.774251	-0.877759	BB
ABRACL	83.4737	0.642025	0.0153367	0.0405031	STABLE	-0.19598	-0.14149	BB
SATB1	93.0318	0.641337	0.0105958	0.0295043	STABLE	-0.347655	-0.202321	BB
CSRP2	223.954	0.640953	0.000478279	0.0019082	STABLE	-0.215299	-0.311759	BB
NDUFA4	763.142	0.640513	8.64e-09	7.83e-08	STABLE	-0.224122	-0.358747	BB
CTSC	1650.57	0.6359	1.61e-15	3.3e-14	STABLE	-0.429255	-0.300182	BB
ZCRB1	523.226	0.635813	7.49e-07	5.05e-06	STABLE	-0.375187	-0.106967	BB
TSPAN3	727.709	0.631638	7.58e-09	6.93e-08	STABLE	-0.340178	-0.109715	BB
ERP44	441.147	0.630992	4.33e-06	2.55e-05	STABLE	-0.0136601	-0.404867	BB
MBTD1	342.385	0.62763	3.5e-05	0.00017741	STABLE	-0.171074	-0.227783	BB
AMPH	244.998	0.623416	0.000500037	0.00198588	STABLE	-0.218324	-0.388529	BB
CHPT1	367.766	0.623354	2.49e-05	0.000129752	STABLE	-0.453551	-0.689369	BB
DNAJC6	77.6542	0.62208	0.0181999	0.0468655	STABLE	-0.345209	-0.388588	BB
PM20D2	451.068	0.620265	2.78e-06	1.7e-05	STABLE	-0.370687	-0.37529	BB
CPNE3	753.574	0.620207	3.45e-07	2.46e-06	STABLE	-0.0749966	-0.200224	BB
ERMP1	231.918	0.618882	0.000801049	0.00302768	STABLE	-0.137723	-0.157039	BB
IFTAP	93.575	0.618838	0.0184724	0.0474644	STABLE	-0.501414	-0.586887	BB
OXR1	351.951	0.618182	2.51e-05	0.000130657	STABLE	-0.342991	-0.542797	BB
SLFN12	275.831	0.616439	0.000152393	0.000677373	STABLE	-0.150341	-0.352205	BB
MIR4426	3456.89	0.615866	7.53e-22	2.77e-20	STABLE	-0.159487	-0.231352	BB
ARHGAP36	20.305	0.615094	0.0672675	0.141235	STABLE	-0.0121735	-0.403388	BB
SEC23A	850.898	0.611538	5.97e-09	5.55e-08	STABLE	-0.194951	-0.212513	BB
SLC25A1	1518.97	0.608834	7.95e-12	1.08e-10	STABLE	-0.0406682	-0.11595	BB
ATP5F1C	955.591	0.608172	5.17e-10	5.53e-09	STABLE	-0.427328	-0.260204	BB
ENPP1	101.052	0.606362	0.0114224	0.0314695	STABLE	-0.328427	-0.649532	BB
PAPPA-AS1	7.9857	0.606016	0.0473514	0.105577	STABLE	-0.110997	-0.119604	BB
LINC00674	696.166	0.606014	4.09e-08	3.36e-07	STABLE	-0.234164	-0.0861656	BB
GULP1	23.2545	0.605532	0.0692929	0.144721	STABLE	-0.308779	-0.312083	BB
IL17RA	728.748	0.602451	1.19e-07	9.12e-07	STABLE	-0.514767	-0.556291	BB
SUCLA2	272.182	0.601147	0.000279531	0.00117761	STABLE	-0.0853945	-0.133155	BB
LTA4H	606.092	0.600825	9.84e-07	6.5e-06	STABLE	-0.122807	-0.410353	BB
SELENOH	831.535	0.595709	5.03e-08	4.08e-07	STABLE	-0.0807595	-0.0281089	BB
PLAGL1	437.425	0.594878	1.23e-05	6.77e-05	STABLE	-0.386326	-0.356983	BB
PERP	227.365	0.594867	0.000993156	0.00367829	STABLE	-0.2065	-0.532433	BB
ZFAND6	418.264	0.594118	8.51e-05	0.000398716	STABLE	-0.41716	-0.449832	BB
SUCLG1	526.128	0.591121	1.98e-06	1.25e-05	STABLE	-0.252352	-0.217908	BB
TPTEP1	442.14	0.591098	1.92e-05	0.000102076	STABLE	-0.893399	-0.844761	BB
TMEM132D-AS1	176.284	0.59068	0.00246902	0.00826617	STABLE	-0.0130302	-0.125647	BB
ATP5PF	674.52	0.590471	1.55e-07	1.16e-06	STABLE	-0.484925	-0.525353	BB
TMEM126A	234.511	0.587516	0.000910199	0.00339866	STABLE	-0.0162512	-0.50004	BB
PIGN	243.029	0.586912	0.000624253	0.00242067	STABLE	-0.0320937	-0.0492005	BB
MMD	597.095	0.584092	6.2e-06	3.56e-05	STABLE	-0.48149	-0.548495	BB
LINC02067	727.535	0.580803	2.52e-07	1.83e-06	STABLE	-0.192375	-0.268189	BB
TLCD4	239.654	0.579698	0.000721031	0.00275773	STABLE	-0.382183	-0.267162	BB
RCN1	3918.63	0.578793	3.25e-20	1.05e-18	STABLE	-0.22378	-0.408373	BB
HSD17B12	440.604	0.57517	0.000140766	0.000630611	STABLE	-0.225274	-0.504982	BB
HBE1	118.269	0.573772	0.0156586	0.0411982	STABLE	-0.334559	-0.440167	BB
RWDD2B	267.686	0.573232	0.000605844	0.00235731	STABLE	-0.497809	-0.132238	BB
IKBIP	405.39	0.573212	6.32e-05	0.000303344	STABLE	-0.308084	-0.310624	BB
COL11A1	253.611	0.572852	0.000722454	0.00276153	STABLE	-0.616706	-0.603478	BB
SF3B5	1092.95	0.572397	6.97e-10	7.35e-09	STABLE	-0.539576	-0.278599	BB
CHMP2B	375.23	0.572135	0.000168433	0.000742696	STABLE	-0.110788	-0.0138281	BB
PLXDC2	43.0889	0.571763	0.057754	0.124692	STABLE	-0.396795	-0.457533	BB
LRRN1	180.054	0.571048	0.00443711	0.0138436	STABLE	-0.440995	-0.172259	BB
BTBD1	1015.48	0.57028	1.54e-07	1.16e-06	STABLE	-0.152016	-0.216036	BB
ISM1	28.1232	0.570223	0.0749635	0.154306	STABLE	-0.709152	-0.620971	BB
DTD1	510.974	0.569936	5.32e-06	3.08e-05	STABLE	-0.389237	-0.36031	BB
AMZ2	711.958	0.568626	1.08e-06	7.11e-06	STABLE	-0.15013	-0.261453	BB
FGGY	36.825	0.567788	0.0660965	0.139161	STABLE	-0.227638	-0.324962	BB
EIF3F	2820.47	0.567165	6.19e-17	1.46e-15	STABLE	-0.151931	-0.366621	BB
RAB31	982.759	0.565646	9.24e-09	8.34e-08	STABLE	-0.0335438	-0.0042863	BB
RPL10L	172.397	0.559781	0.00409002	0.0128976	STABLE	-0.294101	-0.167659	BB
CD109	691.822	0.556668	1.76e-06	1.12e-05	STABLE	-0.615795	-0.545174	BB
TSPAN13	183.192	0.555839	0.00391739	0.0124132	STABLE	-0.293598	-0.245193	BB
ADAMTS3	263.387	0.55537	0.000958161	0.00356243	STABLE	-0.0171695	-0.0141505	BB
ADGRL4	28.7	0.554517	0.0799677	0.162675	STABLE	-0.624053	-0.542232	BB
TMX3	701.104	0.551747	1.65e-06	1.05e-05	STABLE	-0.100571	-0.0592298	BB
PON2	487.178	0.550962	1.56e-05	8.44e-05	STABLE	-0.0691625	-0.262216	BB
IMPA1P1	5.89715	0.549723	0.0303439	0.0726297	STABLE	-0.141112	-0.141878	BB
FBXO33	136.052	0.549684	0.01063	0.0295858	STABLE	-0.305085	-0.166846	BB
CSAG3	172.304	0.549102	0.00489302	0.0151057	STABLE	-0.0424439	-0.555314	BB
GINM1	468.233	0.54827	3.16e-05	0.000161388	STABLE	-0.0379059	-0.0853815	BB
SLC36A4	174.464	0.547692	0.00573169	0.0172909	STABLE	-0.382939	-0.385202	BB
CYLD	418.05	0.547427	9.57e-05	0.000443108	STABLE	-0.224119	-0.256567	BB
PSAT1	665.243	0.547001	2.78e-06	1.7e-05	STABLE	-0.0997598	-0.082591	BB
PCSK6	28.4755	0.546538	0.0847125	0.170217	STABLE	-0.822106	-0.780053	BB
PTPRG-AS1	70.5373	0.545478	0.0385672	0.0888435	STABLE	-0.104864	-0.174766	BB
TMEM30A	1945.09	0.544064	1.61e-12	2.34e-11	STABLE	-0.514048	-0.649733	BB
NUBPL	96.4817	0.541931	0.0240631	0.0596955	STABLE	-0.270799	-0.276978	BB
ARHGAP44	77.8623	0.540897	0.0373306	0.0864426	STABLE	-0.572576	-0.556612	BB
GHR	63.8676	0.538512	0.0469242	0.104759	STABLE	-0.25121	-0.327417	BB
HHLA3	24.9483	0.538115	0.0918275	0.18181	STABLE	-0.279259	-0.312794	BB
FUCA2	807.136	0.534956	7.17e-07	4.85e-06	STABLE	-0.28937	-0.24286	BB
USP50	15.13	0.530535	0.0916876	0.181565	STABLE	-0.364404	-0.458215	BB
ARRDC4	55.2197	0.527772	0.0612459	0.130853	STABLE	-1.28592	-1.18019	BB
CBWD1	188.215	0.526019	0.00698527	0.0205423	STABLE	-0.622998	-0.50506	BB
TM2D1	108.329	0.525979	0.0230285	0.0573682	STABLE	-0.321267	-0.0275049	BB
PLOD2	1066.94	0.522057	2.83e-08	2.38e-07	STABLE	-0.0179972	-0.152693	BB
CCT8	8289.39	0.521241	8.18e-24	3.67e-22	STABLE	-0.824065	-0.283641	BB
TMEM47	81.083	0.520289	0.0443382	0.0998046	STABLE	-0.16887	-0.102959	BB
TTC17	472.706	0.51779	6.14e-05	0.000295437	STABLE	-0.207252	-0.47543	BB
GOT2	2884.11	0.515735	4.85e-15	9.4e-14	STABLE	-0.251244	-0.247526	BB
LOC105375690	15.7459	0.514132	0.100198	0.195204	STABLE	-0.0687773	-0.305744	BB
SGCE	239.698	0.512096	0.00321013	0.0103998	STABLE	-0.126575	-0.156739	BB
LDAH	78.1058	0.511599	0.045859	0.102708	STABLE	-0.215294	-0.147536	BB
HBS1L	817.071	0.511565	1.31e-06	8.53e-06	STABLE	-0.130335	-0.366975	BB
EEF1A1	69442.7	0.509616	3.73e-31	3.1e-29	STABLE	-0.0954812	-0.15463	BB
SNX16	58.2579	0.509551	0.0678219	0.142138	STABLE	-0.175845	-0.32664	BB
PRKAR1A	4121.12	0.509168	5.6e-16	1.2e-14	STABLE	-0.509589	-0.484173	BB
LUM	39.1945	0.509124	0.0898828	0.17898	STABLE	-0.76536	-0.833864	BB
COL12A1	4062.51	0.508665	4.57e-13	7.11e-12	STABLE	-0.505472	-0.604979	BB
NEGR1	454.942	0.508239	0.000112039	0.000511852	STABLE	-0.690342	-0.63144	BB
FLJ46906	8.89382	0.506088	0.0737532	0.152172	STABLE	-0.198623	-0.310863	BB
ITGA4	237.137	0.503348	0.00374351	0.011914	STABLE	-0.180757	-0.241695	BB
TCP1	3402.9	0.502636	6.3e-14	1.08e-12	STABLE	-0.449547	-0.180646	BB
PLGRKT	171.858	0.500001	0.0101163	0.0283422	STABLE	-0.0958461	-0.176432	BB
TTLL7	34.7505	0.497774	0.0991018	0.193564	STABLE	-0.593449	-0.541931	BB
PSMA1	1668.01	0.497763	6.02e-10	6.39e-09	STABLE	-0.19982	-0.557394	BB
TMED3	1047.81	0.496355	1.61e-06	1.03e-05	STABLE	-0.323527	-0.494289	BB
BCAS3	68.4914	0.494023	0.0600236	0.128784	STABLE	-0.25893	-0.292375	BB
MAL2	78.779	0.492926	0.0528422	0.11583	STABLE	-0.0780906	-0.0441035	BB
MYO5A	569.278	0.492916	4.54e-05	0.000224762	STABLE	-0.888085	-0.715949	BB
PRKXP1	16.9561	0.49034	0.10866	0.208767	STABLE	-0.81359	-0.627881	BB
TSTD3	13.8571	0.490273	0.106903	0.205978	STABLE	-0.565402	-0.544004	BB
TFPI	74.921	0.489243	0.0570459	0.123368	STABLE	-0.0984726	-0.0347786	BB
CADPS2	79.8616	0.488032	0.0534079	0.116775	STABLE	-0.057447	-0.0737027	BB
BZW2	881.044	0.485941	1.97e-06	1.24e-05	STABLE	-0.150899	-0.0269965	BB
STXBP4	272.804	0.48526	0.00306492	0.00998082	STABLE	-0.685916	-0.704349	BB
CCDC169	22.2003	0.483588	0.116978	0.22148	STABLE	-0.0329074	-0.103914	BB
LINC00997	65.1963	0.482016	0.0797737	0.162328	STABLE	-0.0275849	-0.207526	BB
ENY2	864.544	0.481962	1.67e-06	1.06e-05	STABLE	-0.333501	-0.182666	BB
CERKL	44.8775	0.478153	0.0985858	0.192701	STABLE	-0.228824	-0.183009	BB
VPS41	457.773	0.477214	0.000378109	0.00154679	STABLE	-0.156634	-0.267543	BB
SNHG14	575.289	0.476829	6.33e-05	0.000303768	STABLE	-0.0592719	-0.177455	BB
NDUFA13	392.868	0.474508	0.00167593	0.00587977	STABLE	-0.332262	-0.0668067	BB
AKTIP	230.324	0.474114	0.00605242	0.0181205	STABLE	-0.161025	-0.258542	BB
TRIM22	52.1993	0.472998	0.0898342	0.178913	STABLE	-0.4548	-0.631907	BB
LINC01579	24.9253	0.470977	0.125208	0.233881	STABLE	-0.850718	-0.857467	BB
NMNAT3	9.8414	0.469681	0.0967818	0.189989	STABLE	-0.0201221	-0.0793417	BB
GDI2	2105.71	0.469402	1.21e-09	1.23e-08	STABLE	-0.26093	-0.0277738	BB
FBN1	296.656	0.468478	0.00271168	0.00896502	STABLE	-0.904044	-0.739679	BB
CDH13	387.241	0.467099	0.00103604	0.0038198	STABLE	-0.408754	-0.451865	BB
ACSS3	50.6195	0.466937	0.0975264	0.191142	STABLE	-0.577859	-0.528725	BB
PCSK5	163.826	0.465965	0.0180706	0.0465962	STABLE	-0.175494	-0.272836	BB
RTN1	42.0794	0.465685	0.106278	0.205032	STABLE	-0.39712	-0.325941	BB
NBPF4	15.3599	0.465673	0.118535	0.223801	STABLE	-0.765189	-0.676612	BB
FGF13	29.8407	0.46482	0.123858	0.231859	STABLE	-0.275367	-0.397463	BB
PRKAA2	159.737	0.464428	0.0190861	0.0488759	STABLE	-0.351579	-0.436196	BB
CPS1	179.046	0.463712	0.0318163	0.0755543	STABLE	-0.261123	-0.31709	BB
CGNL1	44.8456	0.462861	0.109951	0.210656	STABLE	-0.0440798	-0.0522983	BB
OGFRL1	710.779	0.462607	2.95e-05	0.000151937	STABLE	-0.624622	-0.979098	BB
TRAF3IP2-AS1	29.01	0.460395	0.126529	0.235818	STABLE	-0.0247362	-0.0102169	BB
LINC02207	5.70841	0.459149	0.0369324	0.0856159	STABLE	-0.837765	-0.966341	BB
ACAT2	679.249	0.458866	4.21e-05	0.000209787	STABLE	-0.0569336	-0.181798	BB
ULK4	50.1352	0.458713	0.10051	0.195748	STABLE	-0.0628987	-0.118531	BB
RPA3	522.692	0.458683	0.000380953	0.00155703	STABLE	-0.0383098	-0.169303	BB
SEM1	455.402	0.458367	0.00314235	0.010202	STABLE	-0.297153	-0.275835	BB
RRAGA	332.474	0.45696	0.00249095	0.00832737	STABLE	-0.105828	-0.0243205	BB
EVADR	40.051	0.456727	0.116161	0.2203	STABLE	-0.766313	-0.815935	BB
MAN1A1	420.385	0.456703	0.000704255	0.00269819	STABLE	-1.43608	-1.61061	BB
PTN	165.794	0.455758	0.0216877	0.0544146	STABLE	-0.142739	-0.203611	BB
PRIM2	761.107	0.454664	5.52e-05	0.000268665	STABLE	-0.447354	-0.603943	BB
ALDH8A1	19.7637	0.454075	0.133112	0.24575	STABLE	-0.0790836	-0.349874	BB
IDI2	19.4791	0.452543	0.132768	0.245289	STABLE	-0.639922	-0.429689	BB
GALNT5	30.9481	0.452102	0.129675	0.240843	STABLE	-0.11188	-0.150272	BB
ALCAM	4378.76	0.451106	1.67e-12	2.42e-11	STABLE	-0.00899695	-0.121241	BB
LINC01608	17.9518	0.450854	0.135171	0.248797	STABLE	-0.676866	-1.07178	BB
PTPRM	669.515	0.450429	6.2e-05	0.000298205	STABLE	-0.0101479	-0.0209958	BB
BID	612.842	0.450384	0.000132353	0.000597918	STABLE	-0.403883	-0.153549	BB
GNG5	1032.8	0.448128	2.4e-06	1.49e-05	STABLE	-0.0882864	-0.276643	BB
ASTN2	130.132	0.447889	0.0373829	0.0865198	STABLE	-0.0407526	-0.207497	BB
SEC11A	913.734	0.447881	4.02e-05	0.000201154	STABLE	-0.0245947	-0.0337296	BB
AIG1	150.804	0.446481	0.0288277	0.0695168	STABLE	-0.490756	-0.536509	BB
ITIH5	27.1775	0.446359	0.137528	0.252091	STABLE	-0.549159	-0.399485	BB
SEMA3D	12.8667	0.445511	0.126662	0.236029	STABLE	-0.13778	-0.227148	BB
NT5DC3	235.785	0.443532	0.00895484	0.0254598	STABLE	-0.222807	-0.380629	BB
TWF1	1828.45	0.442935	6.65e-08	5.3e-07	STABLE	-0.713693	-0.458848	BB
GABRA5	392.936	0.442508	0.00208553	0.00711688	STABLE	-0.158726	-0.462401	BB
HOMER2	568.855	0.44185	0.000212456	0.000919902	STABLE	-0.2589	-0.140554	BB
FOCAD	272.927	0.439696	0.0186454	0.0478683	STABLE	-0.458285	-0.531802	BB
C11orf58	1356.31	0.438426	2.21e-07	1.63e-06	STABLE	-0.320184	-0.373172	BB
ARFGEF3	393.845	0.438294	0.00156471	0.00553645	STABLE	-0.243624	-0.319521	BB
SLC25A3	3260.32	0.435994	8.19e-12	1.11e-10	STABLE	-0.394816	-0.256556	BB
RARS2	208.629	0.434793	0.0189444	0.0485583	STABLE	-0.335503	-0.241409	BB
DNAJC19	293.609	0.433717	0.00594003	0.0178279	STABLE	-0.253053	-0.000219722	BB
B3GAT2	393.61	0.433581	0.00202181	0.00693578	STABLE	-0.571368	-0.705924	BB
DNAH11	142.318	0.43333	0.0349937	0.0818735	STABLE	-0.404695	-0.382536	BB
LYRM9	10.0979	0.432749	0.117997	0.222978	STABLE	-0.129563	-0.108376	BB
ARHGAP20	31.6569	0.432145	0.142532	0.258973	STABLE	-0.551091	-0.489907	BB
CCPG1	62.4905	0.429842	0.101983	0.198174	STABLE	-1.01896	-0.837054	BB
SCN9A	12.4034	0.429628	0.133359	0.246082	STABLE	-0.187442	-0.335222	BB
SHCBP1	908.884	0.429135	4.93e-05	0.000242238	STABLE	-0.545305	-0.554139	BB
ITFG1-AS1	59.7137	0.429082	0.106311	0.205032	STABLE	-0.429008	-0.570014	BB
SRI	619.522	0.428857	0.000204207	0.000886712	STABLE	-0.0723074	-0.146942	BB
GABPA	523.526	0.42874	0.000553208	0.0021687	STABLE	-0.483018	-0.555389	BB
ACER2	28.6132	0.427898	0.149172	0.267948	STABLE	-0.0702798	-0.312534	BB
JAK1	1125.48	0.42773	3.69e-05	0.000186245	STABLE	-0.0432737	-0.193737	BB
RXYLT1	344.191	0.426896	0.00359841	0.0114964	STABLE	-0.251121	-0.460556	BB
EPB41L2	1707.98	0.425785	4.94e-08	4.01e-07	STABLE	-0.346438	-0.366358	BB
GNPTAB	472.741	0.424546	0.00102864	0.0037966	STABLE	-0.363991	-0.709444	BB
SORD	924.568	0.424376	2.05e-05	0.000108736	STABLE	-0.224681	-0.230649	BB
PIN1	397.08	0.423019	0.00247528	0.0082841	STABLE	-0.210878	-0.0166556	BB
SNRPB2	682.244	0.422626	0.000141112	0.000631852	STABLE	-0.571791	-0.545718	BB
SERPINB7	166.666	0.422105	0.0357081	0.0832565	STABLE	-0.019036	-0.126359	BB
EIF3E	4520.16	0.421874	1.69e-09	1.68e-08	STABLE	-0.0446405	-0.343422	BB
ACADM	418.988	0.421033	0.00230908	0.00778073	STABLE	-0.340289	-0.426225	BB
KIFAP3	138.652	0.420133	0.0554158	0.1204	STABLE	-0.0451586	-0.0462	BB
GALK2	73.9691	0.418522	0.101313	0.197063	STABLE	-0.583463	-0.557465	BB
CDCA7L	432.172	0.41851	0.00231456	0.00779774	STABLE	-0.0729412	-0.334462	BB
LEPR	183.6	0.41849	0.0283101	0.0684585	STABLE	-0.588113	-0.559182	BB
GCA	111.24	0.417821	0.0597242	0.128293	STABLE	-0.140376	-0.225534	BB
ADAMTSL3	108.187	0.41764	0.0625974	0.133232	STABLE	-0.637471	-0.571317	BB
TRIM25	2086.89	0.417409	2.96e-08	2.49e-07	STABLE	-0.139258	-0.121722	BB
ATRNL1	105.383	0.413851	0.069182	0.144539	STABLE	-0.0774446	-0.118263	BB
MORF4L1	2778.53	0.412549	1.46e-09	1.47e-08	STABLE	-0.148008	-0.0333351	BB
NR4A3	31.915	0.411185	0.162831	0.28696	STABLE	-0.0133127	-0.213064	BB
HDHD5	584.682	0.409132	0.000623431	0.00241887	STABLE	-0.679131	-0.375593	BB
VPS35	1296.65	0.408885	2.16e-06	1.35e-05	STABLE	-0.217173	-0.421582	BB
SEL1L	2099.65	0.407477	3.02e-08	2.53e-07	STABLE	-0.260925	-0.221135	BB
TARS3	231.48	0.407352	0.0197373	0.0502262	STABLE	-0.763519	-0.821439	BB
TAB2	1168.37	0.407214	3.03e-05	0.000155694	STABLE	-0.171342	-0.475777	BB
HSPA13	841.463	0.405153	0.000145531	0.000649405	STABLE	-0.783213	-0.837843	BB
SYT16	89.0414	0.405079	0.0916744	0.181565	STABLE	-0.43588	-0.332864	BB
CHD2	628.109	0.404662	0.000416313	0.00168419	STABLE	-0.812568	-0.419878	BB
CFAP300	29.2687	0.402613	0.167972	0.293946	STABLE	-0.175199	-0.403683	BB
ADAMTS5	13.4128	0.401291	0.148338	0.266783	STABLE	-0.931952	-0.883183	BB
DEPDC1B	480.399	0.400642	0.00263563	0.00876125	STABLE	-0.042247	-0.0864675	BB
RALGAPA2	246.894	0.399546	0.0213836	0.0537404	STABLE	-0.372183	-0.40241	BB
NTRK2	6.64729	0.395383	0.0899311	0.179008	STABLE	-0.00428166	-0.216966	BB
MYB	50.0576	0.394926	0.147324	0.265378	STABLE	-0.454801	-0.520655	BB
TMEM106B	316.652	0.392533	0.0115558	0.0317985	STABLE	-0.515026	-0.520439	BB
GLT1D1	31.52	0.392291	0.175243	0.303612	STABLE	-0.127347	-0.0672769	BB
DGCR2	826.335	0.391254	0.000285227	0.00119939	STABLE	-0.285385	-0.0780109	BB
RBL2	485.799	0.391144	0.00422124	0.013254	STABLE	-0.124489	-0.365375	BB
CTBS	92.33	0.390457	0.100044	0.195057	STABLE	-0.070224	-0.331337	BB
THSD7B	142.616	0.389581	0.0624638	0.133018	STABLE	-0.397843	-0.343813	BB
TMEM132D	11.4319	0.388651	0.156587	0.277973	STABLE	-0.180223	-0.359832	BB
MESD	818.971	0.388137	0.00039409	0.00160568	STABLE	-0.279443	-0.471157	BB
STXBP6	83.032	0.387928	0.114082	0.217051	STABLE	-0.345929	-0.47206	BB
TPP2	516.637	0.387701	0.00364432	0.0116349	STABLE	-0.0411798	-0.324392	BB
HDDC2	428.654	0.386416	0.00528994	0.0161533	STABLE	-0.472953	-0.462428	BB
TBX18	91.3984	0.386096	0.10125	0.19698	STABLE	-0.440758	-0.330668	BB
WASF1	200.718	0.38586	0.0326542	0.0772136	STABLE	-0.194794	-0.0913127	BB
LOC101927168	6.69177	0.385541	0.0710841	0.147718	STABLE	-0.0153457	-0.0255918	BB
GNB5	298.705	0.385529	0.0174249	0.045161	STABLE	-0.662963	-0.703907	BB
ATP13A1	261.8	0.384404	0.0224088	0.056062	STABLE	-1.41708	-0.561869	BB
TMEM64	305.681	0.384226	0.0162337	0.0425028	STABLE	-0.150793	-0.178574	BB
GRB14	68.3116	0.384147	0.139651	0.255085	STABLE	-0.0976979	-0.190099	BB
CWC27	500.99	0.384091	0.00437282	0.013657	STABLE	-0.0241821	-0.0761506	BB
LEPROT	847.037	0.383827	0.000500663	0.00198793	STABLE	-0.0903978	-0.10523	BB
MTMR2	1022.45	0.383648	5.74e-05	0.000278646	STABLE	-0.0159692	-0.155362	BB
USP18	51.8334	0.383505	0.160332	0.28364	STABLE	-0.323584	-0.432056	BB
SPANXB1	28.9223	0.383102	0.187981	0.320773	STABLE	-0.042434	-0.253121	BB
API5	1618.91	0.382917	5.73e-06	3.3e-05	STABLE	-0.414983	-0.522507	BB
LOC100129203	3.8411	0.382735	0.0343321	0.0806153	STABLE	-0.13732	-0.341866	BB
PRMT3	490.472	0.382399	0.00436735	0.013647	STABLE	-0.250504	-0.470683	BB
FREM2	95.3658	0.3818	0.0990994	0.193564	STABLE	-0.207643	-0.058518	BB
STARD3NL	448.552	0.381685	0.00349297	0.0112027	STABLE	-0.298821	-0.398683	BB
ITFG1	350.622	0.381282	0.013682	0.0366697	STABLE	-0.531118	-0.619134	BB
SGPP1	167.685	0.381104	0.0466484	0.104246	STABLE	-0.0281823	-0.0955198	BB
LOC101927418	4.91861	0.380924	0.0629638	0.133755	STABLE	-0.107504	-0.0888082	BB
FAM171B	147.513	0.380882	0.0623683	0.13283	STABLE	-0.226441	-0.19547	BB
CLTCL1	333.82	0.380801	0.0148774	0.0394419	STABLE	-0.454766	-0.21952	BB
DOCK7	717.858	0.380285	0.00065975	0.00254371	STABLE	-0.00436784	-0.277096	BB
DPY19L1	941.383	0.379972	9.63e-05	0.000445391	STABLE	-0.150382	-0.270635	BB
SLC38A4	11.7069	0.377771	0.167012	0.292576	STABLE	-0.415897	-0.447622	BB
GABRG3	43.0874	0.374921	0.178137	0.30737	STABLE	-0.639622	-0.819046	BB
MYO6	275.903	0.374242	0.0189352	0.0485508	STABLE	-0.761452	-0.894832	BB
MYH4	14.5525	0.372572	0.181208	0.31167	STABLE	-0.199417	-0.242793	BB
PEX7	24.8293	0.371073	0.200066	0.335861	STABLE	-0.428353	-0.452931	BB
TENT5A	92.0324	0.370245	0.117655	0.222465	STABLE	-0.289881	-0.195622	BB
KAT2B	118.445	0.369887	0.0870999	0.174267	STABLE	-0.00952403	-0.114563	BB
HMGN3-AS1	111.405	0.369681	0.0983527	0.19239	STABLE	-0.781728	-0.419644	BB
HDAC2	1483.1	0.362452	9.6e-06	5.37e-05	STABLE	-0.238507	-0.249722	BB
MIR3652	169.821	0.362446	0.0860506	0.172641	STABLE	-0.0346349	-0.177881	BB
SMAP1	532.12	0.361834	0.00337003	0.0108754	STABLE	-0.696233	-0.72005	BB
DUOX2	7.08451	0.361045	0.122475	0.229742	STABLE	-0.355782	-0.470915	BB
ANKRD26P1	78.6234	0.358701	0.143844	0.260706	STABLE	-0.812161	-0.964497	BB
CBLN2	9.77382	0.356498	0.142584	0.25904	STABLE	-0.12274	-0.00402093	BB
ECHDC1	522.6	0.35621	0.00397262	0.0125686	STABLE	-0.421531	-0.582476	BB
PGM3	322.922	0.355019	0.0197272	0.0502215	STABLE	-0.302521	-0.296541	BB
ABCB1	120.028	0.354778	0.0986705	0.192825	STABLE	-0.207721	-0.31265	BB
IGF2R	1943.67	0.353769	3.26e-06	1.97e-05	STABLE	-0.10953	-0.101738	BB
PUM3	603.183	0.353692	0.00516454	0.0158289	STABLE	-0.29639	-0.382865	BB
PDGFD	18.2223	0.353462	0.212482	0.352135	STABLE	-0.548825	-0.387027	BB
TRHDE	122.835	0.353104	0.109864	0.210548	STABLE	-0.801923	-0.685931	BB
LPXN	51.9268	0.352464	0.191457	0.325091	STABLE	-0.229204	-0.502675	BB
LINC02055	50.2432	0.351312	0.191573	0.325228	STABLE	-0.390995	-0.26718	BB
FAT4	102.36	0.351235	0.123736	0.231701	STABLE	-0.0447854	-0.0938745	BB
AK9	25.5815	0.350651	0.218629	0.359836	STABLE	-0.112663	-0.0950887	BB
TMEFF1	91.1531	0.349985	0.134355	0.247669	STABLE	-0.278964	-0.348139	BB
PAPPA2	22.8165	0.347837	0.223096	0.365604	STABLE	-0.10637	-0.0526994	BB
ELAVL4	6.9059	0.346381	0.13791	0.252613	STABLE	-0.762624	-0.68034	BB
ELP4	151.645	0.344015	0.0815966	0.165251	STABLE	-0.481698	-0.496552	BB
GAB2	134.051	0.343493	0.10985	0.210542	STABLE	-0.04153	-0.349005	BB
ARHGAP18	67.4298	0.34281	0.172395	0.299732	STABLE	-0.278551	-0.448703	BB
KYAT3	61.9388	0.342635	0.182806	0.313851	STABLE	-0.217551	-0.249426	BB
CACNA2D1	272.06	0.341946	0.0314361	0.0747976	STABLE	-0.118206	-0.225921	BB
ANO6	983.163	0.341319	0.000527209	0.00208087	STABLE	-0.44229	-0.460866	BB
CYB5R4	212.285	0.340476	0.0647566	0.136894	STABLE	-0.294879	-0.351775	BB
SPAG16	60.7012	0.340334	0.18866	0.321692	STABLE	-0.370388	-0.345892	BB
SLC4A4	13.2574	0.340221	0.208023	0.346192	STABLE	-0.0843337	-0.050475	BB
RSU1	471.926	0.339275	0.00780401	0.0226109	STABLE	-0.129344	-0.0799235	BB
ME1	331.849	0.339244	0.0345198	0.080983	STABLE	-0.426421	-0.37089	BB
GBE1	338.548	0.339106	0.0245698	0.0607515	STABLE	-0.210666	-0.144215	BB
RWDD1	305.12	0.337653	0.0259484	0.0636853	STABLE	-0.4334	-0.252923	BB
ACTR6	79.7224	0.336496	0.165856	0.291025	STABLE	-0.350227	-0.429071	BB
TMOD3	821.653	0.33648	0.00193208	0.00666308	STABLE	-0.727229	-0.595247	BB
CCDC7	10.9426	0.335961	0.199817	0.335515	STABLE	-0.0118238	-0.161956	BB
CHORDC1	729.593	0.335595	0.00205504	0.00703127	STABLE	-0.139903	-0.299218	BB
SNAPC3	424.414	0.334612	0.0195627	0.0498793	STABLE	-0.11278	-0.297451	BB
IDI2-AS1	35.2289	0.33355	0.23426	0.3795	STABLE	-0.623183	-0.473805	BB
SLC25A24	306.687	0.332295	0.0304031	0.0727098	STABLE	-0.459711	-0.37007	BB
CASP1	5.0334	0.331368	0.091406	0.181063	STABLE	-0.245203	-0.248051	BB
MINDY3	159.767	0.330702	0.0920251	0.182142	STABLE	-0.0305283	-0.134001	BB
VWDE	66.0412	0.323556	0.203542	0.340226	STABLE	-0.322031	-0.410637	BB
NCOR1P1	12.1727	0.322596	0.222789	0.365172	STABLE	-0.743271	-0.518866	BB
ELMOD1	14.836	0.322473	0.23228	0.376995	STABLE	-0.0787906	-0.520097	BB
ABCA5	57.8724	0.321737	0.214989	0.355385	STABLE	-0.636321	-0.592002	BB
PDE8A	380.577	0.321409	0.0213582	0.0536989	STABLE	-0.220668	-0.166129	BB
ZNF654	235.708	0.320576	0.0625657	0.133204	STABLE	-0.00447387	-0.0414537	BB
TTC21B	244.546	0.31913	0.0557895	0.121096	STABLE	-0.0498027	-0.00520954	BB
RBM17	878.532	0.319009	0.00150175	0.00533335	STABLE	-0.346775	-0.306217	BB
SNX14	223.506	0.318939	0.0857304	0.172102	STABLE	-0.290353	-0.259221	BB
CENPW	211.783	0.318906	0.0675375	0.141688	STABLE	-0.872329	-1.07196	BB
MIR3606	25.5879	0.317674	0.258117	0.408387	STABLE	-0.0842669	-0.299923	BB
DGKE	234.427	0.316632	0.0718126	0.148892	STABLE	-0.177365	-0.375945	BB
PSIP1	833.639	0.315782	0.0022935	0.00773393	STABLE	-0.219099	-0.279831	BB
C12orf56	4.70429	0.315687	0.110886	0.211993	STABLE	-0.223338	-0.435917	BB
SLC17A5	59.1353	0.314589	0.226848	0.370024	STABLE	-0.18226	-0.448418	BB
MSL3	306.441	0.312644	0.0421145	0.0956614	STABLE	-0.0326801	-0.354313	BB
CCDC34	415.097	0.31014	0.023495	0.0584108	STABLE	-0.160806	-0.516225	BB
PFKP	1343.12	0.309713	0.000253983	0.00107946	STABLE	-0.827757	-0.615219	BB
FIG4	80.5869	0.309423	0.208714	0.34701	STABLE	-0.023916	-0.0436049	BB
CRNKL1	410.962	0.307305	0.0265658	0.0649557	STABLE	-0.0950389	-0.298799	BB
PRTG	76.7599	0.307026	0.206852	0.344782	STABLE	-0.9169	-0.8746	BB
SP4	109.226	0.306144	0.169005	0.295188	STABLE	-0.28287	-0.19896	BB
FAM229B	28.4832	0.305927	0.273652	0.427035	STABLE	-0.219498	-0.157033	BB
TFPI2	217.458	0.304263	0.0829236	0.167399	STABLE	-0.102213	-0.287045	BB
BAALC	14.9155	0.302662	0.2596	0.410235	STABLE	-0.0578632	-0.326825	BB
TMEM19	240.296	0.302341	0.0715739	0.14855	STABLE	-0.0968536	-0.551712	BB
SLC2A13	77.0443	0.302319	0.24836	0.396459	STABLE	-0.522024	-0.612748	BB
ACADL	19.7825	0.301991	0.273405	0.426907	STABLE	-0.108306	-0.257303	BB
ONECUT1	21.7303	0.301355	0.277129	0.430657	STABLE	-0.707258	-0.768462	BB
RSL24D1	567.837	0.29943	0.0199838	0.0507048	STABLE	-0.79311	-0.839123	BB
CCDC169-SOHLH2	23.9622	0.298079	0.282711	0.436466	STABLE	-0.100306	-0.212495	BB
CLEC12A-AS1	25.1267	0.297529	0.284991	0.438679	STABLE	-0.000491119	-0.130222	BB
TBC1D15	190.105	0.296418	0.116125	0.220278	STABLE	-0.586886	-0.648142	BB
LGALS9	6.52	0.295987	0.172822	0.300302	STABLE	-0.136696	-0.105412	BB
PRC1	1761.45	0.294844	0.000136134	0.000613023	STABLE	-0.189091	-0.237561	BB
TLCD4-RWDD3	55.5586	0.293606	0.255461	0.404992	STABLE	-0.401248	-0.281902	BB
KPNA5	85.5654	0.293101	0.230404	0.374551	STABLE	-0.413656	-0.391742	BB
RXYLT1-AS1	70.7777	0.293006	0.242303	0.389038	STABLE	-0.265748	-0.55609	BB
LOC101929563	4.83633	0.291285	0.128406	0.238761	STABLE	-0.659148	-0.460956	BB
BCLAF1	2417.19	0.290642	0.00018773	0.000821821	STABLE	-0.339289	-0.415985	BB
LOC100129620	4.12792	0.289641	0.102698	0.199308	STABLE	-0.633681	-0.561872	BB
ESRRG	3.24846	0.288819	0.0602191	0.129082	STABLE	-0.148094	-0.105906	BB
OR51Q1	3.60833	0.288014	0.0887058	0.176975	STABLE	-0.675171	-0.425472	BB
CPPED1	189.541	0.286742	0.117077	0.221622	STABLE	-0.0784903	-0.087541	BB
LINC00648	42.117	0.286694	0.285452	0.43921	STABLE	-0.524322	-0.339926	BB
PMCH	90.3034	0.285952	0.226733	0.369902	STABLE	-0.869924	-1.04624	BB
C1GALT1	512.007	0.284965	0.0350159	0.0819148	STABLE	-0.219418	-0.2287	BB
CCNC	487.795	0.284541	0.0297508	0.0714402	STABLE	-0.738101	-0.687075	BB
COX11	516.817	0.284178	0.0208078	0.052496	STABLE	-0.588963	-0.576381	BB
ST6GALNAC3	38.5082	0.284121	0.299633	0.455802	STABLE	-0.550657	-0.522087	BB
AP3B2	27.6206	0.283852	0.303291	0.459987	STABLE	-0.338731	-0.230458	BB
MAP2	10.101	0.283592	0.232513	0.377188	STABLE	-0.249272	-0.268299	BB
MTRF1L	379.149	0.282683	0.0433001	0.0978546	STABLE	-0.418233	-0.327876	BB
AKR1E2	17.0895	0.281581	0.296558	0.452329	STABLE	-0.529048	-0.417524	BB
DNAAF4-CCPG1	60.8167	0.279134	0.272377	0.425666	STABLE	-0.86872	-0.803656	BB
FBH1	467.26	0.278246	0.0383894	0.0884673	STABLE	-0.357889	-0.238482	BB
IMMP1L	65.8868	0.278221	0.263793	0.415276	STABLE	-0.368025	-0.344898	BB
LTN1	1063.84	0.277843	0.00302642	0.00987131	STABLE	-0.667488	-0.433682	BB
TMEM98	540.715	0.277641	0.0214383	0.0538558	STABLE	-0.290095	-0.358345	BB
TOP2B	1387.18	0.275729	0.001227	0.00444593	STABLE	-0.179823	-0.229749	BB
SLC35F1	25.5905	0.275262	0.316919	0.474572	STABLE	-0.462942	-0.389029	BB
FAM227B	25.0141	0.274776	0.317706	0.475333	STABLE	-0.724386	-0.683499	BB
UBE2E3	639.729	0.274388	0.0160119	0.0420064	STABLE	-0.00603507	-0.116177	BB
SLC35D1	220.632	0.272952	0.111954	0.213749	STABLE	-0.275324	-0.468668	BB
TMTC2	41.5205	0.272885	0.308116	0.465595	STABLE	-0.735852	-0.669564	BB
ITIH2	4.88555	0.27277	0.165572	0.290705	STABLE	-0.532	-0.287307	BB
TMTC3	439.781	0.272628	0.0394321	0.0905042	STABLE	-0.498667	-0.574071	BB
E2F7	427.722	0.272486	0.0413512	0.094221	STABLE	-0.519531	-0.442351	BB
NCOA7	142.727	0.271468	0.175193	0.303602	STABLE	-0.408435	-0.441705	BB
PCLO	1479.89	0.270693	0.00319301	0.0103481	STABLE	-0.200591	-0.242876	BB
LINC00960	105.695	0.270668	0.23095	0.375271	STABLE	-0.333726	-0.0966957	BB
SUDS3	472.361	0.270185	0.0338474	0.0796691	STABLE	-0.241924	-0.341915	BB
ORC3	269.429	0.270059	0.0879462	0.175767	STABLE	-0.293176	-0.157091	BB
LOC100289495	4.01532	0.269116	0.127926	0.238007	STABLE	-0.130441	-0.170886	BB
AKR1C1	2.93781	0.268313	0.0716638	0.148668	STABLE	-0.754374	-0.519732	BB
ITGBL1	276.868	0.267548	0.0907676	0.18024	STABLE	-0.217571	-0.39112	BB
PTGER3	6.97455	0.266554	0.228129	0.371614	STABLE	-0.613175	-0.606688	BB
GBP2	26.7281	0.266422	0.331404	0.489548	STABLE	-0.618499	-0.554995	BB
STX3	690.466	0.266078	0.015183	0.0401264	STABLE	-0.0856793	-0.410048	BB
OTULINL	137.289	0.265766	0.188971	0.321966	STABLE	-0.0362039	-0.30939	BB
SMARCA2	271.04	0.265577	0.0924094	0.182744	STABLE	-0.522237	-0.590455	BB
RABL3	166.158	0.264342	0.165152	0.290153	STABLE	-0.0087828	-0.19987	BB
STARD5	22.6195	0.264255	0.328971	0.487178	STABLE	-0.759241	-0.548621	BB
PDCD6IP	1815.3	0.263155	0.0010156	0.00375301	STABLE	-0.00747225	-0.0742425	BB
MSANTD3-TMEFF1	468.262	0.262355	0.0422131	0.0958136	STABLE	-0.256882	-0.333677	BB
ITGB3BP	263.257	0.261845	0.102423	0.198923	STABLE	-0.100275	-0.219867	BB
FAP	43.1425	0.261185	0.324476	0.482874	STABLE	-0.051685	-0.153737	BB
DPP10	20.5213	0.261158	0.331389	0.489548	STABLE	-0.370515	-0.353769	BB
EPB41L3	2193.08	0.26048	0.000305832	0.00127603	STABLE	-0.0213724	-0.037923	BB
PPP1R12A-AS1	5.30176	0.260474	0.192739	0.326509	STABLE	-0.172779	-0.18946	BB
TRIM34	5.52794	0.259432	0.196204	0.330749	STABLE	-0.485056	-0.454485	BB
RAVER2	328.595	0.258922	0.0779983	0.159397	STABLE	-0.0856478	-0.285732	BB
SNTB1	57.3901	0.258772	0.311092	0.468482	STABLE	-0.228354	-0.0736271	BB
GBP1	118.473	0.258519	0.230765	0.37507	STABLE	-0.346242	-0.509537	BB
C5orf17	5.24542	0.257904	0.195387	0.329799	STABLE	-0.355629	-0.666405	BB
NEDD1	301.423	0.25732	0.0979182	0.191745	STABLE	-0.739136	-0.782168	BB
UGGT2	173.719	0.256861	0.170166	0.296704	STABLE	-0.0836625	-0.246047	BB
SRSF11	1354.29	0.256716	0.00454784	0.0141407	STABLE	-0.360225	-0.365046	BB
MAL2-AS1	13.1696	0.25636	0.317292	0.475052	STABLE	-0.0777272	-0.14772	BB
ARSG	46.5856	0.256087	0.330243	0.488387	STABLE	-0.229132	-0.311061	BB
NTN4	16.6295	0.255502	0.330719	0.488813	STABLE	-0.156168	-0.419156	BB
NFIB	198.536	0.255277	0.151307	0.270999	STABLE	-0.278844	-0.320481	BB
FOLH1	14.8251	0.254829	0.304775	0.461772	STABLE	-1.0699	-1.27921	BB
RBMS3-AS3	4.43153	0.254793	0.160941	0.284327	STABLE	-0.0933606	-0.25125	BB
TRIQK	43.8547	0.251559	0.342519	0.501336	STABLE	-0.36773	-0.296315	BB
BCHE	22.5864	0.251341	0.354618	0.513155	STABLE	-0.154434	-0.231303	BB
RALBP1	1688.56	0.250531	0.00156283	0.00553089	STABLE	-0.0350789	-0.0488903	BB
NEK10	81.5168	0.249942	0.288889	0.443153	STABLE	-0.268241	-0.350094	BB
PRC1-AS1	609.815	0.249873	0.0292658	0.0704335	STABLE	-0.182658	-0.235758	BB
STIM1	311.564	0.249378	0.0972517	0.190727	STABLE	-0.117506	-0.357989	BB
CYYR1	29.6911	0.248371	0.362279	0.520646	STABLE	-0.613869	-0.644218	BB
NBAS	369.293	0.247898	0.0835415	0.168367	STABLE	-0.0748495	-0.060023	BB
SPATA8	4.85742	0.247272	0.193615	0.327537	STABLE	-0.551255	-0.889554	BB
GNG11	30.1398	0.247003	0.362095	0.520586	STABLE	-0.0397107	-0.0319846	BB
AFF2	53.5906	0.247001	0.327645	0.486084	STABLE	-0.163204	-0.305339	BB
DZANK1	33.1137	0.246888	0.36331	0.521445	STABLE	-0.0925015	-0.32595	BB
WSB1	581.635	0.246782	0.0349249	0.0817545	STABLE	-0.0894101	-0.202453	BB
LRRC40	314.841	0.246563	0.104447	0.202013	STABLE	-0.403169	-0.446917	BB
MSANTD3	985.407	0.245986	0.0131161	0.0353453	STABLE	-0.0809935	-0.137619	BB
BBS9	53.1075	0.24576	0.33762	0.495917	STABLE	-0.476084	-0.449138	BB
FERMT1	366.322	0.24437	0.0819489	0.165817	STABLE	-0.268901	-0.416837	BB
VTA1	741.709	0.244018	0.0264257	0.0646739	STABLE	-0.424548	-0.419547	BB
MLLT3	24.8145	0.243314	0.366968	0.524613	STABLE	-0.566076	-0.458918	BB
ANO5	78.6787	0.242424	0.304965	0.462021	STABLE	-0.594422	-0.612137	BB
LRRCC1	198.235	0.242325	0.171928	0.299233	STABLE	-0.157193	-0.231067	BB
ODF2L	253.712	0.240841	0.139578	0.254982	STABLE	-0.387222	-0.581563	BB
IMMP2L	45.4729	0.240601	0.36013	0.518538	STABLE	-0.299642	-0.311752	BB
CPQ	31.9311	0.240451	0.373887	0.531587	STABLE	-0.168235	-0.131738	BB
UTRN	818.343	0.240285	0.0242022	0.0599725	STABLE	-0.531648	-0.429881	BB
C8orf88	198.647	0.239404	0.1857	0.317654	STABLE	-0.0407225	-0.238663	BB
ZNF385D	16.7452	0.238736	0.365837	0.523571	STABLE	-0.392235	-0.277914	BB
UCHL5	196.75	0.237982	0.194471	0.328618	STABLE	-0.0818819	-0.195034	BB
ANKEF1	31.2102	0.237713	0.378372	0.536208	STABLE	-0.39271	-0.519595	BB
HNRNPA1P10	35.0998	0.23652	0.378711	0.536564	STABLE	-0.0539914	-0.00128532	BB
SLC44A5	8.23287	0.234362	0.297139	0.452958	STABLE	-0.709512	-0.653999	BB
TRIM6-TRIM34	36.9858	0.234111	0.38179	0.539125	STABLE	-0.394658	-0.392166	BB
PPHLN1	855.171	0.233981	0.0262338	0.0642732	STABLE	-0.0898369	-0.184288	BB
EID1	1111.13	0.233215	0.0139002	0.0371725	STABLE	-0.619161	-0.532297	BB
RNF20	637.786	0.232431	0.0414468	0.0943916	STABLE	-0.304733	-0.404082	BB
WDR72	36.7987	0.232181	0.384678	0.542279	STABLE	-0.761913	-0.785902	BB
CTNND2	59.5632	0.231895	0.355737	0.514354	STABLE	-0.262487	-0.473723	BB
DMAC1	282.897	0.231072	0.139274	0.254626	STABLE	-0.651957	-0.470717	BB
COL14A1	3.55418	0.23053	0.165815	0.290993	STABLE	-0.0905283	-0.167494	BB
PRKG1	32.986	0.229741	0.39277	0.55041	STABLE	-0.0432435	-0.0962123	BB
ZNF432	59.5456	0.229668	0.367088	0.524704	STABLE	-0.123318	-0.19989	BB
SH3BGRL2	145.671	0.228349	0.271275	0.424417	STABLE	-0.426991	-0.292612	BB
SLAIN1	14.1459	0.226838	0.374777	0.532522	STABLE	-0.274109	-0.443456	BB
AK5	92.9218	0.226359	0.314918	0.472544	STABLE	-0.277858	-0.361595	BB
ZNF333	83.9137	0.224815	0.337971	0.496314	STABLE	-0.0601448	-0.00990702	BB
DHRS7	277.906	0.224062	0.156362	0.27768	STABLE	-0.112083	-0.196244	BB
LOC650226	15.9881	0.223439	0.389714	0.547304	STABLE	-0.495545	-0.194261	BB
AGL	436.201	0.222204	0.0893951	0.178155	STABLE	-0.27269	-0.30005	BB
COPS2	544.756	0.221395	0.0659025	0.138881	STABLE	-0.682788	-0.50654	BB
SMCO4	165.093	0.221129	0.262123	0.413469	STABLE	-0.340018	-0.289569	BB
GJA1	633.128	0.221056	0.0564146	0.12222	STABLE	-0.760409	-0.987074	BB
MEF2B	41.1037	0.220598	0.401579	0.559443	STABLE	-0.0150315	-0.091171	BB
TMEM126B	321.009	0.22047	0.13612	0.250124	STABLE	-0.0965689	-0.273693	BB
TMEM220-AS1	7.29707	0.219993	0.3042	0.461196	STABLE	-0.487824	-0.4514	BB
MNS1	111.761	0.218916	0.316377	0.474149	STABLE	-0.467853	-0.385825	BB
UHRF1BP1L	318.652	0.21834	0.139705	0.255158	STABLE	-0.706103	-0.572177	BB
TVP23C	36.2156	0.218296	0.412	0.569911	STABLE	-0.208564	-0.370619	BB
CSMD2	47.9059	0.218163	0.404653	0.562222	STABLE	-0.0484846	-0.0166203	BB
HNMT	20.5298	0.217523	0.413606	0.571266	STABLE	-0.178214	-0.187655	BB
NEBL	40.0809	0.216689	0.411003	0.569041	STABLE	-0.204214	-0.317463	BB
PNPLA4	73.0025	0.215949	0.376801	0.534772	STABLE	-0.228667	-0.251713	BB
HS2ST1	694.119	0.215596	0.0561222	0.121674	STABLE	-0.355698	-0.472961	BB
SVIP	301.231	0.214982	0.177348	0.306186	STABLE	-0.376717	-0.387116	BB
ARMT1	307.11	0.214455	0.186591	0.318939	STABLE	-0.340465	-0.599334	BB
SPPL2A	300.502	0.214429	0.157964	0.280034	STABLE	-0.374249	-0.406121	BB
BFSP1	4.76538	0.214002	0.253098	0.402226	STABLE	-0.0887207	-0.0298265	BB
PEX26	763.985	0.213785	0.0422821	0.0959406	STABLE	-0.400136	-0.282992	BB
ZMYND11	233.599	0.213468	0.202049	0.338537	STABLE	-0.819708	-0.649224	BB
SYCP3	37.1157	0.212029	0.423579	0.580423	STABLE	-0.547417	-0.565605	BB
ABCC11	68.2553	0.211194	0.382899	0.540189	STABLE	-0.138935	-0.333865	BB
LCA5	28.8051	0.210462	0.43306	0.589781	STABLE	-0.262318	-0.230615	BB
WIPI1	61.7638	0.209351	0.399824	0.557548	STABLE	-0.291749	-0.25179	BB
ASCL1	6.90149	0.20486	0.330574	0.488705	STABLE	-0.83706	-0.636542	BB
CCDC152	328.105	0.204731	0.209989	0.348764	STABLE	-0.106883	-0.0946157	BB
PLAAT1	192.113	0.204596	0.263059	0.41448	STABLE	-0.081025	-0.351082	BB
TMOD2	18.0099	0.203323	0.430866	0.587495	STABLE	-0.570878	-0.691325	BB
MAP2K6	15.6174	0.203244	0.421158	0.57828	STABLE	-0.576939	-0.629997	BB
CNTF	13.3039	0.202329	0.411623	0.569649	STABLE	-0.306216	-0.588239	BB
HDGFL3	767.594	0.202185	0.0523073	0.114934	STABLE	-0.302059	-0.246454	BB
BCL2L13	439.298	0.201751	0.129556	0.240671	STABLE	-0.419594	-0.405177	BB
PBX4	12.6056	0.200602	0.416686	0.574215	STABLE	-0.63685	-0.342841	BB
LHFPL6	90.8279	0.197869	0.381561	0.538884	STABLE	-0.140385	-0.164197	BB
ZNF224	187.842	0.197533	0.272688	0.425934	STABLE	-0.141069	-0.252189	BB
MNAT1	360.966	0.197154	0.174067	0.302033	STABLE	-0.0845825	-0.250032	BB
ZNF385B	18.1226	0.19438	0.445611	0.600682	STABLE	-0.174924	-0.217096	BB
GPC6	143.491	0.194312	0.323699	0.482002	STABLE	-0.0389832	-0.300539	BB
OTOGL	53.8813	0.193779	0.441983	0.597744	STABLE	-0.42973	-0.468294	BB
PATJ	183.222	0.193555	0.286019	0.439786	STABLE	-0.323316	-0.338278	BB
KCNMB2-AS1	27.781	0.192632	0.469213	0.623872	STABLE	-0.310007	-0.316894	BB
METTL25	26.2684	0.192343	0.469355	0.623938	STABLE	-0.595301	-0.644495	BB
PLCH1	5.02187	0.191913	0.316277	0.474038	STABLE	-0.196785	-0.3245	BB
DIPK2A	172.614	0.191645	0.307615	0.46508	STABLE	-0.210301	-0.197898	BB
VSNL1	3.24352	0.191206	0.208552	0.346851	STABLE	-0.176554	-0.166819	BB
TBCK	235.745	0.190173	0.266166	0.418326	STABLE	-0.0120132	-0.0469176	BB
TRIM5	214.015	0.19011	0.268542	0.420972	STABLE	-0.482437	-0.539887	BB
TMEM266	4.44339	0.189929	0.275768	0.429169	STABLE	-0.280926	-0.150174	BB
PREP	507.955	0.189454	0.125645	0.234458	STABLE	-0.11585	-0.164151	BB
HMGCLL1	7.38583	0.189167	0.382462	0.539698	STABLE	-0.35205	-0.344722	BB
PPFIBP2	56.7447	0.188677	0.451905	0.607235	STABLE	-0.272633	-0.39532	BB
LOC101927354	4.91421	0.188121	0.268016	0.420654	STABLE	-0.300504	-0.240299	BB
DGCR11	23.9814	0.187294	0.479946	0.633666	STABLE	-0.323691	-0.0404491	BB
UBQLNL	5.18908	0.187128	0.265491	0.417517	STABLE	-0.327106	-0.467937	BB
EPDR1	198.096	0.187121	0.289134	0.443437	STABLE	-0.396016	-0.368147	BB
SCYL2	413.41	0.186563	0.170949	0.297898	STABLE	-0.55765	-0.45301	BB
GATM	8.25441	0.186523	0.398761	0.556371	STABLE	-0.606386	-0.547379	BB
LPCAT2	12.6699	0.183801	0.446178	0.601269	STABLE	-0.352892	-0.626153	BB
CNTN3	8.97196	0.182272	0.392856	0.550447	STABLE	-0.507346	-0.437724	BB
IBTK	233.502	0.182196	0.284754	0.438544	STABLE	-0.248198	-0.182208	BB
TPBG	99.102	0.18105	0.413975	0.571476	STABLE	-0.172665	-0.316407	BB
ADAM22	64.6808	0.180846	0.460662	0.615725	STABLE	-0.194554	-0.361047	BB
MIS18A	624.877	0.180668	0.117125	0.221667	STABLE	-1.25684	-0.517533	BB
ARL1	289.878	0.180521	0.247859	0.395867	STABLE	-0.16607	-0.516178	BB
ROBO1	599.604	0.17973	0.129743	0.240921	STABLE	-0.180604	-0.185575	BB
ABCA8	2.94044	0.179555	0.197402	0.332186	STABLE	-0.801044	-0.781604	BB
POC1B	49.0087	0.179414	0.487075	0.639593	STABLE	-0.327393	-0.300313	BB
PARPBP	212.542	0.179085	0.296356	0.452097	STABLE	-0.608576	-0.813161	BB
FBXL7	14.9133	0.17891	0.478408	0.632623	STABLE	-0.331588	-0.585617	BB
MDGA2	55.1904	0.17827	0.479247	0.633196	STABLE	-0.421121	-0.369356	BB
SLC6A15	172.942	0.177801	0.342598	0.501394	STABLE	-0.660862	-0.762764	BB
TMEM135	146.958	0.177797	0.363067	0.521285	STABLE	-0.508148	-0.424167	BB
EHBP1	742.644	0.177209	0.12551	0.23423	STABLE	-0.0273698	-0.087818	BB
TMEM100	9.9104	0.17641	0.444322	0.599661	STABLE	-0.668215	-0.635875	BB
MID1	3.78254	0.176359	0.28337	0.43715	STABLE	-0.00839534	-0.175716	BB
MYO5C	3.78254	0.176359	0.28337	0.43715	STABLE	-0.706939	-0.770145	BB
MIMT1	7.65913	0.175328	0.412131	0.570049	STABLE	-0.126273	-0.251234	BB
UHRF2	178.255	0.175043	0.337938	0.496314	STABLE	-0.247805	-0.432382	BB
FDX1	245.383	0.174392	0.286265	0.440053	STABLE	-0.169339	-0.292062	BB
NUDCD1	745.806	0.174297	0.120563	0.226762	STABLE	-0.439754	-0.606825	BB
PLPPR4	8.53146	0.173276	0.439287	0.595688	STABLE	-0.632916	-0.522171	BB
BANK1	6.16706	0.173218	0.380792	0.538249	STABLE	-0.058579	-0.12648	BB
EXTL2	324.998	0.172357	0.25432	0.403605	STABLE	-0.208237	-0.34994	BB
TM6SF1	20.3819	0.172338	0.509532	0.65912	STABLE	-0.334947	-0.179494	BB
TPD52L1	100.926	0.171977	0.431716	0.588258	STABLE	-0.541493	-0.522845	BB
TMEM161A	146.393	0.1717	0.393796	0.551466	STABLE	-0.233517	-0.0831599	BB
CADM2	3.13092	0.171419	0.262754	0.414106	STABLE	-0.376867	-0.313755	BB
C15orf48	11.3213	0.170426	0.478381	0.632623	STABLE	-0.478859	-0.51267	BB
LOC101928272	13.2501	0.169994	0.492281	0.643809	STABLE	-0.702829	-0.678336	BB
NAALAD2	13.2501	0.169994	0.492281	0.643809	STABLE	-0.262231	-0.376445	BB
KBTBD8	28.0149	0.169481	0.518711	0.667726	STABLE	-0.366169	-0.425348	BB
TYW3	468.605	0.169378	0.1832	0.314349	STABLE	-0.595968	-0.496596	BB
CPNE4	19.8506	0.169268	0.514734	0.664153	STABLE	-0.0607814	-0.213958	BB
GLMN	119.248	0.169256	0.423577	0.580423	STABLE	-0.136275	-0.329061	BB
CNTNAP2	35.8639	0.169103	0.519902	0.668503	STABLE	-0.0906749	-0.0884522	BB
CD226	4.06672	0.168404	0.307863	0.465367	STABLE	-0.109075	-0.103175	BB
MMP16	529.424	0.167966	0.170111	0.296665	STABLE	-0.0854724	-0.185869	BB
LOC101928063	35.6457	0.167373	0.522786	0.670698	STABLE	-0.0785254	-0.358857	BB
ELMO1	11.8864	0.167101	0.484537	0.63792	STABLE	-0.323326	-0.32983	BB
PFDN4	396.049	0.166905	0.225834	0.368865	STABLE	-0.195302	-0.211525	BB
PTPRK	343.704	0.166421	0.27367	0.427035	STABLE	-0.898007	-0.464009	BB
SNAP91	6.96204	0.166147	0.413021	0.57076	STABLE	-0.34718	-0.378158	BB
NRG3	41.5172	0.166026	0.522022	0.670063	STABLE	-0.158267	-0.166908	BB
AKR1C3	3.90701	0.165609	0.335043	0.49316	STABLE	-0.641947	-0.557893	BB
CDC14A	102.017	0.164831	0.473651	0.62849	STABLE	-0.209673	-0.323704	BB
MBD5	31.5602	0.164709	0.531937	0.679046	STABLE	-0.286718	-0.218599	BB
TRIM6	109.5	0.163389	0.447177	0.6022	STABLE	-0.36296	-0.340865	BB
NAA20	539.915	0.162141	0.204994	0.342174	STABLE	-0.131687	-0.147191	BB
LRRC7	4.04827	0.161758	0.342402	0.501273	STABLE	-0.66708	-0.598975	BB
MRPL39	259.383	0.160678	0.329152	0.487199	STABLE	-0.639073	-0.589585	BB
IRX6	6.00734	0.159309	0.420995	0.578246	STABLE	-0.447832	-0.373152	BB
COQ3	110.986	0.15904	0.458806	0.61393	STABLE	-0.43069	-0.391911	BB
RAB21	348.813	0.158249	0.265623	0.417689	STABLE	-0.427643	-0.537318	BB
TRMT11	143.462	0.157687	0.424375	0.581252	STABLE	-0.462682	-0.434508	BB
GUCY1A2	44.539	0.157489	0.54207	0.688222	STABLE	-0.458438	-0.430533	BB
ERCC5	51.5073	0.156628	0.536794	0.683427	STABLE	-0.170542	-0.286574	BB
SOX9	525.818	0.156501	0.206919	0.344782	STABLE	-0.406685	-0.40694	BB
MYH3	55.4235	0.154299	0.536082	0.682759	STABLE	-0.139182	-0.0232243	BB
CXADR	269.142	0.154163	0.338639	0.497134	STABLE	-0.723435	-0.499871	BB
SAMD5	25.4967	0.152394	0.560996	0.70349	STABLE	-0.569709	-0.586732	BB
FAR1	1375.85	0.151635	0.0720856	0.149323	STABLE	-0.161137	-0.494453	BB
ATP23	44.014	0.151501	0.554919	0.698674	STABLE	-0.198979	-0.35446	BB
COL4A4	21.1867	0.150282	0.563718	0.705489	STABLE	-0.0968972	-0.167033	BB
STX11	46.7093	0.149022	0.558106	0.701415	STABLE	-0.374206	-0.310709	BB
MRPL18	469.14	0.148814	0.260583	0.411484	STABLE	-0.29234	-0.323925	BB
C12orf40	4.74911	0.147941	0.415808	0.573396	STABLE	-0.523211	-0.606158	BB
HACE1	78.3135	0.147112	0.545759	0.691077	STABLE	-0.416984	-0.3662	BB
LINC01807	5.78708	0.146737	0.427148	0.583714	STABLE	-0.295303	-0.349307	BB
SYNE1	944.917	0.146661	0.129602	0.240733	STABLE	-0.560098	-0.572704	BB
STX7	246.665	0.145848	0.408867	0.566566	STABLE	-0.107486	-0.361391	BB
AHI1	255.522	0.145401	0.363493	0.521569	STABLE	-0.417094	-0.507036	BB
DNAJC24	191.933	0.144631	0.438435	0.594879	STABLE	-0.31145	-0.393624	BB
NRXN3	67.6978	0.144213	0.549021	0.693907	STABLE	-0.393196	-0.415431	BB
ZNF846	15.5112	0.143364	0.56723	0.708027	STABLE	-0.170229	-0.371527	BB
TOX3	6.90624	0.142848	0.494174	0.645568	STABLE	-0.688356	-0.685101	BB
DUOXA2	3.18937	0.142773	0.340004	0.498516	STABLE	-0.488409	-0.42593	BB
FAF1	843.254	0.142721	0.188936	0.321966	STABLE	-0.311499	-0.37068	BB
ARPP19	936.479	0.142163	0.144025	0.260905	STABLE	-0.713029	-0.649919	BB
SCN2A	5.64702	0.141868	0.414323	0.571866	STABLE	-0.151453	-0.237237	BB
CHMP4C	55.522	0.141468	0.570158	0.710622	STABLE	-0.0975733	-0.32197	BB
DUOX1	20.6464	0.140543	0.582673	0.721143	STABLE	-0.462836	-0.287397	BB
GPR37	13.8649	0.140202	0.565842	0.707176	STABLE	-0.0312072	-0.0609901	BB
MRE11	391.907	0.139318	0.317399	0.475174	STABLE	-0.0133019	-0.23522	BB
OLFM2	561.283	0.139259	0.249444	0.39791	STABLE	-0.0730287	-0.00589123	BB
ADGRG6	253.172	0.139192	0.385968	0.543635	STABLE	-0.370434	-0.512124	BB
ADGRL3	48.4708	0.139191	0.582034	0.720449	STABLE	-0.108657	-0.0333771	BB
ISG20	22.249	0.138475	0.593273	0.729803	STABLE	-0.331065	-0.256266	BB
TTC39B	37.2888	0.138094	0.594727	0.731	STABLE	-0.352293	-0.35669	BB
NIPA2	945.998	0.137345	0.176585	0.305212	STABLE	-0.141183	-0.153318	BB
LIG3	646.865	0.137173	0.218554	0.359746	STABLE	-0.0848965	-0.246503	BB
CMPK2	9.40223	0.137078	0.544236	0.689868	STABLE	-0.330452	-0.167953	BB
LOC100422556	3.71863	0.136881	0.364637	0.522496	STABLE	-0.479399	-0.421553	BB
GLIPR1	809.573	0.135906	0.189943	0.323123	STABLE	-0.2217	-0.361428	BB
MRPS11	378.291	0.135028	0.339653	0.498141	STABLE	-0.32295	-0.455326	BB
KHDC1L	19.2184	0.13497	0.597465	0.733229	STABLE	-0.312244	-0.422757	BB
MKKS	401.334	0.134966	0.320221	0.47822	STABLE	-0.0292956	-0.133451	BB
MMS22L	347.68	0.134514	0.36364	0.521654	STABLE	-0.459674	-0.363996	BB
TRPC6	5.02451	0.132216	0.479786	0.633559	STABLE	-0.572185	-0.443801	BB
RNF217	244.027	0.131076	0.421334	0.57839	STABLE	-0.67714	-0.642502	BB
CLVS2	15.2227	0.130013	0.595314	0.731376	STABLE	-0.988062	-1.05837	BB
HYMAI	23.5154	0.129911	0.617552	0.74836	STABLE	-0.342971	-0.34317	BB
LIN7C	515.016	0.129563	0.296812	0.452622	STABLE	-0.0230366	-0.171217	BB
LOC401478	21.0211	0.129505	0.608854	0.741565	STABLE	-0.339203	-0.361784	BB
LOC150051	20.8104	0.129493	0.615165	0.746216	STABLE	-0.432638	-0.744617	BB
HCN1	10.2557	0.128788	0.577783	0.717284	STABLE	-0.240478	-0.347063	BB
CASK	268.856	0.126625	0.419131	0.576623	STABLE	-0.00487153	-0.0391206	BB
HACD4	3.01998	0.126603	0.385404	0.542925	STABLE	-0.340154	-0.630709	BB
WASHC1	96.2264	0.126368	0.583805	0.722103	STABLE	-0.370398	-0.157634	BB
FAM111B	551.742	0.126055	0.331355	0.489548	STABLE	-0.349493	-0.640994	BB
ELAC2	1018.55	0.125541	0.181113	0.311591	STABLE	-0.433746	-0.349418	BB
SLC18B1	112.914	0.125434	0.556216	0.699655	STABLE	-0.0978083	-0.250872	BB
ANKFN1	7.01937	0.125339	0.542207	0.688349	STABLE	-0.682102	-0.753449	BB
USP45	133.313	0.124413	0.545023	0.690433	STABLE	-0.364477	-0.391602	BB
LRP12	826.975	0.124014	0.22118	0.363182	STABLE	-0.207434	-0.310938	BB
OSBPL8	788.349	0.123704	0.238034	0.384043	STABLE	-0.109305	-0.326258	BB
PUDP	91.4599	0.122725	0.590348	0.727235	STABLE	-0.184284	-0.137361	BB
PAX6	5.22422	0.122619	0.518889	0.667882	STABLE	-0.405622	-0.151729	BB
STK39	251.608	0.12257	0.474553	0.629229	STABLE	-0.1085	-0.120457	BB
LINC02315	16.5096	0.122553	0.620228	0.750655	STABLE	-0.488067	-0.409593	BB
SFRP4	3.5779	0.122345	0.452427	0.607732	STABLE	-0.36729	-0.374522	BB
LAMA2	59.1653	0.121653	0.623089	0.753038	STABLE	-0.591928	-0.560288	BB
UST-AS1	2.93551	0.121629	0.418955	0.576436	STABLE	-0.284917	-0.442881	BB
FANCL	512.007	0.12127	0.321604	0.479606	STABLE	-0.101598	-0.163477	BB
SYT9	8.30792	0.121263	0.579411	0.718227	STABLE	-0.512894	-0.810601	BB
MLANA	6.72717	0.121251	0.543611	0.689506	STABLE	-0.211579	-0.209398	BB
TMEM132C	4.00334	0.120788	0.464922	0.619568	STABLE	-0.249058	-0.28261	BB
LARGE1	309.073	0.120568	0.422353	0.579393	STABLE	-0.386048	-0.42125	BB
ADAMTS20	13.473	0.120566	0.618183	0.748926	STABLE	-0.564373	-0.654811	BB
NUS1	1062.33	0.120224	0.208724	0.34701	STABLE	-0.504788	-0.21469	BB
GMIP	80.2396	0.119909	0.603357	0.737482	STABLE	-1.05949	-0.458498	BB
MIR924HG	25.1432	0.11814	0.649494	0.773698	STABLE	-0.132582	-0.117002	BB
NOD2	7.79545	0.118129	0.575265	0.715129	STABLE	-0.105791	-0.0155948	BB
LINC02864	152.553	0.117988	0.542519	0.688543	STABLE	-0.0693897	-0.131925	BB
MMADHC-DT	157.151	0.117058	0.571846	0.712141	STABLE	-0.0256746	-0.129298	BB
LGR4	217.148	0.116893	0.513673	0.663065	STABLE	-0.264258	-0.356117	BB
RORB	8.08008	0.116129	0.591673	0.728448	STABLE	-0.317048	-0.315805	BB
OSBPL1A	243.684	0.116088	0.48068	0.634327	STABLE	-0.0469349	-0.0288881	BB
DCAF12L2	59.944	0.115957	0.634912	0.762505	STABLE	-0.123697	-0.299139	BB
C11orf65	30.3008	0.114985	0.658956	0.780229	STABLE	-0.0261648	-0.328179	BB
NCAM2	16.099	0.114882	0.640522	0.766465	STABLE	-0.585929	-0.570386	BB
FAM182B	4.23118	0.114319	0.481938	0.635508	STABLE	-0.560539	-0.200198	BB
CAPSL	9.00665	0.113586	0.602371	0.737116	STABLE	-0.275533	-0.439304	BB
LINC02301	3.91887	0.113316	0.502117	0.652444	STABLE	-0.392896	-0.210722	BB
TRIM49C	4.43891	0.112343	0.518979	0.667882	STABLE	-0.842307	-0.624863	BB
MON1B	433.455	0.111887	0.420344	0.577597	STABLE	-0.391131	-0.236242	BB
ANGPT1	7.36244	0.111817	0.59664	0.732414	STABLE	-0.571584	-0.798345	BB
DOK6	10.3785	0.111679	0.626354	0.755811	STABLE	-0.172188	-0.161306	BB
TMC3-AS1	6.06632	0.111281	0.574086	0.714103	STABLE	-0.586579	-0.651568	BB
ITPRID1	3.34249	0.110607	0.488581	0.640564	STABLE	-0.332284	-0.474483	BB
SEMA5A	14.7297	0.110207	0.653822	0.776562	STABLE	-0.227092	-0.546108	BB
DAW1	8.15743	0.109556	0.61121	0.743293	STABLE	-0.0609478	-0.174966	BB
AGBL4	4.13538	0.109071	0.505404	0.655128	STABLE	-0.783361	-0.724071	BB
TMEM132E	68.2425	0.10904	0.647236	0.771631	STABLE	-0.295543	-0.102234	BB
CEP112	125.408	0.108355	0.600834	0.736025	STABLE	-0.160891	-0.253199	BB
ASCC3	614.663	0.108184	0.358482	0.517135	STABLE	-0.43776	-0.289376	BB
CAPS2	9.07478	0.108159	0.627807	0.756914	STABLE	-0.745381	-0.672454	BB
RBM11	13.5921	0.108017	0.651329	0.774782	STABLE	-1.41289	-1.32912	BB
C21orf91-OT1	5.48994	0.107347	0.575353	0.71519	STABLE	-0.926305	-0.69208	BB
RBFOX1	3.70237	0.107204	0.520357	0.668853	STABLE	-0.305673	-0.389682	BB
GRIN3A	6.21891	0.107151	0.585905	0.723838	STABLE	-0.384276	-0.561246	BB
FOXD4	10.3238	0.106063	0.634768	0.762399	STABLE	-0.889138	-0.249019	BB
CARNMT1-AS1	51.5236	0.105542	0.67165	0.78916	STABLE	-0.0957332	-0.28427	BB
FXR1	1967.04	0.105168	0.184279	0.315666	STABLE	-0.0300213	-0.0570672	BB
FTO	414.79	0.104774	0.434574	0.591346	STABLE	-0.22365	-0.354627	BB
VPS50	107.111	0.104717	0.62855	0.757559	STABLE	-0.0954894	-0.31091	BB
SHISA6	8.57199	0.104487	0.63136	0.759691	STABLE	-0.598924	-0.62824	BB
ZNF561-AS1	15.7244	0.1041	0.674459	0.79125	STABLE	-0.163988	-0.577322	BB
MYCN	11.147	0.102813	0.659232	0.780454	STABLE	-0.0607705	-0.0088539	BB
HERC2	1098.08	0.101003	0.274686	0.428027	STABLE	-0.841339	-0.788632	BB
LINC02246	3.04864	0.100561	0.490095	0.641902	STABLE	-0.653228	-0.769426	BB
SSX2IP	604.639	0.100448	0.392359	0.550172	STABLE	-0.245652	-0.352018	BB
DPP10-AS1	9.48933	0.0991322	0.655261	0.777596	STABLE	-0.273376	-0.201856	BB
ZNF280D	115.739	0.0988099	0.649009	0.773423	STABLE	-0.311471	-0.218327	BB
ZC2HC1B	2.9923	0.0986159	0.495311	0.646411	STABLE	-0.35237	-0.400428	BB
UST	35.6309	0.0972669	0.705908	0.812921	STABLE	-0.308803	-0.474492	BB
LINCR-0002	170.855	0.0972499	0.615827	0.746816	STABLE	-0.170242	-0.302036	BB
MYO16	22.0937	0.0969622	0.701575	0.810429	STABLE	-0.0208706	-0.667628	BB
LINC00943	17.3598	0.0969492	0.69939	0.809033	STABLE	-0.384824	-0.45209	BB
UBE2J1	417.186	0.0961606	0.477926	0.632276	STABLE	-0.23337	-0.280464	BB
SFTA1P	11.1281	0.0954693	0.679225	0.794375	STABLE	-0.674191	-0.610632	BB
NGLY1	291.699	0.0952782	0.532593	0.679788	STABLE	-0.25581	-0.200925	BB
LINC02328	4.90434	0.0947783	0.607528	0.740495	STABLE	-0.420982	-0.335146	BB
TERF2IP	320.08	0.0940086	0.530401	0.677701	STABLE	-0.35059	-0.371703	BB
GYPE	3.60822	0.0931969	0.566496	0.707654	STABLE	-0.135503	-0.32566	BB
TP53TG1	17.5183	0.0929664	0.707502	0.814387	STABLE	-0.0248062	-0.0947926	BB
GABRR2	5.12842	0.0923195	0.595815	0.731697	STABLE	-0.246758	-0.232188	BB
ARHGAP6	14.4401	0.0917231	0.704021	0.811743	STABLE	-0.114844	-0.16995	BB
KIRREL3-AS3	3.10709	0.091033	0.545087	0.690466	STABLE	-0.0172981	-0.00728667	BB
BTG3	603.5	0.0908744	0.435912	0.592646	STABLE	-0.561283	-0.667284	BB
CCDC144A	6.40564	0.0907021	0.636442	0.763603	STABLE	-0.187756	-0.225317	BB
LOC105376114	174.796	0.0904332	0.639598	0.766014	STABLE	-0.00527041	-0.281447	BB
WARS2	226.2	0.0898714	0.589589	0.726844	STABLE	-0.0978116	-0.118815	BB
GTDC1	93.7909	0.0893197	0.691004	0.802438	STABLE	-0.0324452	-0.0642391	BB
SDHAF3	137.913	0.0890947	0.653248	0.776142	STABLE	-0.246108	-0.194633	BB
WWOX	81.7403	0.0889286	0.697348	0.807439	STABLE	-0.413764	-0.421917	BB
RAB3IP	120.127	0.0887985	0.679588	0.794571	STABLE	-0.425637	-0.527427	BB
ADPRM	18.2192	0.0882868	0.723752	0.82631	STABLE	-0.211092	-0.430898	BB
SLC26A7	4.17537	0.0878082	0.608063	0.741047	STABLE	-0.296666	-0.384996	BB
LOC100288798	5.33023	0.0871937	0.643496	0.768914	STABLE	-0.297637	-0.438835	BB
IL12RB2	2.82291	0.0870712	0.546957	0.692066	STABLE	-0.0123243	-0.276642	BB
ANKS1B	16.8419	0.0867248	0.728136	0.829351	STABLE	-0.852254	-0.828462	BB
LINC02588	3.90042	0.0854269	0.595953	0.731768	STABLE	-0.441603	-0.370398	BB
GCFC2	280.41	0.085153	0.592453	0.728992	STABLE	-0.0584084	-0.166514	BB
GABRB3	223.044	0.0850261	0.62005	0.750588	STABLE	-0.384206	-0.628787	BB
SH3GLB1	651.258	0.0850215	0.443623	0.599065	STABLE	-0.391757	-0.422437	BB
SELENOS	261.942	0.0842966	0.596805	0.732567	STABLE	-0.227181	-0.370342	BB
TP53TG3HP	2.54961	0.0841091	0.528304	0.676	STABLE	-0.561878	-0.462137	BB
CPNE8	152.144	0.0839182	0.673723	0.79078	STABLE	-0.574305	-0.608983	BB
CA3	6.88997	0.0834428	0.681602	0.795726	STABLE	-0.00253977	-0.257857	BB
L3MBTL4	56.7444	0.0831766	0.733623	0.833197	STABLE	-0.0229452	-0.0565769	BB
MAGEA3	213.862	0.0820292	0.640165	0.766234	STABLE	-0.0424439	-0.555314	BB
ETV1	15.4705	0.0817188	0.739884	0.837435	STABLE	-0.205552	-0.254543	BB
NARS2	335.449	0.0813933	0.572913	0.712934	STABLE	-0.107325	-0.425424	BB
CYB5R2	5.89738	0.0804098	0.675912	0.792279	STABLE	-0.318338	-0.476816	BB
HERPUD2	165.485	0.0801238	0.692379	0.803268	STABLE	-0.0627323	-0.0516621	BB
LINC01205	9.81351	0.0794276	0.722	0.825239	STABLE	-0.157417	-0.169429	BB
VRK2	695.123	0.0794029	0.483331	0.6367	STABLE	-0.226274	-0.25538	BB
USP15	503.588	0.0792615	0.527378	0.675163	STABLE	-0.570529	-0.609675	BB
PTBP2	295.089	0.0789256	0.602206	0.737062	STABLE	-0.389025	-0.306537	BB
ZNF326	480.116	0.0789018	0.529875	0.67722	STABLE	-0.34795	-0.331846	BB
RPS18P9	15.109	0.0785024	0.747393	0.843633	STABLE	-0.0772729	-0.00298791	BB
CASP4	127.379	0.0784223	0.699731	0.809376	STABLE	-0.31745	-0.182889	BB
ZNF878	4.52557	0.0784215	0.63734	0.764263	STABLE	-0.649996	-0.395972	BB
IKZF2	24.1134	0.077993	0.760089	0.852527	STABLE	-0.298357	-0.289419	BB
ANKRD42	121.091	0.0778821	0.704245	0.811743	STABLE	-0.055368	-0.343911	BB
FGF12	48.0058	0.0778728	0.755399	0.849253	STABLE	-0.260362	-0.314643	BB
SERPINB8	99.0487	0.0766893	0.724543	0.826747	STABLE	-0.0628998	-0.150717	BB
SLC22A1	6.78197	0.0753098	0.492235	0.643809	STABLE	-0.105027	-0.000690092	BB
PRLR	37.0292	0.0752353	0.770375	0.859151	STABLE	-0.0432439	-0.450068	BB
RAG1	2.94737	0.0749675	0.6211	0.751161	STABLE	-0.390327	-0.594685	BB
PKIB	61.2302	0.0746191	0.757047	0.850424	STABLE	-0.835997	-0.896325	BB
EPHA5	26.6115	0.0745804	0.771519	0.859533	STABLE	-0.0408138	-0.00763018	BB
LINC01667	6.24	0.0745258	0.701019	0.810197	STABLE	-0.550663	-0.0576554	BB
FHIT	2.9755	0.074159	0.594481	0.730752	STABLE	-0.363147	-0.266648	BB
ACAN	135.229	0.0741545	0.708395	0.815209	STABLE	-0.211377	-0.155367	BB
TRPM6	12.954	0.0739555	0.756154	0.849788	STABLE	-0.162666	-0.25351	BB
TAFA4	14.0601	0.0733376	0.756756	0.850335	STABLE	-0.427226	-0.346993	BB
LONP2	826.081	0.0714911	0.479219	0.633196	STABLE	-0.0392814	-0.260092	BB
CWF19L2	113.957	0.0709788	0.738303	0.836486	STABLE	-0.459778	-0.453172	BB
GFI1	31.9032	0.0703879	0.784374	0.86887	STABLE	-0.179164	-0.193195	BB
DUOXA1	5.16039	0.0699856	0.681789	0.795842	STABLE	-0.372568	-0.499666	BB
CARD18	3.01339	0.0694972	0.645794	0.770347	STABLE	-0.421842	-0.298449	BB
ADGRB3	6.8055	0.0687115	0.731912	0.832135	STABLE	-0.799758	-0.828155	BB
ELOVL4	67.4587	0.0681943	0.776524	0.862999	STABLE	-0.338406	-0.30342	BB
MITF	62.4713	0.0681523	0.777229	0.863572	STABLE	-0.123438	-0.215562	BB
SNX13	214.532	0.0678685	0.706531	0.813474	STABLE	-0.281582	-0.393813	BB
LINC02535	5.93692	0.067115	0.730172	0.830935	STABLE	-0.445454	-0.371257	BB
LANCL1-AS1	4.04378	0.0669905	0.666439	0.786068	STABLE	-0.243704	-0.26124	BB
NUP37	262.57	0.0662939	0.683389	0.797069	STABLE	-0.565399	-0.586614	BB
RDX	1373.59	0.0656176	0.490449	0.642262	STABLE	-0.06896	-0.292091	BB
DCAF8L2	116.884	0.0652069	0.754129	0.848611	STABLE	-0.273339	-0.142013	BB
UBBP4	275.706	0.0645829	0.677849	0.79358	STABLE	-0.510384	-0.635784	BB
SEMA3E	83.9964	0.064561	0.77558	0.862475	STABLE	-0.135329	-0.252096	BB
PRSS35	5.88058	0.0645433	0.733969	0.833382	STABLE	-0.0927189	-0.251923	BB
MIR3614	23.5223	0.064528	0.801901	0.881477	STABLE	-0.253722	-0.0440854	BB
CSRNP3	2.78721	0.0641653	0.658236	0.779713	STABLE	-0.234825	-0.340501	BB
LINC02542	4.43187	0.0635306	0.713453	0.819016	STABLE	-0.31177	-0.220975	BB
TMEM246-AS1	7.8191	0.0630547	0.756786	0.850335	STABLE	-0.36824	-0.455212	BB
SPG11	343.672	0.0628934	0.661677	0.782464	STABLE	-0.0325994	-0.0846975	BB
CFAP206	3.51618	0.0628785	0.679326	0.794391	STABLE	-0.303712	-0.285376	BB
PP2D1	48.0727	0.0627689	0.803501	0.882544	STABLE	-0.136953	-0.014606	BB
MCOLN2	64.8055	0.0627058	0.794763	0.876272	STABLE	-0.0566843	-0.250573	BB
RAB27A	112.972	0.0626309	0.766103	0.856194	STABLE	-0.950368	-0.845842	BB
SCIN	7.00521	0.0624258	0.75999	0.85247	STABLE	-0.161137	-0.231769	BB
BLOC1S6	615.69	0.0612291	0.600439	0.73574	STABLE	-0.495179	-0.494553	BB
LINC00052	9.35994	0.0607914	0.782022	0.866996	STABLE	-0.70652	-0.692244	BB
SHISAL2B	10.0359	0.0607644	0.768564	0.857971	STABLE	-0.176411	-0.0974423	BB
EPHA6	27.6495	0.0601234	0.812925	0.888884	STABLE	-0.306733	-0.30634	BB
GALNT13	47.0326	0.0595908	0.811667	0.887929	STABLE	-0.320937	-0.297684	BB
SERPINI1	4.21536	0.059558	0.730618	0.831312	STABLE	-0.199687	-0.198399	BB
SLC16A10	10.9987	0.0588811	0.795943	0.877096	STABLE	-0.0519286	-0.00167946	BB
ZNF528	14.9981	0.0586575	0.808494	0.885893	STABLE	-0.428187	-0.333123	BB
RALGAPA1	146.078	0.0582568	0.770728	0.859259	STABLE	-0.04737	-0.20155	BB
LRRC8D	138.47	0.0581226	0.769167	0.858381	STABLE	-0.0826958	-0.33117	BB
ROS1	10.4202	0.0570054	0.794151	0.875862	STABLE	-0.313117	-0.332287	BB
VPS13B	505.108	0.0566076	0.647195	0.771631	STABLE	-0.107962	-0.405487	BB
TTN	13.3593	0.056248	0.809341	0.886443	STABLE	-0.101085	-0.210199	BB
RNLS	55.7473	0.05615	0.818515	0.892819	STABLE	-0.0380694	-0.165929	BB
EMB	629.47	0.0560301	0.640814	0.766665	STABLE	-0.1772	-0.358053	BB
LOC101928304	48.0815	0.0558785	0.823188	0.896124	STABLE	-0.0163133	-0.452668	BB
NBEA	43.9161	0.0553207	0.826155	0.898067	STABLE	-0.250199	-0.218986	BB
STK31	5.85035	0.0552332	0.764485	0.855302	STABLE	-0.141863	-0.341668	BB
UMAD1	159.002	0.0550529	0.772807	0.860568	STABLE	-0.230073	-0.347781	BB
OMA1	65.2398	0.0549399	0.818476	0.892819	STABLE	-0.398317	-0.275062	BB
RPF1	365.838	0.0547497	0.705399	0.81253	STABLE	-0.197776	-0.259392	BB
LOC102724770	21.6309	0.053457	0.83176	0.901633	STABLE	-0.622472	-0.568146	BB
GXYLT1	721.655	0.053316	0.618055	0.74882	STABLE	-0.0921461	-0.292388	BB
FRG1FP	183.57	0.0529256	0.771493	0.859533	STABLE	-1.10525	-0.987622	BB
CCDC85A	48.647	0.0527662	0.83197	0.901754	STABLE	-0.413216	-0.287269	BB
DNAJC1	354.453	0.0523479	0.715247	0.820324	STABLE	-0.11138	-0.193359	BB
VLDLR	140.499	0.0520194	0.792492	0.874614	STABLE	-0.173203	-0.542462	BB
GRIN2A	9.13586	0.0520071	0.812208	0.888415	STABLE	-0.119684	-0.219991	BB
LIN7A	46.816	0.0519928	0.837051	0.905915	STABLE	-0.606526	-0.561356	BB
GNAO1	113.338	0.0515902	0.808812	0.886012	STABLE	-0.287586	-0.0593889	BB
IFI44	27.0408	0.0513024	0.838556	0.906862	STABLE	-0.345503	-0.441908	BB
DPY19L2	106.626	0.0512749	0.81359	0.889237	STABLE	-0.622179	-0.645108	BB
GABRG2	39.2147	0.0501723	0.843563	0.910638	STABLE	-0.360672	-0.0598911	BB
SLC2A12	27.7954	0.0501329	0.844153	0.910898	STABLE	-0.134287	-0.282375	BB
SH3GL2	13.1277	0.0484401	0.837918	0.906369	STABLE	-0.564673	-0.458199	BB
ESR1	5.64352	0.0483465	0.792875	0.874841	STABLE	-0.699692	-0.805601	BB
LINC01876	9.8346	0.0478853	0.826077	0.898037	STABLE	-0.362953	-0.239738	BB
NIPSNAP3A	113.405	0.0469922	0.82111	0.894716	STABLE	-0.168441	-0.194063	BB
ALG6	120.933	0.0468405	0.820062	0.893896	STABLE	-0.0156724	-0.222807	BB
SMPD2	80.1039	0.0467284	0.84097	0.908536	STABLE	-0.0912345	-0.0231973	BB
KIAA0408	43.6038	0.0460031	0.855596	0.91803	STABLE	-0.413608	-0.553007	BB
SELENOP	167.721	0.0460011	0.816653	0.891512	STABLE	-0.230279	-0.174993	BB
THAP2	13.0541	0.0458314	0.844035	0.910898	STABLE	-0.143994	-0.348699	BB
CLDN20	7.33695	0.0455574	0.823873	0.896413	STABLE	-0.19899	-0.136126	BB
DNAH7	4.33983	0.045464	0.794676	0.87623	STABLE	-0.340277	-0.280332	BB
LRRIQ3	10.2605	0.0451922	0.83932	0.907401	STABLE	-0.68965	-0.648382	BB
EMC2	288.71	0.0448389	0.782467	0.867278	STABLE	-0.383367	-0.502495	BB
MIR137HG	5.33242	0.0447569	0.806314	0.884282	STABLE	-0.462707	-0.365823	BB
MYO3A	69.235	0.0443372	0.851385	0.915073	STABLE	-0.217352	-0.346468	BB
CLCA4-AS1	3.11895	0.0443223	0.764199	0.855218	STABLE	-0.614895	-0.692144	BB
GLDC	3.27154	0.04359	0.767478	0.8571	STABLE	-0.0940745	-0.303575	BB
SLC35A3	260.908	0.0428983	0.785857	0.869767	STABLE	-0.101571	-0.250478	BB
IKZF1	11.1854	0.0426573	0.846322	0.912321	STABLE	-0.196933	-0.189036	BB
ICA1	6.61931	0.0414678	0.835905	0.90489	STABLE	-0.22378	-0.267177	BB
GPC5	9.04171	0.0409602	0.849668	0.914073	STABLE	-0.420464	-0.547713	BB
LOC100130207	4.90698	0.0407992	0.821571	0.894877	STABLE	-0.50123	-0.25837	BB
SLC16A6	15.3282	0.0402895	0.865498	0.924466	STABLE	-0.19156	-0.190173	BB
HSD17B7P2	3.18497	0.0399771	0.787369	0.870806	STABLE	-0.322188	-0.106075	BB
TRPM7	370.412	0.0396041	0.780347	0.865823	STABLE	-0.41834	-0.364222	BB
GUSBP4	9.90106	0.037181	0.866509	0.924841	STABLE	-0.494718	-0.651671	BB
IL7	6.04293	0.0367271	0.849959	0.914241	STABLE	-0.384719	-0.247756	BB
PPM1H	64.9073	0.036708	0.87846	0.931218	STABLE	-0.287997	-0.537037	BB
TOM1L1	59.2305	0.0365636	0.880862	0.933072	STABLE	-0.851187	-0.774415	BB
RSRC1	275.589	0.0363851	0.816779	0.891596	STABLE	-0.221158	-0.23793	BB
PPA2	99.2037	0.0357531	0.868645	0.926203	STABLE	-0.179703	-0.120647	BB
MAP3K7CL	28.1798	0.0356948	0.887018	0.936043	STABLE	-0.395483	-0.432839	BB
B3GALT1-AS1	2.8272	0.0354952	0.80953	0.886443	STABLE	-0.323084	-0.236358	BB
PPP1R1C	32.9611	0.0350218	0.889972	0.938007	STABLE	-0.179843	-0.181653	BB
MIR3181	2.55225	0.0346254	0.796332	0.877293	STABLE	-0.214957	-0.0902689	BB
IL16	14.5256	0.0343824	0.883576	0.934252	STABLE	-0.434957	-0.614695	BB
KDM4C	86.0138	0.0337426	0.882738	0.93407	STABLE	-0.563706	-0.485509	BB
DMRTA2	3.05338	0.0335275	0.813883	0.88934	STABLE	-0.483974	-0.0847999	BB
SH3GL3	36.0456	0.032854	0.895787	0.941594	STABLE	-0.439276	-0.43719	BB
ZDHHC17	303.128	0.0322247	0.829549	0.90043	STABLE	-0.232664	-0.485857	BB
DNAH5	17.5399	0.0321545	0.894151	0.940579	STABLE	-0.267291	-0.418895	BB
CELF2	19.6008	0.0321365	0.896767	0.942189	STABLE	-0.406918	-0.288113	BB
SLC25A40	146.236	0.0304975	0.875029	0.929798	STABLE	-0.108141	-0.147269	BB
KLHL14	8.59737	0.0297973	0.888732	0.937421	STABLE	-0.158856	-0.0954221	BB
PGAP4	275.202	0.0297769	0.852971	0.916022	STABLE	-0.326127	-0.481636	BB
DSE	361.289	0.029398	0.833829	0.903393	STABLE	-0.492429	-0.405835	BB
DYNC2H1	266.727	0.0279513	0.859434	0.920523	STABLE	-0.3566	-0.376055	BB
GIHCG	45.8538	0.0274657	0.911935	0.95024	STABLE	-0.287096	-0.473763	BB
PIGB	35.2275	0.0261979	0.917043	0.952895	STABLE	-0.988054	-1.00665	BB
MPPED2	31.7255	0.0255737	0.919053	0.953949	STABLE	-0.625936	-0.529903	BB
LINC01534	15.8806	0.0246498	0.91803	0.953322	STABLE	-0.198573	-0.116661	BB
GEMIN8P4	5.94879	0.0245526	0.897347	0.942581	STABLE	-0.142605	-0.166075	BB
FIRRE	19.9401	0.0242852	0.921689	0.955598	STABLE	-0.0514273	-0.562117	BB
UTP20	1121.67	0.0238292	0.807202	0.88501	STABLE	-0.205782	-0.558853	BB
ADH6	4.23645	0.0238155	0.889083	0.937549	STABLE	-0.0198504	-0.137599	BB
USP8	322.999	0.02312	0.87361	0.928994	STABLE	-0.519948	-0.492293	BB
SUCLG2-AS1	3.38678	0.0229052	0.875864	0.930151	STABLE	-0.462009	-0.359888	BB
NPHP3-AS1	25.0792	0.0228877	0.927261	0.959445	STABLE	-0.0226889	-0.0859579	BB
SESTD1	195.726	0.0226789	0.896181	0.941845	STABLE	-0.0634421	-0.0675611	BB
LMBRD1	123.815	0.0218263	0.915694	0.952253	STABLE	-0.617083	-0.863069	BB
STON2	246.665	0.0215807	0.895625	0.941478	STABLE	-0.278563	-0.266254	BB
LINC00508	66.8952	0.0207439	0.929079	0.960257	STABLE	-0.349045	-0.510721	BB
SLC25A27	25.2924	0.020316	0.935492	0.96362	STABLE	-0.0459412	-0.073451	BB
MSH4	7.15242	0.0200201	0.916447	0.952767	STABLE	-0.481607	-0.471499	BB
YAF2	181.906	0.019967	0.913173	0.951096	STABLE	-0.188562	-0.300875	BB
CAND1	1051.19	0.0198919	0.83204	0.901776	STABLE	-0.10378	-0.200546	BB
PON3	6.80222	0.0197101	0.919552	0.954143	STABLE	-0.243845	-0.381362	BB
SAMD9L	33.189	0.019608	0.937154	0.964393	STABLE	-0.179544	-0.240271	BB
ENTPD3-AS1	12.0998	0.0194524	0.929917	0.960371	STABLE	-0.0402996	-0.106332	BB
RELCH	215.122	0.0190767	0.911302	0.950069	STABLE	-0.0348619	-0.1025	BB
SNRPA1	618.494	0.0189809	0.872219	0.928272	STABLE	-0.521016	-0.64471	BB
NAP1L2	90.7456	0.0186979	0.931882	0.960948	STABLE	-0.196345	-0.10292	BB
PID1	66.3692	0.0184268	0.936534	0.96402	STABLE	-0.390884	-0.350121	BB
FAM133DP	4.52108	0.0182791	0.915651	0.952253	STABLE	-0.208808	-0.398931	BB
KIAA1328	18.9925	0.0178398	0.940491	0.966102	STABLE	-0.174418	-0.147504	BB
ZNF610	3.51881	0.0178197	0.910443	0.949772	STABLE	-0.384612	-0.231638	BB
TTC8	158.438	0.0163411	0.929894	0.960371	STABLE	-0.112671	-0.219344	BB
RGPD4	25.5501	0.0162536	0.947414	0.970283	STABLE	-0.380166	-0.173246	BB
LOC101927989	10.2913	0.0154766	0.943512	0.968074	STABLE	-0.00164619	-0.0370287	BB
LMCD1-AS1	4.57742	0.0147002	0.930065	0.96046	STABLE	-0.16747	-0.206833	BB
PDE1C	107.441	0.0140976	0.945574	0.969284	STABLE	-0.191382	-0.280721	BB
EOGT	281.38	0.0133586	0.930944	0.960719	STABLE	-0.0753831	-0.0683379	BB
SLC24A3	11.4175	0.0130817	0.951753	0.972498	STABLE	-0.597243	-0.563779	BB
DIO2-AS1	2.58257	0.0127199	0.927398	0.959445	STABLE	-0.331222	-0.33468	BB
USP24	1366.83	0.0119319	0.893742	0.940396	STABLE	-0.0172513	-0.148256	BB
SMPDL3A	21.1388	0.0110401	0.961944	0.978419	STABLE	-0.921276	-0.661319	BB
KCNT2	5.79073	0.010879	0.95159	0.972389	STABLE	-0.115145	-0.113285	BB
RAB32	244.456	0.00876808	0.957	0.975402	STABLE	-0.725221	-0.428316	BB
LNCSRLR	2.64858	0.00845494	0.951962	0.972552	STABLE	-0.0748856	-0.0682782	BB
RAB27B	10.491	0.00813483	0.968657	0.982669	STABLE	-0.154983	-0.163125	BB
LOC100506258	5.7794	0.00757644	0.965471	0.980966	STABLE	-0.390909	-0.648705	BB
SMIM26	114.757	0.00636686	0.974196	0.984892	STABLE	-0.0228748	-0.324234	BB
ARHGEF26-AS1	2.86719	0.00629644	0.961765	0.978291	STABLE	-0.0955488	-0.163973	BB
CNTN1	57.5826	0.00625784	0.977944	0.987128	STABLE	-0.507225	-0.571084	BB
ALPK3	2.61069	0.00539524	0.92944	0.960303	STABLE	-0.0890281	-0.0961294	BB
TMEM260	94.1052	0.00534101	0.979077	0.987691	STABLE	-0.158759	-0.169092	BB
DOP1A	60.9612	0.00526401	0.980982	0.989174	STABLE	-0.316782	-0.25384	BB
LOC100505555	3.08204	0.00519378	0.967452	0.982214	STABLE	-0.213137	-0.0595829	BB
MED23	359.059	0.00495512	0.970705	0.983075	STABLE	-0.527447	-0.551295	BB
ZNF592	775.356	0.00391834	0.969472	0.982922	STABLE	-0.176854	-0.0347157	BB
MAN1A2	591.26	0.00352858	0.974977	0.985269	STABLE	-0.123694	-0.175622	BB
PLPP3	70.0866	0.00351007	0.986322	0.992391	STABLE	-0.366261	-0.320996	BB
FRMD3	22.8906	0.00317036	0.987847	0.993459	STABLE	-0.318249	-0.398196	BB
MYHAS	55.4659	0.00307957	0.988102	0.993551	STABLE	-0.151476	-0.262267	BB
SNHG18	26.3948	0.00263606	0.989569	0.994273	STABLE	-0.181999	-0.0312601	BB
LINC00632	11.7026	0.00140891	0.992558	0.995888	STABLE	-0.0813049	-0.448793	BB
GRM8	10.9829	0.00124381	0.993195	0.9962	STABLE	-0.22139	-0.243848	BB
AP4E1	177.614	5.71e-05	0.998123	0.99878	STABLE	-0.616906	-0.580361	BB
CNTNAP5	3.34942	1.12e-05	0.997626	0.998393	STABLE	-0.252904	-0.219036	BB
LINC01695	2.78062	-0.000876633	0.997349	0.99839	STABLE	-0.697185	-0.672258	BB
RHBDD1	236.672	-0.00109249	0.995964	0.997869	STABLE	-0.135288	-0.148242	BB
KCNQ5-IT1	4.50263	-0.00112849	0.997435	0.998393	STABLE	-0.37235	-0.745713	BB
DPY19L2P1	104.529	-0.00128021	0.997335	0.99839	STABLE	-0.119472	-0.30866	BB
CYP39A1	5.62891	-0.00128678	0.997203	0.99839	STABLE	-0.00154809	-0.0610626	BB
DNAH6	5.7025	-0.00152069	0.996111	0.997869	STABLE	-0.212472	-0.20972	BB
ARHGAP28	71.6392	-0.00168524	0.996	0.997869	STABLE	-0.0313779	-0.104189	BB
EML5	167.102	-0.00206253	0.992611	0.995888	STABLE	-0.186575	-0.260063	BB
AK4	856.654	-0.00223925	0.984565	0.991215	STABLE	-0.23638	-0.129275	BB
DYNC1I1	8.27794	-0.00345379	0.989386	0.994221	STABLE	-0.143901	-0.316962	BB
LINC01597	3.5567	-0.00416476	0.981678	0.989657	STABLE	-0.573586	-0.136233	BB
MTRR	457.52	-0.0043706	0.975731	0.985678	STABLE	-0.0738852	-0.297751	BB
MYSM1	577.846	-0.00461321	0.971113	0.983192	STABLE	-0.0720871	-0.26072	BB
TMEM117	23.0925	-0.00512425	0.986264	0.992391	STABLE	-0.713746	-0.749248	BB
BCKDHB	62.2993	-0.0052813	0.984627	0.991215	STABLE	-0.323191	-0.199413	BB
LOC101929586	5.33505	-0.0056791	0.978106	0.987128	STABLE	-0.208197	-0.499007	BB
RGS7BP	13.0518	-0.00574356	0.982793	0.990087	STABLE	-0.240539	-0.324559	BB
LPAL2	5.84586	-0.00595868	0.977494	0.987013	STABLE	-0.144083	-0.341125	BB
DMXL2	240.245	-0.00637808	0.970271	0.983049	STABLE	-0.791464	-0.760299	BB
SPATA6L	7.19075	-0.00742692	0.974036	0.984839	STABLE	-0.130327	-0.245226	BB
EFCAB7	25.5094	-0.00745038	0.979023	0.98769	STABLE	-0.0103536	-0.27601	BB
FKBP9P1	6.47101	-0.0080352	0.970242	0.983049	STABLE	-0.140579	-0.103786	BB
LRRC28	51.7987	-0.00828059	0.975584	0.985584	STABLE	-0.700485	-0.756764	BB
GACAT2	3.70007	-0.0085296	0.960896	0.977625	STABLE	-0.0701947	-0.00427263	BB
NR2F2-AS1	9.04269	-0.00871449	0.97072	0.983075	STABLE	-0.688059	-0.566678	BB
LPAR1	11.682	-0.00893102	0.971854	0.983528	STABLE	-0.0846949	-0.172231	BB
HYDIN	33.5709	-0.00912643	0.974024	0.984839	STABLE	-0.248068	-0.445402	BB
SYTL2	40.804	-0.00936732	0.972884	0.984057	STABLE	-0.116191	-0.350687	BB
DIRAS3	9.16671	-0.00946565	0.966917	0.982052	STABLE	-0.188764	-0.436521	BB
SDHAF4	13.3965	-0.0104599	0.967542	0.982214	STABLE	-0.730306	-0.689226	BB
UFL1	244.252	-0.0113528	0.94554	0.969284	STABLE	-0.347777	-0.302593	BB
MPHOSPH6	310.475	-0.011552	0.940806	0.966243	STABLE	-0.225664	-0.322313	BB
DPYD	82.6528	-0.0123118	0.95964	0.977135	STABLE	-0.571154	-0.469726	BB
NELL1	15.0899	-0.0143941	0.955734	0.974668	STABLE	-0.755294	-0.763479	BB
LINS1	148.075	-0.0144995	0.943074	0.967837	STABLE	-0.660345	-0.788195	BB
TLR4	27.7586	-0.0153994	0.954699	0.974255	STABLE	-0.138377	-0.290389	BB
STXBP5	227.94	-0.0158065	0.925757	0.958386	STABLE	-0.499774	-0.583033	BB
GNG12-AS1	13.9464	-0.0158302	0.950453	0.971724	STABLE	-0.0858478	-0.322124	BB
EPHB1	38.7962	-0.0158774	0.952671	0.973077	STABLE	-0.138785	-0.151467	BB
L3MBTL3	129.325	-0.0161489	0.939414	0.96565	STABLE	-0.355877	-0.364731	BB
MRAP2	12.9441	-0.017	0.945803	0.969355	STABLE	-0.493697	-0.376484	BB
EYS	3.18003	-0.0171967	0.911635	0.950094	STABLE	-0.724106	-0.790608	BB
MIR663AHG	3.61349	-0.0174281	0.915174	0.952038	STABLE	-0.926083	-0.941603	BB
SNORA53	3.03877	-0.0174671	0.909511	0.949342	STABLE	-0.491002	-0.180428	BB
BTBD18	2.68858	-0.0176297	0.901726	0.944949	STABLE	-0.0978295	-0.0552464	BB
RAB5A	345.988	-0.0180592	0.902071	0.945053	STABLE	-0.0834648	-0.0274772	BB
LRRK2	32.6082	-0.0182747	0.9457	0.969304	STABLE	-0.487984	-0.590623	BB
ADCY2	7.17396	-0.01835	0.931107	0.960719	STABLE	-0.224852	-0.603423	BB
HDAC2-AS2	7.17396	-0.01835	0.931107	0.960719	STABLE	-0.413177	-0.261456	BB
CMC1	300.009	-0.0190846	0.904636	0.946149	STABLE	-0.276683	-0.310925	BB
SLC25A21	9.09357	-0.0197535	0.931385	0.960789	STABLE	-0.356842	-0.383367	BB
DNAJC21	537.182	-0.0198698	0.875708	0.930151	STABLE	-0.028736	-0.229939	BB
LAMA4	22.1281	-0.0200965	0.939747	0.96565	STABLE	-0.232279	-0.269151	BB
MSRB2	41.8732	-0.0202714	0.938978	0.965543	STABLE	-0.106457	-0.213958	BB
RCAN2	10.518	-0.02056	0.928758	0.960197	STABLE	-0.01968	-0.103748	BB
PDE10A	236.536	-0.020946	0.902395	0.945107	STABLE	-0.32583	-0.396565	BB
CCDC82	263.499	-0.0210076	0.902747	0.945169	STABLE	-0.0604039	-0.261355	BB
ADCK1	45.2247	-0.0210741	0.93624	0.963943	STABLE	-0.169023	-0.133539	BB
LINC01515	4.24832	-0.0211185	0.9053	0.94626	STABLE	-0.0917248	-0.223009	BB
STON1-GTF2A1L	8.52476	-0.0212666	0.924809	0.958016	STABLE	-0.256063	-0.19531	BB
STX17	208.671	-0.0224575	0.90099	0.944535	STABLE	-0.264668	-0.35857	BB
PRKACB	122.461	-0.0234199	0.911387	0.950094	STABLE	-0.426447	-0.443682	BB
ADAMTSL1	4.4556	-0.0235225	0.891929	0.938999	STABLE	-0.49191	-0.462533	BB
MAP3K7	426.197	-0.023588	0.869805	0.926572	STABLE	-0.381995	-0.227061	BB
ANKRD20A11P	2.89585	-0.0237124	0.876143	0.930151	STABLE	-1.20208	-1.34545	BB
CACNB2	50.4034	-0.0239192	0.925745	0.958386	STABLE	-0.00398032	-0.209515	BB
OR51B5	500.697	-0.0240614	0.849115	0.913626	STABLE	-0.310141	-0.409397	BB
CACNA2D3	2.81093	-0.0245709	0.859663	0.92062	STABLE	-0.104008	-0.0866648	BB
LOC105371267	4.79657	-0.0252726	0.877863	0.930999	STABLE	-0.382742	-0.25757	BB
CCDC198	3.38942	-0.0258258	0.872697	0.92848	STABLE	-0.260834	-0.162767	BB
MIR147B	3.38942	-0.0258258	0.872697	0.92848	STABLE	-0.38459	-0.462402	BB
GAS2	3.8132	-0.026098	0.875992	0.930151	STABLE	-0.489458	-0.607752	BB
KRR1	598.046	-0.026201	0.826361	0.898199	STABLE	-0.239052	-0.387916	BB
SLC8A1	3.31207	-0.0264691	0.865222	0.924225	STABLE	-0.322553	-0.298602	BB
DOCK8	17.5599	-0.0268155	0.917326	0.952971	STABLE	-0.582194	-0.695882	BB
TTC21B-AS1	2.81304	-0.0276334	0.844958	0.911322	STABLE	-0.00818508	-0.0761065	BB
FRG1CP	189.926	-0.0276401	0.882176	0.933583	STABLE	-0.734519	-0.56189	BB
AASDHPPT	588.692	-0.0285073	0.806158	0.884282	STABLE	-0.422569	-0.422279	BB
LINC02302	14.0595	-0.0288098	0.907623	0.94821	STABLE	-0.32149	-0.406915	BB
TTN-AS1	4.95126	-0.0293892	0.871638	0.927819	STABLE	-0.0796618	-0.127087	BB
ZNF888	47.5249	-0.0296273	0.908979	0.949024	STABLE	-0.0258149	-0.140424	BB
IDI1	107.174	-0.0306517	0.886358	0.935782	STABLE	-0.609234	-0.510567	BB
MUC15	34.2297	-0.031276	0.905835	0.946589	STABLE	-0.419046	-0.521961	BB
CLDN5	14.6364	-0.0316228	0.899297	0.943705	STABLE	-0.0513702	-0.0612559	BB
ZNF682	8.93175	-0.0318384	0.887038	0.936043	STABLE	-1.48084	-0.981369	BB
ANKRD62P1-PARP4P3	2.45317	-0.0325566	0.817413	0.891861	STABLE	-1.03865	-0.792511	BB
FAM221A	4.66498	-0.0326231	0.856429	0.918275	STABLE	-0.0410689	-0.190104	BB
BTBD10	411.648	-0.033026	0.805268	0.883793	STABLE	-0.0208109	-0.267448	BB
CASD1	182.341	-0.0336556	0.854219	0.91693	STABLE	-0.131838	-0.279217	BB
BMPER	3.22925	-0.0337699	0.82707	0.898703	STABLE	-0.428935	-0.397556	BB
PDE3B	50.784	-0.0340093	0.893487	0.94026	STABLE	-0.626266	-0.688449	BB
LOC105372582	5.23213	-0.0343205	0.851285	0.915019	STABLE	-0.731678	-0.527153	BB
GRID2	168.67	-0.0349399	0.852798	0.915944	STABLE	-0.0653105	-0.0657357	BB
LINGO2	4.58973	-0.0358624	0.838954	0.907113	STABLE	-0.257029	-0.152982	BB
SLC38A1	674.901	-0.0358995	0.759651	0.852352	STABLE	-0.346036	-0.411721	BB
ENTPD3	3.02032	-0.0370309	0.811232	0.887774	STABLE	-0.0761729	-0.108828	BB
CCDC90B	288.068	-0.037106	0.809985	0.886766	STABLE	-0.370572	-0.489133	BB
RAG2	6.4921	-0.0372783	0.849077	0.913626	STABLE	-0.550117	-0.441247	BB
ZNF433-AS1	31.8493	-0.0374582	0.887202	0.936132	STABLE	-0.528668	-0.371068	BB
CDH12	23.0118	-0.0378354	0.885189	0.934927	STABLE	-0.425867	-0.681847	BB
C11orf71	36.6059	-0.0382287	0.883865	0.934304	STABLE	-0.0066107	-0.183117	BB
NALCN	2.79414	-0.0389204	0.78677	0.870407	STABLE	-0.232228	-0.485085	BB
FAM184A	5.14721	-0.0394062	0.829894	0.900734	STABLE	-2.08888	-2.6743	BB
PLPPR5	6.64304	-0.0414936	0.840032	0.907926	STABLE	-0.638705	-0.55583	BB
ZNF577	29.2046	-0.041723	0.874009	0.929255	STABLE	-0.527288	-0.415962	BB
DDIAS	564.65	-0.04208	0.725561	0.827495	STABLE	-0.118002	-0.380003	BB
SMC6	337.762	-0.0425193	0.775874	0.862552	STABLE	-0.08038	-0.0852515	BB
DOCK4	66.8119	-0.0428295	0.862023	0.922108	STABLE	-0.131536	-0.245495	BB
CCN6	3.65349	-0.0430913	0.790947	0.873474	STABLE	-0.00141528	-0.2574	BB
PLCB1	97.5992	-0.0433119	0.845386	0.911635	STABLE	-0.633013	-0.598586	BB
DPY19L1P1	27.2505	-0.0441202	0.866489	0.924841	STABLE	-0.0698668	-0.248178	BB
CDH11	89.3347	-0.0442167	0.853145	0.916101	STABLE	-0.58595	-0.536664	BB
LOC101927078	3.06743	-0.0444069	0.755015	0.849031	STABLE	-0.342378	-0.00870707	BB
LOC101928489	12.2648	-0.0449627	0.850676	0.91454	STABLE	-0.528872	-0.506322	BB
SNORD116-2	3.42565	-0.045375	0.7525	0.847301	STABLE	-0.0689993	-0.0767539	BB
LINC00702	4.78944	-0.0456525	0.803691	0.882646	STABLE	-0.516983	-0.411526	BB
LRRIQ1	8.39492	-0.0466816	0.825225	0.897484	STABLE	-0.684315	-0.778583	BB
RARB	4.4031	-0.0468995	0.769917	0.858902	STABLE	-0.260264	-0.26471	BB
SOHLH2	13.606	-0.0472144	0.847137	0.912498	STABLE	-0.123273	-0.371578	BB
LINC01446	58.7117	-0.0473962	0.84876	0.913491	STABLE	-0.569706	-0.456299	BB
NYAP2	3.13345	-0.0478744	0.735982	0.834992	STABLE	-0.287427	-0.358999	BB
MAGI2	22.504	-0.0500569	0.84679	0.912479	STABLE	-0.267685	-0.367581	BB
SLC35A1	98.3981	-0.0501952	0.822582	0.895518	STABLE	-0.373457	-0.283572	BB
AHCTF1P1	3.28604	-0.0510788	0.750472	0.845852	STABLE	-0.221492	-0.268665	BB
OTX2-AS1	2.64199	-0.0511776	0.709175	0.816003	STABLE	-0.291089	-0.200946	BB
CYBB	2.71724	-0.0514336	0.722334	0.825363	STABLE	-0.01438	-0.311173	BB
SYN3	7.97705	-0.0535444	0.803145	0.882289	STABLE	-0.0134438	-0.228544	BB
PFKFB3	516.252	-0.0542039	0.667922	0.787133	STABLE	-0.268637	-0.220813	BB
CYP2J2	28.3213	-0.0554824	0.832908	0.902449	STABLE	-0.556625	-0.432257	BB
CCKBR	5.76524	-0.0557057	0.775426	0.862462	STABLE	-0.208978	-0.358558	BB
PPIL4	273.662	-0.0568458	0.717011	0.821684	STABLE	-0.0715692	-0.183452	BB
CES1P2	5.98219	-0.057754	0.768025	0.857631	STABLE	-0.211391	-0.260971	BB
LINC00944	22.8992	-0.0580007	0.823856	0.896413	STABLE	-0.306726	-0.365818	BB
DST	3258.26	-0.0600869	0.396199	0.554064	STABLE	-0.131138	-0.316225	BB
ZSCAN2	45.3725	-0.0607844	0.812788	0.888884	STABLE	-0.117455	-0.0381424	BB
SLC16A7	140.579	-0.0609614	0.758221	0.851323	STABLE	-0.775632	-0.670033	BB
TXLNB	3.12422	-0.0618079	0.676002	0.792325	STABLE	-0.24327	-0.240446	BB
RIC3	49.065	-0.0621799	0.807633	0.88511	STABLE	-0.135339	-0.364272	BB
ERV3-1-ZNF117	4.0529	-0.0624199	0.718763	0.822675	STABLE	-0.299762	-0.340426	BB
FOXG1-AS1	2.61552	-0.0624598	0.640003	0.766217	STABLE	-0.342807	-0.358829	BB
OR51I2	2.61552	-0.0624598	0.640003	0.766217	STABLE	-0.443492	-0.667023	BB
NLGN4X	64.1209	-0.0625302	0.800825	0.880773	STABLE	-0.2597	-0.201979	BB
PTPRJ	305.963	-0.062627	0.676698	0.792788	STABLE	-0.17089	-0.2124	BB
EPHA3	3.55177	-0.0631204	0.698978	0.808639	STABLE	-0.291593	-0.260792	BB
FAM135A	215.217	-0.063504	0.710233	0.816602	STABLE	-0.761036	-0.675574	BB
C10orf67	5.61475	-0.064679	0.739926	0.837435	STABLE	-0.188431	-0.220099	BB
BACH1	620.569	-0.064751	0.589353	0.726746	STABLE	-0.624392	-0.536306	BB
MAGEB1	4.82733	-0.0664854	0.711189	0.817083	STABLE	-0.319014	-0.126831	BB
VPS13A-AS1	9.2299	-0.0681384	0.761625	0.85356	STABLE	-0.132836	-0.360743	BB
RASGRP3	3.82506	-0.068288	0.672652	0.789787	STABLE	-0.0810176	-0.215753	BB
DOCK8-AS1	3.61779	-0.0684524	0.677559	0.793394	STABLE	-0.403448	-0.57852	BB
CCDC28A-AS1	4.72561	-0.0698073	0.672505	0.789712	STABLE	-0.111465	-0.163291	BB
PTPRQ	2.90772	-0.0701483	0.64002	0.766217	STABLE	-0.49868	-0.529204	BB
ST20-MTHFS	64.0289	-0.0708416	0.770218	0.859028	STABLE	-0.284617	-0.456339	BB
IRAK4	50.6761	-0.0708451	0.778931	0.864936	STABLE	-0.612575	-0.564349	BB
EPM2A	12.0749	-0.0717896	0.763196	0.854797	STABLE	-0.492082	-0.475976	BB
FKTN	148.194	-0.0720694	0.728778	0.829866	STABLE	-0.0893557	-0.250918	BB
ATG5	262.5	-0.0726868	0.651374	0.774782	STABLE	-0.0270628	-0.0434347	BB
GLYATL1	6.09743	-0.0739935	0.701991	0.810671	STABLE	-0.694164	-0.78915	BB
SHOX2	46.6687	-0.0743784	0.770598	0.859259	STABLE	-0.205915	-0.0357227	BB
SHPRH	334.169	-0.0745744	0.614016	0.745512	STABLE	-0.647364	-0.527175	BB
LINC02732	13.4181	-0.0745926	0.758511	0.851503	STABLE	-0.201323	-0.448616	BB
USP16	890.107	-0.0757401	0.495868	0.646877	STABLE	-0.491503	-0.319045	BB
LOC728755	4.44901	-0.0766998	0.640787	0.766665	STABLE	-0.517463	-0.443165	BB
ZNF708	14.9642	-0.0767079	0.49562	0.646721	STABLE	-2.02569	-1.41778	BB
SQOR	14.113	-0.0772824	0.752655	0.847422	STABLE	-0.699628	-0.636579	BB
SPATA6	31.0987	-0.0776364	0.766774	0.856654	STABLE	-0.759285	-0.722121	BB
LRRC8C-DT	6.22355	-0.0781652	0.687966	0.800286	STABLE	-0.261544	-0.161148	BB
SLC1A1	3.60856	-0.0784707	0.635628	0.763013	STABLE	-0.216975	-0.252566	BB
BNC2-AS1	2.38979	-0.0784993	0.558061	0.701415	STABLE	-0.0427277	-0.700849	BB
HSF2	151.919	-0.0795013	0.692122	0.803173	STABLE	-0.731759	-0.804329	BB
FNDC1	6.44762	-0.0799869	0.695124	0.805529	STABLE	-0.253579	-0.222233	BB
PHYHIPL	3.10743	-0.0809541	0.603171	0.73739	STABLE	-0.213113	-0.0865265	BB
UBE3D	34.5763	-0.0827956	0.75115	0.846259	STABLE	-0.31505	-0.251193	BB
SYT1	21.9689	-0.0832961	0.746628	0.843083	STABLE	-0.662449	-0.62207	BB
CCDC175	5.37768	-0.0835296	0.661089	0.781942	STABLE	-0.228612	-0.224857	BB
MIR4665	4.94422	-0.0838186	0.649792	0.773781	STABLE	-0.263912	-0.56342	BB
ATP11C	260.692	-0.0839824	0.609637	0.742165	STABLE	-0.0535664	-0.347436	BB
SYCE1L	35.4146	-0.0841052	0.748302	0.844451	STABLE	-0.312988	-0.204521	BB
HS3ST4	9.47882	-0.084248	0.704992	0.812216	STABLE	-0.458955	-0.524147	BB
PCDH17	16.1744	-0.0845058	0.737987	0.83633	STABLE	-0.312578	-0.0319625	BB
DNAAF4	11.5569	-0.0850596	0.720977	0.824432	STABLE	-0.781052	-0.819674	BB
LINC01465	3.30713	-0.0851407	0.584085	0.722298	STABLE	-0.240426	-0.254911	BB
ZUP1	62.6357	-0.0852934	0.727741	0.829051	STABLE	-0.356051	-0.252604	BB
ILDR1	2.51425	-0.0854141	0.521374	0.669504	STABLE	-0.0076964	-0.160912	BB
GNAQ	59.367	-0.08553	0.728144	0.829351	STABLE	-0.152064	-0.304814	BB
FSD1L	103.547	-0.0858487	0.693534	0.804249	STABLE	-0.231884	-0.423684	BB
ZNF816-ZNF321P	13.2601	-0.0864487	0.723699	0.826301	STABLE	-0.049334	-0.0145001	BB
NCKAP5	2.67231	-0.0869253	0.545009	0.690433	STABLE	-0.174311	-0.196524	BB
FRG1EP	86.1802	-0.0872313	0.703955	0.811743	STABLE	-0.522277	-0.510365	BB
GEN1	331.729	-0.0872964	0.552367	0.696832	STABLE	-0.175612	-0.108427	BB
ABCB4	15.6619	-0.087457	0.725302	0.827303	STABLE	-0.184532	-0.30136	BB
METTL15	180.814	-0.0879986	0.631982	0.760188	STABLE	-0.30921	-0.328559	BB
LOC101928504	11.4817	-0.0880466	0.710732	0.816935	STABLE	-0.295754	-0.190191	BB
GTPBP4	503.944	-0.0882046	0.481782	0.635349	STABLE	-0.580165	-0.452536	BB
KIF6	16.8752	-0.0888662	0.726586	0.828197	STABLE	-0.0281139	-0.0492755	BB
LOC102724084	6.70578	-0.0899536	0.65778	0.779546	STABLE	-0.206344	-0.364239	BB
PCDH15	11.5477	-0.0913604	0.700336	0.80987	STABLE	-0.209929	-0.196785	BB
CLEC4O	13.5897	-0.0916629	0.703225	0.811743	STABLE	-0.172024	-0.0324495	BB
RSPH4A	4.79373	-0.0925788	0.614814	0.746084	STABLE	-0.431347	-0.27594	BB
YEATS4	104.189	-0.0926392	0.672341	0.789617	STABLE	-0.033652	-0.114909	BB
FRK	3.64855	-0.0932571	0.55605	0.69959	STABLE	-0.490142	-0.269679	BB
SPANXC	3.65778	-0.0937128	0.572405	0.712498	STABLE	-0.29832	-0.560569	BB
LOC100129434	30.0153	-0.0943805	0.718672	0.822674	STABLE	-0.257416	-0.0904388	BB
ZNF433	4.22493	-0.09461	0.586667	0.724529	STABLE	-0.499176	-0.387702	BB
UNC80	11.6041	-0.0951074	0.687567	0.800047	STABLE	-0.274853	-0.309621	BB
ZNF720	25.3832	-0.0961759	0.714149	0.819451	STABLE	-0.399111	-0.386433	BB
ISX	5.64341	-0.0962124	0.619578	0.750168	STABLE	-0.148083	-0.0551971	BB
LINC01239	8.48247	-0.0971987	0.660355	0.781276	STABLE	-0.732407	-0.65498	BB
PTP4A1	1643.37	-0.0978087	0.264333	0.41584	STABLE	-1.14525	-1.13847	BB
SLCO3A1	179.824	-0.0985207	0.591428	0.728369	STABLE	-0.631173	-0.720909	BB
MPDZ	74.8282	-0.0985759	0.682235	0.796057	STABLE	-0.48757	-0.489415	BB
SLC9A7P1	8.26431	-0.0990037	0.641927	0.767743	STABLE	-0.572994	-0.596057	BB
KBTBD3	54.4634	-0.100226	0.690661	0.802295	STABLE	-0.469246	-0.287242	BB
KCTD3	676.938	-0.100572	0.367741	0.525389	STABLE	-0.1293	-0.0736653	BB
GPR75-ASB3	47.949	-0.101849	0.688759	0.800851	STABLE	-0.135396	-0.0723385	BB
LOC642484	3.35635	-0.102517	0.516775	0.665886	STABLE	-0.183716	-0.155075	BB
RWDD2A	14.3683	-0.102837	0.675796	0.792245	STABLE	-0.227308	-0.310851	BB
SYNCRIP	2368.33	-0.103985	0.138622	0.253688	STABLE	-0.283662	-0.319617	BB
DAB1	3.78224	-0.1041	0.533183	0.68016	STABLE	-0.508666	-0.464946	BB
ORC4	235.163	-0.10601	0.529304	0.676726	STABLE	-0.108975	-0.148192	BB
PTF1A	11.6966	-0.106187	0.383637	0.541063	STABLE	-0.294195	-0.0215506	BB
MTHFS	62.6249	-0.106493	0.662112	0.782847	STABLE	-0.25048	-0.442043	BB
RAPGEF5	18.3824	-0.107068	0.674154	0.791084	STABLE	-0.208891	-0.35058	BB
JKAMP	457.247	-0.107138	0.426393	0.583184	STABLE	-0.207502	-0.0161622	BB
MIR3665	3.42994	-0.107265	0.502856	0.652986	STABLE	-0.153685	-0.175937	BB
ZNF25	20.5303	-0.107553	0.678976	0.794278	STABLE	-0.217646	-0.104465	BB
FUT8	387.549	-0.107634	0.437278	0.593758	STABLE	-0.314452	-0.223367	BB
LYSMD2	91.5589	-0.109429	0.637014	0.764091	STABLE	-0.575505	-0.818249	BB
LINC01590	2.92881	-0.109567	0.460105	0.615277	STABLE	-0.374731	-0.30193	BB
MIPOL1	51.0122	-0.11068	0.664122	0.78441	STABLE	-0.505099	-0.389695	BB
PPFIA2	7.67826	-0.111449	0.600743	0.736013	STABLE	-0.678353	-0.680009	BB
OR51I1	3.06084	-0.112936	0.439392	0.59569	STABLE	-0.201287	-0.557837	BB
HFM1	3.90505	-0.113031	0.486495	0.639298	STABLE	-0.537775	-0.461419	BB
RBMX2	115.01	-0.113119	0.601599	0.736603	STABLE	-0.0174205	-0.17922	BB
THRB	41.7967	-0.11576	0.657293	0.779171	STABLE	-0.0799783	-0.247736	BB
CEP128	164.906	-0.115777	0.540008	0.686355	STABLE	-0.208954	-0.28679	BB
SMILR	3.95974	-0.116376	0.4472	0.6022	STABLE	-0.279398	-0.240141	BB
SECISBP2L	188.949	-0.116757	0.515782	0.665175	STABLE	-0.792136	-0.515481	BB
QKI	1185.14	-0.116879	0.197945	0.332976	STABLE	-0.0273044	-0.0280095	BB
ZNF793	2.98725	-0.117413	0.434617	0.591346	STABLE	-0.397805	-0.29259	BB
RIMS1	6.24088	-0.117502	0.547107	0.692159	STABLE	-0.787972	-0.786568	BB
FGF14-AS2	15.1936	-0.118055	0.637337	0.764263	STABLE	-0.538275	-0.423047	BB
ISL2	62.4333	-0.11911	0.627614	0.756832	STABLE	-0.829054	-0.15798	BB
RRAGD	150.302	-0.119261	0.556076	0.69959	STABLE	-0.129836	-0.137905	BB
SPATA5L1	157.586	-0.119331	0.541831	0.688015	STABLE	-0.451526	-0.539468	BB
NECAB1	149.687	-0.120005	0.549015	0.693907	STABLE	-0.261134	-0.321249	BB
LINC02484	2.33563	-0.121154	0.355325	0.513934	STABLE	-0.303224	-0.149268	BB
PRKD1	80.7399	-0.121417	0.602327	0.737116	STABLE	-0.530043	-0.451622	BB
SHISA9	47.4501	-0.121547	0.63392	0.761766	STABLE	-0.0800738	-0.164663	BB
MTO1	187.993	-0.121728	0.499107	0.649645	STABLE	-0.168983	-0.331806	BB
CNTN4	8.30385	-0.122361	0.578077	0.717549	STABLE	-0.380083	-0.258559	BB
ZNRF2P1	52.6931	-0.122931	0.625591	0.755191	STABLE	-0.206069	-0.303495	BB
STEAP1B	22.2584	-0.124962	0.630182	0.758874	STABLE	-0.0285943	-0.300779	BB
MTBP	261.958	-0.125141	0.446696	0.601745	STABLE	-0.054809	-0.0627441	BB
POU6F2	6.66677	-0.125224	0.540274	0.686611	STABLE	-0.290658	-0.387086	BB
ZIC3	9.22165	-0.125307	0.576161	0.715853	STABLE	-0.235937	-0.566349	BB
LRRK1	189.238	-0.125593	0.486389	0.639237	STABLE	-0.544639	-0.615124	BB
AKAP7	36.642	-0.126344	0.629743	0.758629	STABLE	-0.569354	-0.55559	BB
LRRC9	3.44346	-0.130162	0.380338	0.537836	STABLE	-0.353175	-0.296364	BB
ZRANB2-AS1	155.381	-0.132722	0.492948	0.644341	STABLE	-0.365398	-0.351325	BB
RIPPLY2	3.02725	-0.133644	0.365115	0.522846	STABLE	-0.198229	-0.535927	BB
LSAMP	35.5683	-0.133878	0.610155	0.742406	STABLE	-0.0823564	-0.223183	BB
SLC38A6	54.7111	-0.13431	0.592394	0.728992	STABLE	-0.0727497	-0.194267	BB
WDPCP	79.7314	-0.134331	0.580205	0.718801	STABLE	-0.152039	-0.231906	BB
PPM1E	80.259	-0.134482	0.572834	0.712885	STABLE	-0.0229944	-0.0275822	BB
PARD3B	33.8131	-0.134494	0.60971	0.742165	STABLE	-0.129408	-0.183321	BB
MYRIP	2.46767	-0.134863	0.320002	0.477933	STABLE	-0.3381	-0.370496	BB
C7	4.38728	-0.134877	0.445486	0.600603	STABLE	-0.0874445	-0.115124	BB
BMP5	490.73	-0.135083	0.288132	0.442289	STABLE	-0.36673	-0.389789	BB
SLFN12L	8.71295	-0.135119	0.547659	0.692522	STABLE	-0.132818	-0.450215	BB
ZNF117	3.04405	-0.135157	0.379888	0.53736	STABLE	-0.225511	-0.281596	BB
KCNK2	9.54372	-0.135917	0.54126	0.687482	STABLE	-0.167607	-0.162426	BB
ZDHHC21	158.886	-0.135962	0.482841	0.636423	STABLE	-0.547699	-0.562925	BB
NOVA1	25.1584	-0.137115	0.603181	0.73739	STABLE	-0.450039	-0.399323	BB
MCTP2	26.209	-0.137641	0.602182	0.737062	STABLE	-0.944016	-0.973946	BB
SYNE1-AS1	6.28252	-0.139446	0.48588	0.638907	STABLE	-0.861278	-0.539585	BB
NTRK3	37.2664	-0.140226	0.593344	0.729841	STABLE	-0.636411	-0.727017	BB
MIR6125	7.07586	-0.140438	0.507622	0.657065	STABLE	-0.488855	-0.616496	BB
LINC01140	17.8411	-0.141422	0.578827	0.717796	STABLE	-0.371701	-0.306826	BB
NFIA	150.652	-0.141813	0.494216	0.645568	STABLE	-0.456272	-0.424649	BB
BTBD8	6.00757	-0.142482	0.479799	0.633559	STABLE	-0.187342	-0.308685	BB
IFNGR1	236.883	-0.143112	0.420303	0.577597	STABLE	-0.444369	-0.466872	BB
BEND6	13.7958	-0.144234	0.56217	0.704423	STABLE	-0.0632604	-0.486681	BB
SLC30A7	393.832	-0.144403	0.316821	0.474463	STABLE	-0.266722	-0.364603	BB
FAM71D	5.41986	-0.14554	0.430979	0.587605	STABLE	-0.00148888	-0.170273	BB
OR52D1	5.28617	-0.146017	0.43001	0.586635	STABLE	-0.503591	-0.283361	BB
TMPO	1574.13	-0.14814	0.0661382	0.139233	STABLE	-0.211727	-0.415392	BB
SLFN13	13.7205	-0.14841	0.551644	0.696282	STABLE	-0.111988	-0.224788	BB
B3GALT5-AS1	3.00669	-0.148588	0.282911	0.436702	STABLE	-0.399529	-0.0908513	BB
SLC9A9	12.4509	-0.148679	0.544042	0.689802	STABLE	-0.0314567	-0.272427	BB
FAM83B	6.69161	-0.148991	0.466929	0.621697	STABLE	-0.281541	-0.400976	BB
ADAMTS9	10.179	-0.150387	0.518155	0.667292	STABLE	-0.0377207	-0.120006	BB
SOGA3	114.132	-0.150655	0.493145	0.644506	STABLE	-0.551246	-0.723823	BB
NOX4	46.2436	-0.150723	0.55779	0.701199	STABLE	-0.554933	-0.573554	BB
ANKMY2	85.8103	-0.151573	0.51598	0.665289	STABLE	-0.325478	-0.252914	BB
VLDLR-AS1	11.2998	-0.151992	0.524855	0.672785	STABLE	-0.56693	-0.638248	BB
LOC439933	14.6383	-0.152804	0.54419	0.689858	STABLE	-0.243745	-0.0357866	BB
SPEF2	16.8253	-0.152866	0.551582	0.696275	STABLE	-0.0281575	-0.445473	BB
TRHDE-AS1	63.7018	-0.152933	0.535527	0.682148	STABLE	-0.77186	-0.713725	BB
CHST9	2.21546	-0.153881	0.203527	0.340226	STABLE	-0.156984	-0.167447	BB
ADAT1	316.886	-0.15455	0.298629	0.454538	STABLE	-0.0964641	-0.0418468	BB
TM2D3	196.508	-0.154669	0.392578	0.550267	STABLE	-0.668965	-0.75754	BB
ANKRD13C	266.31	-0.154815	0.3368	0.495208	STABLE	-0.234933	-0.366304	BB
ANKRD16	52.8135	-0.15485	0.545289	0.690674	STABLE	-0.370524	-0.14043	BB
NIPSNAP3B	25.4052	-0.155232	0.558413	0.701643	STABLE	-0.149993	-0.382387	BB
ZNF833P	3.79411	-0.155346	0.359108	0.51768	STABLE	-0.214092	-0.0306037	BB
LOC110091776	4.83592	-0.156165	0.381249	0.538653	STABLE	-1.42119	-1.36307	BB
PEX2	121.167	-0.157298	0.45061	0.605872	STABLE	-0.0891029	-0.0121892	BB
DOK5	20.2711	-0.157677	0.545454	0.690835	STABLE	-0.536412	-0.482111	BB
CPEB1-AS1	7.4076	-0.158444	0.463865	0.61844	STABLE	-0.287013	-0.209663	BB
KCNK10	3.30054	-0.158551	0.318841	0.476802	STABLE	-0.451666	-0.409888	BB
PSLNR	29.9268	-0.158589	0.550143	0.694892	STABLE	-0.992383	-0.721332	BB
GLIS3	17.3892	-0.159061	0.535525	0.682148	STABLE	-0.130666	-0.266353	BB
COL24A1	4.50252	-0.160276	0.378744	0.536568	STABLE	-0.434222	-0.479491	BB
CERS3-AS1	3.36656	-0.16105	0.310169	0.467518	STABLE	-0.950384	-0.775983	BB
SCARNA15	2.79018	-0.161609	0.25458	0.403809	STABLE	-0.0289653	-0.385841	BB
OR51B2	9.14268	-0.161896	0.4672	0.621877	STABLE	-0.487991	-0.356486	BB
KIF21A	448.764	-0.162885	0.220788	0.362701	STABLE	-0.409598	-0.550738	BB
HLF	37.1387	-0.163594	0.534434	0.681184	STABLE	-0.69921	-0.690909	BB
FLRT3	3.92614	-0.16736	0.331792	0.489929	STABLE	-0.582252	-0.698266	BB
OR51B4	25.9119	-0.168606	0.525738	0.673584	STABLE	-0.249702	-0.353905	BB
LOC105379514	20.4052	-0.168672	0.521454	0.669555	STABLE	-1.09223	-0.670589	BB
DMRT3	3.19717	-0.168673	0.241315	0.387826	STABLE	-0.44564	-0.632672	BB
ZNF595	38.2276	-0.168737	0.524493	0.672367	STABLE	-0.590098	-0.0379915	BB
SNHG31	7.8806	-0.169245	0.435611	0.592326	STABLE	-0.298238	-0.336915	BB
TBC1D32	71.8929	-0.169386	0.482979	0.636466	STABLE	-0.995595	-1.05812	BB
ZNF160	121.439	-0.169671	0.414672	0.572132	STABLE	-0.187032	-0.132533	BB
ANO3	60.6186	-0.169959	0.493158	0.644506	STABLE	-0.470788	-0.531661	BB
PAWR	455.785	-0.171031	0.190648	0.32396	STABLE	-0.205503	-0.229026	BB
ENOX1	6.43565	-0.17183	0.381477	0.53885	STABLE	-0.0730141	-0.187238	BB
HS3ST3A1	4.19944	-0.17193	0.31829	0.476077	STABLE	-0.376963	-0.530363	BB
KCNIP4	19.9176	-0.172644	0.511046	0.660597	STABLE	-0.366819	-0.0928118	BB
VGLL2	61.5326	-0.172734	0.486162	0.639141	STABLE	-0.35119	-0.382805	BB
BMT2	52.3373	-0.174355	0.49461	0.645911	STABLE	-0.154552	-0.185326	BB
ARL14	3.63229	-0.174379	0.283712	0.437493	STABLE	-0.0904587	-0.0884276	BB
TMC3	5.82895	-0.174417	0.387306	0.544972	STABLE	-0.669464	-0.728484	BB
GABRB2	17.6326	-0.174798	0.497936	0.648397	STABLE	-0.354513	-0.00706649	BB
DEPDC4	14.1074	-0.17542	0.485218	0.638586	STABLE	-0.408238	-0.397463	BB
LINC00680-GUSBP4	18.2708	-0.175568	0.498309	0.648837	STABLE	-0.64951	-0.70268	BB
SERTM1	5.52422	-0.175821	0.343834	0.502455	STABLE	-0.25065	-0.410969	BB
ANKRD6	48.0785	-0.175952	0.503243	0.65333	STABLE	-0.178426	-0.242875	BB
CAVIN4	22.6663	-0.176267	0.507655	0.657065	STABLE	-0.447113	-0.260268	BB
AGPAT4	102.967	-0.176374	0.438143	0.594616	STABLE	-0.0724416	-0.167707	BB
ANO4	30.3835	-0.177189	0.507136	0.65658	STABLE	-0.553178	-0.833763	BB
ZNF727	2.48876	-0.178555	0.168398	0.294467	STABLE	-0.39529	-0.330637	BB
LOC101929479	259.044	-0.178669	0.271494	0.424724	STABLE	-0.232177	-0.409933	BB
IL15RA	24.8592	-0.178971	0.502551	0.652729	STABLE	-0.308296	-0.26061	BB
STON1	34.5293	-0.179079	0.503054	0.65315	STABLE	-0.192663	-0.053749	BB
TTC41P	2.97309	-0.180848	0.217619	0.35853	STABLE	-0.0187623	-0.415788	BB
LOC101927811	3.62306	-0.183448	0.261664	0.412836	STABLE	-0.135757	-0.187183	BB
ZNF154	3.04668	-0.184109	0.211359	0.350784	STABLE	-0.230349	-0.0590785	BB
ECT2L	2.98989	-0.184205	0.225532	0.36847	STABLE	-0.0684058	-0.115971	BB
CSMD3	5.88575	-0.185931	0.357687	0.516244	STABLE	-0.474821	-0.603663	BB
RNF217-AS1	39.5431	-0.186766	0.480694	0.634327	STABLE	-0.504835	-0.573851	BB
AKAP6	5.87817	-0.187495	0.354053	0.512622	STABLE	-0.177821	-0.296468	BB
JAM2	87.9547	-0.187622	0.416114	0.573686	STABLE	-0.612251	-0.651485	BB
TMEM220	26.7528	-0.187629	0.483812	0.637231	STABLE	-0.278069	-0.429819	BB
DEPDC1	668.125	-0.188404	0.0903219	0.17959	STABLE	-0.308231	-0.123933	BB
RNGTT	218.734	-0.188677	0.312412	0.46983	STABLE	-0.404644	-0.217343	BB
SPATA41	2.61322	-0.189169	0.152274	0.271983	STABLE	-0.781754	-0.582586	BB
KCNV2	7.54984	-0.18965	0.357074	0.515783	STABLE	-0.294914	-0.288839	BB
TTC23	95.3738	-0.190074	0.39975	0.557534	STABLE	-0.740348	-0.529284	BB
CEP162	56.9514	-0.190807	0.447364	0.602377	STABLE	-0.338909	-0.331855	BB
OTUD1	32.8774	-0.190888	0.475013	0.629599	STABLE	-0.168281	-0.0654172	BB
VAPA	1383.47	-0.192096	0.0248818	0.0614395	STABLE	-0.0409063	-0.00621161	BB
PEX3	149.765	-0.192135	0.35383	0.512462	STABLE	-0.266482	-0.345961	BB
PRELID2	64.5042	-0.192863	0.431383	0.587917	STABLE	-0.0520528	-0.0520052	BB
DPYD-AS1	5.65791	-0.195337	0.318973	0.476912	STABLE	-0.56729	-0.467464	BB
ZNF717	3.8152	-0.195907	0.243297	0.390256	STABLE	-0.422399	-0.247768	BB
TVP23C-CDRT4	35.7657	-0.196162	0.462153	0.616906	STABLE	-0.244956	-0.363215	BB
LOC101926935	2.53798	-0.196317	0.14661	0.264483	STABLE	-0.562247	-0.163386	BB
TTC28	149.099	-0.196656	0.332174	0.490209	STABLE	-0.137985	-0.307228	BB
ZNF611	63.7135	-0.197277	0.427115	0.583714	STABLE	-0.367686	-0.0337134	BB
RFX3	135.121	-0.19744	0.342618	0.501394	STABLE	-0.312553	-0.426602	BB
MKRN9P	3.78917	-0.197821	0.221371	0.36343	STABLE	-0.624968	-0.452965	BB
LEMD3	324.816	-0.198906	0.183931	0.315219	STABLE	-0.0588851	-0.0602374	BB
DHX36	518.865	-0.199495	0.122495	0.229755	STABLE	-0.0338985	-0.178109	BB
MYH8	30.8111	-0.200015	0.455913	0.611315	STABLE	-0.0955971	-0.357395	BB
CNTNAP4	12.702	-0.200322	0.416202	0.573705	STABLE	-0.706806	-0.654982	BB
BRINP1	7.48714	-0.201085	0.358503	0.517135	STABLE	-0.288325	-0.268053	BB
LOC100128006	2.66244	-0.20204	0.135956	0.249888	STABLE	-0.426624	-0.556328	BB
MYH1	16.9437	-0.20368	0.431401	0.587917	STABLE	-0.317384	-0.314917	BB
DACT1	115.441	-0.205652	0.333932	0.492046	STABLE	-0.00832142	-0.0864444	BB
LINC01572	25.6329	-0.205768	0.44449	0.599792	STABLE	-0.47464	-0.454087	BB
KHDRBS3	373.606	-0.20605	0.139398	0.254739	STABLE	-0.164875	-0.0758748	BB
TSPYL1	406.053	-0.206299	0.13248	0.244955	STABLE	-0.534941	-0.147197	BB
CCDC171	27.6912	-0.206512	0.443119	0.59865	STABLE	-0.383995	-0.514071	BB
ATG4C	94.4284	-0.207797	0.356901	0.515598	STABLE	-0.277117	-0.37208	BB
PRICKLE1	63.7572	-0.208215	0.400768	0.558527	STABLE	-0.262434	-0.168778	BB
LINC01945	5.56752	-0.208363	0.295726	0.451475	STABLE	-0.0545285	-0.151129	BB
ATP13A5	6.35118	-0.208521	0.317672	0.475333	STABLE	-0.0421615	-0.407034	BB
CRNDE	67.0033	-0.209139	0.392691	0.550342	STABLE	-0.313479	-0.424052	BB
GUSBP1	54.5269	-0.210023	0.41299	0.57076	STABLE	-0.280503	-0.536431	BB
LOC100128108	8.46172	-0.210181	0.350907	0.509718	STABLE	-0.741145	-0.981327	BB
EFL1	261.996	-0.210685	0.194718	0.328913	STABLE	-0.438271	-0.529667	BB
RGS17	37.3074	-0.211146	0.428181	0.58477	STABLE	-0.428825	-0.454214	BB
FPGT-TNNI3K	6.70182	-0.211197	0.322419	0.48048	STABLE	-0.710962	-0.689894	BB
CDR1	4.49001	-0.212901	0.236389	0.382302	STABLE	-0.184123	-0.866589	BB
MEX3B	157.543	-0.213424	0.276789	0.430272	STABLE	-0.486044	-0.550827	BB
MYH2	14.6881	-0.213452	0.40833	0.565984	STABLE	-0.176057	-0.341836	BB
MIR4442	25.8309	-0.214491	0.426977	0.583683	STABLE	-0.294815	-0.180396	BB
TMPO-AS1	347.996	-0.215577	0.163924	0.288524	STABLE	-0.0601414	-0.497308	BB
NEDD4	423.203	-0.216045	0.108136	0.207913	STABLE	-0.762615	-0.70863	BB
NKX2-1-AS1	3.30484	-0.216697	0.1753	0.303625	STABLE	-0.0884715	-0.0774764	BB
ZNF69	2.73603	-0.216784	0.125105	0.233757	STABLE	-0.122215	-0.34138	BB
MAF	98.8312	-0.217226	0.350298	0.509085	STABLE	-0.262863	-0.109066	BB
APAF1	122.077	-0.218083	0.307544	0.465039	STABLE	-0.460363	-0.510035	BB
GNAI1	179.62	-0.219611	0.243577	0.390601	STABLE	-0.166543	-0.182825	BB
CNTLN	70.9869	-0.22133	0.365129	0.522846	STABLE	-0.439109	-0.341479	BB
ZNF564	16.2819	-0.221536	0.397037	0.554769	STABLE	-0.1937	-0.17826	BB
INVS	130.003	-0.222857	0.282134	0.436037	STABLE	-0.0670987	-0.440685	BB
USP25	298.758	-0.224073	0.150944	0.27051	STABLE	-0.826869	-0.717199	BB
CHAC2	149.559	-0.224302	0.258412	0.408818	STABLE	-0.0863712	-0.0546021	BB
C11orf42	2.79448	-0.225254	0.117333	0.222033	STABLE	-0.660299	-0.56209	BB
PHACTR2	370.403	-0.225889	0.113549	0.216268	STABLE	-0.434521	-0.41571	BB
FRMPD4	15.7152	-0.226093	0.387143	0.544839	STABLE	-0.0758759	-0.143759	BB
ACVR2A	95.1959	-0.226569	0.332045	0.490058	STABLE	-0.104459	-0.101291	BB
TCF4	228.622	-0.226847	0.192109	0.32578	STABLE	-0.0812403	-0.102024	BB
SLC25A21-AS1	3.55376	-0.227174	0.154103	0.274578	STABLE	-0.2616	-0.257398	BB
MON2	362.156	-0.227369	0.132642	0.245107	STABLE	-0.310775	-0.385552	BB
PKN2	647.917	-0.227453	0.0476732	0.106145	STABLE	-0.378174	-0.397036	BB
CEMIP	11.8398	-0.227684	0.360265	0.51861	STABLE	-0.347361	-0.591689	BB
HERC2P3	234.456	-0.229272	0.179805	0.309749	STABLE	-0.136251	-0.396242	BB
ZFAT-AS1	11.1314	-0.230717	0.351197	0.509964	STABLE	-0.343331	-0.084891	BB
F8A2	19.1101	-0.231292	0.389148	0.546888	STABLE	-0.0155785	-0.296242	BB
SPATA1	12.9417	-0.231888	0.357609	0.516172	STABLE	-0.111314	-0.310816	BB
KCNA4	4.19616	-0.232199	0.187061	0.319531	STABLE	-0.539848	-0.507533	BB
GPR158	71.6461	-0.232251	0.337035	0.495377	STABLE	-0.248566	-0.290366	BB
SNHG21	37.1726	-0.23282	0.388819	0.546595	STABLE	-0.0289653	-0.385841	BB
CCDC81	4.69729	-0.233535	0.215481	0.35594	STABLE	-0.00356918	-0.261392	BB
RBMS3	184.624	-0.233585	0.201111	0.337368	STABLE	-0.186776	-0.267564	BB
DTNA	75.4741	-0.234559	0.350415	0.50919	STABLE	-0.0866324	-0.0964449	BB
MRPL17	370.279	-0.234703	0.102921	0.199684	STABLE	-0.0738725	-0.20054	BB
ARPP21	3.48609	-0.236086	0.145128	0.262546	STABLE	-0.472547	-0.410081	BB
C1QTNF3	11.1882	-0.236513	0.336915	0.495281	STABLE	-0.0235299	-0.498295	BB
TENM4	78.9392	-0.236621	0.326515	0.48488	STABLE	-0.321979	-0.51312	BB
SAXO2	9.14366	-0.236778	0.314873	0.472517	STABLE	-0.44756	-0.653352	BB
PLCB4	19.5642	-0.237508	0.373115	0.530822	STABLE	-0.476125	-0.485097	BB
LOC400940	2.62343	-0.238662	0.0339594	0.0798532	STABLE	-0.242371	-0.176858	BB
SAMD13	2.62343	-0.238662	0.0339594	0.0798532	STABLE	-0.307813	-0.449706	BB
ZFAT	90.7088	-0.239562	0.305644	0.462857	STABLE	-0.216762	-0.010722	BB
INTS2	453.516	-0.239711	0.0943549	0.185946	STABLE	-0.0168011	-0.13652	BB
LINC01152	10.764	-0.240255	0.331484	0.489627	STABLE	-0.499287	-0.366585	BB
FRG1BP	105.747	-0.24111	0.280075	0.433756	STABLE	-0.556203	-0.519066	BB
KANSL1L-AS1	7.65916	-0.24137	0.287393	0.441489	STABLE	-0.051668	-0.0681313	BB
ZNF665	7.70628	-0.243188	0.268312	0.420774	STABLE	-0.291069	-0.0995634	BB
MYOCD	15.2616	-0.243727	0.350929	0.509718	STABLE	-0.525673	-0.563315	BB
LINC00693	17.3209	-0.243884	0.359387	0.517919	STABLE	-0.383739	-0.302856	BB
KHDC1	67.9242	-0.244038	0.325888	0.484303	STABLE	-0.448618	-0.508898	BB
ZNF431	2.54984	-0.244516	0.0333939	0.0787469	STABLE	-1.71068	-1.10732	BB
PMFBP1	15.9036	-0.245438	0.353586	0.512312	STABLE	-0.333819	-0.312673	BB
IRAK1BP1	10.4029	-0.247061	0.291436	0.446158	STABLE	-0.280058	-0.14858	BB
CROT	59.5028	-0.249077	0.333019	0.490978	STABLE	-0.0360418	-0.234573	BB
SPTLC3	4.82933	-0.24959	0.196153	0.330693	STABLE	-0.625313	-0.720947	BB
ZNF709	10.5361	-0.252201	0.305886	0.463031	STABLE	-0.682532	-0.307216	BB
CDRT4	23.7978	-0.252311	0.357299	0.515887	STABLE	-0.269762	-0.389157	BB
ASB3	47.4389	-0.253291	0.334679	0.492748	STABLE	-0.182173	-0.102014	BB
TRIM21	124.77	-0.253364	0.229406	0.373294	STABLE	-0.610853	-0.820969	BB
C6orf118	7.22405	-0.253603	0.258555	0.409009	STABLE	-0.173642	-0.236075	BB
PDE4D	4.85799	-0.253761	0.151608	0.271194	STABLE	-0.0695239	-0.182288	BB
WDR37	60.0994	-0.255128	0.317616	0.475333	STABLE	-0.771685	-0.585444	BB
JAK2	64.9225	-0.25522	0.329011	0.48718	STABLE	-0.0730735	-0.330202	BB
SYT10	11.7965	-0.255877	0.311687	0.469125	STABLE	-0.0634115	-0.000120171	BB
ASXL3	6.86418	-0.256915	0.24096	0.387393	STABLE	-0.246197	-0.142389	BB
LOC102606465	23.7962	-0.257464	0.348516	0.507263	STABLE	-0.224282	-0.462813	BB
POLR3F	154.988	-0.260145	0.180675	0.310925	STABLE	-0.0389324	-0.175772	BB
SNAP25	46.1785	-0.260402	0.330005	0.488193	STABLE	-0.263117	-0.40455	BB
CHRNB4	16.9458	-0.260827	0.332975	0.490953	STABLE	-0.0404989	-0.0016239	BB
ZNF337-AS1	28.3687	-0.260996	0.342652	0.501394	STABLE	-0.456545	-0.365024	BB
STXBP5L	20.4463	-0.261931	0.334399	0.492441	STABLE	-0.289459	-0.325954	BB
GAS2L3	327.607	-0.262087	0.0880054	0.175828	STABLE	-0.580842	-0.673943	BB
MINAR1	21.2434	-0.263337	0.337521	0.495892	STABLE	-0.376229	-0.664968	BB
ZNF644	424.681	-0.263754	0.0503313	0.111222	STABLE	-0.363597	-0.368649	BB
CARNMT1	471.826	-0.265822	0.0418581	0.0951619	STABLE	-0.0214599	-0.209526	BB
NECTIN3	368.266	-0.267838	0.0605201	0.129651	STABLE	-0.0666473	-0.0242172	BB
PTPN21	394.7	-0.267932	0.0508376	0.11211	STABLE	-0.108106	-0.131302	BB
CDH8	5.69297	-0.268852	0.17523	0.303612	STABLE	-0.664897	-0.564902	BB
MBIP	76.6537	-0.269226	0.296179	0.45194	STABLE	-0.219796	-0.307359	BB
PURPL	34.7604	-0.269415	0.32815	0.486317	STABLE	-0.360658	-0.463188	BB
SMIM8	28.2052	-0.269475	0.32844	0.486629	STABLE	-0.39916	-0.286692	BB
NTNG1	40.9023	-0.26974	0.320765	0.478719	STABLE	-0.67398	-0.626219	BB
DPH5	315.082	-0.273123	0.0873753	0.174741	STABLE	-0.0983892	-0.349972	BB
RNF138	309.755	-0.275634	0.0752368	0.15476	STABLE	-0.115063	-0.0257923	BB
AKAP13	347.657	-0.278127	0.0694928	0.145056	STABLE	-0.489411	-0.389504	BB
ATP10A	3.94064	-0.278505	0.106822	0.205843	STABLE	-0.363276	-0.459908	BB
TPTE	74.7448	-0.280577	0.252981	0.40209	STABLE	-1.7693	-1.28634	BB
UTP18	1172.52	-0.281811	0.00179469	0.00624	STABLE	-0.534814	-0.406338	BB
C6orf163	5.63618	-0.282509	0.17464	0.302834	STABLE	-0.298199	-0.359184	BB
GPHN	374.689	-0.282845	0.0438305	0.0988939	STABLE	-0.426768	-0.371472	BB
SNORD50A	2.87236	-0.284154	0.0225907	0.0564319	STABLE	-0.567994	-0.3915	BB
IPO5P1	21.5735	-0.284833	0.300999	0.457343	STABLE	-1.5386	-1.35675	BB
PPM1A	641.964	-0.285509	0.0123113	0.0335187	STABLE	-0.220995	-0.260215	BB
TSHZ2	4.65071	-0.286264	0.133328	0.246049	STABLE	-0.265391	-0.29622	BB
MRPS30	685.477	-0.286515	0.0103117	0.0288363	STABLE	-0.0131788	-0.154771	BB
LINC02475	3.9423	-0.289	0.10639	0.205162	STABLE	-0.275282	-0.186462	BB
FAT3	18.6684	-0.290057	0.292425	0.447448	STABLE	-0.440589	-0.393753	BB
PTPRB	30.1421	-0.29055	0.295847	0.451622	STABLE	-0.409268	-0.624924	BB
CDC40	174.405	-0.29306	0.137779	0.252429	STABLE	-0.140325	-0.096196	BB
TMEM215	4.3985	-0.295767	0.0945082	0.186228	STABLE	-0.177254	-0.296923	BB
TRABD2B	51.1081	-0.295799	0.273784	0.427035	STABLE	-0.109878	-0.163847	BB
ENPP5	14.196	-0.297015	0.264049	0.415572	STABLE	-0.176292	-0.0237237	BB
ALDH1A3	6.744	-0.29879	0.17696	0.305743	STABLE	-0.8261	-0.867304	BB
HAUS6	426.74	-0.299784	0.0385905	0.0888859	STABLE	-0.0406409	-0.11621	BB
BEND5	12.3095	-0.299923	0.251806	0.400731	STABLE	-0.680658	-0.618827	BB
CALHM5	14.9889	-0.3005	0.267905	0.420581	STABLE	-0.49805	-0.498967	BB
MRPL50	268.317	-0.301786	0.0634941	0.134662	STABLE	-0.214859	-0.621102	BB
LINC00653	3.45894	-0.302349	0.0160143	0.0420067	STABLE	-0.463144	-0.458329	BB
SREK1IP1	196.21	-0.302958	0.0948265	0.186653	STABLE	-0.0517322	-0.0976353	BB
GABPB1	302.959	-0.303733	0.0558568	0.121201	STABLE	-0.637172	-0.484885	BB
CEP152	176.096	-0.306613	0.110819	0.211933	STABLE	-0.598503	-0.561147	BB
FGF14	152.421	-0.307178	0.134632	0.248054	STABLE	-0.412115	-0.554179	BB
CACHD1	248.437	-0.309217	0.0768203	0.157378	STABLE	-0.0408764	-0.307704	BB
CEP83	164.136	-0.310048	0.10758	0.206954	STABLE	-0.0787531	-0.289261	BB
DRAM1	127.555	-0.314548	0.140677	0.256522	STABLE	-0.52178	-0.629071	BB
STXBP5-AS1	35.714	-0.317194	0.25567	0.405253	STABLE	-0.670456	-0.699554	BB
SNORD45C	13.4065	-0.319874	0.230079	0.374189	STABLE	-0.453512	-0.117144	BB
SYNDIG1	10.8596	-0.321202	0.202455	0.339123	STABLE	-0.30138	-0.112357	BB
ABHD2	842.366	-0.322514	0.00146273	0.00520998	STABLE	-0.0825286	-0.00782471	BB
BAGE2	17.3555	-0.323098	0.246927	0.394794	STABLE	-0.0799925	-0.324518	BB
KIN	77.7515	-0.324618	0.185841	0.317865	STABLE	-0.530678	-0.500826	BB
TUBE1	104.57	-0.324637	0.14907	0.267835	STABLE	-0.233695	-0.287126	BB
KIAA2026	146.293	-0.325384	0.10915	0.209509	STABLE	-0.166013	-0.473531	BB
TASP1	67.6535	-0.325485	0.197359	0.332174	STABLE	-0.49165	-0.555288	BB
IGF1R	1339.69	-0.326161	0.000198288	0.000864093	STABLE	-0.664898	-0.511491	BB
WDR7	162.362	-0.326202	0.0983251	0.192359	STABLE	-0.0500255	-0.105411	BB
SCAF11	756.417	-0.327774	0.00194437	0.00669911	STABLE	-0.358733	-0.263302	BB
MAP2K4	375.54	-0.328138	0.0199749	0.0506892	STABLE	-0.487926	-0.442801	BB
KIZ	68.6217	-0.329044	0.189545	0.322567	STABLE	-0.171477	-0.256388	BB
PIK3C3	102.221	-0.330043	0.144489	0.261526	STABLE	-0.0775787	-0.0854678	BB
COX10	178.853	-0.330326	0.0770755	0.157759	STABLE	-0.4971	-0.443759	BB
ACVR1C	16.8889	-0.330971	0.227178	0.370362	STABLE	-0.193974	-0.347695	BB
C12orf66	59.2777	-0.332048	0.191346	0.324963	STABLE	-0.126106	-0.377624	BB
NBPF6	31.771	-0.332555	0.240527	0.387037	STABLE	-0.324835	-0.255413	BB
HMG20A	323.946	-0.332814	0.0296636	0.071278	STABLE	-0.233882	-0.0809445	BB
ZNHIT6	295.999	-0.333678	0.0305217	0.0729456	STABLE	-0.114162	-0.188456	BB
GRIK1	6.08316	-0.333909	0.131376	0.243383	STABLE	-0.653562	-0.760697	BB
TUBA8	4.32326	-0.334785	0.0800772	0.162861	STABLE	-0.46783	-0.22275	BB
CEP85L	56.0002	-0.336008	0.201448	0.337809	STABLE	-1.44852	-1.3887	BB
PCNX4	1135.57	-0.337407	0.000306229	0.00127685	STABLE	-0.14231	-0.206545	BB
SFMBT2	91.4028	-0.33762	0.160742	0.284128	STABLE	-0.456499	-0.419549	BB
TAOK3	60.7582	-0.337971	0.198772	0.33409	STABLE	-0.233226	-0.374759	BB
ZNF101	44.1738	-0.339268	0.216186	0.356813	STABLE	-1.358	-0.574641	BB
PCTP	100.079	-0.34011	0.134936	0.248464	STABLE	-0.694781	-0.651516	BB
HMGN2P46	11.6979	-0.341148	0.200912	0.337065	STABLE	-0.577854	-0.668427	BB
ST20-AS1	25.8817	-0.341216	0.234334	0.379586	STABLE	-0.312006	-0.364884	BB
RAB38	31.7156	-0.342117	0.231468	0.375945	STABLE	-0.558466	-0.491743	BB
RIMS2	157.943	-0.342481	0.0925041	0.182892	STABLE	-0.393634	-0.464326	BB
RPGRIP1L	182.318	-0.342569	0.066304	0.139534	STABLE	-0.121376	-0.340566	BB
C1orf52	182.137	-0.343211	0.0708056	0.147223	STABLE	-0.0429516	-0.021393	BB
MAPK6	814.995	-0.344796	0.00156741	0.00554494	STABLE	-0.598824	-0.504952	BB
ST20	19.2134	-0.345207	0.224527	0.367354	STABLE	-0.301807	-0.496097	BB
EEA1	280.694	-0.346236	0.0351494	0.0821639	STABLE	-0.145661	-0.335667	BB
IGSF11	14.0234	-0.347292	0.188679	0.321693	STABLE	-0.167754	-0.300131	BB
ZNF649-AS1	7.46638	-0.347843	0.142471	0.258893	STABLE	-0.341972	-0.390699	BB
SLITRK2	20.5495	-0.348173	0.224412	0.367265	STABLE	-0.304018	-0.433892	BB
DLG2	36.0875	-0.34861	0.219848	0.361419	STABLE	-0.627928	-0.589231	BB
SLC30A4	82.9886	-0.350231	0.165912	0.291097	STABLE	-0.610189	-0.72113	BB
PAX9	10.8537	-0.350739	0.184842	0.316411	STABLE	-0.308672	-0.0552612	BB
CHD6	264.501	-0.352249	0.0295733	0.0710838	STABLE	-0.253024	-0.375457	BB
PHIP	543.54	-0.353243	0.00523848	0.0160238	STABLE	-0.288586	-0.143215	BB
ST6GALNAC5	114.137	-0.354056	0.124048	0.232142	STABLE	-0.434417	-0.456568	BB
DEPDC1-AS1	5.76493	-0.354649	0.101054	0.196661	STABLE	-0.500079	-0.317826	BB
TBPL1	151.274	-0.354905	0.0934762	0.184494	STABLE	-0.103662	-0.422544	BB
C9orf40	210.066	-0.356819	0.0454273	0.101854	STABLE	-0.000786833	-0.309711	BB
MRPL16	290.406	-0.359816	0.0209328	0.0527822	STABLE	-0.214091	-0.558305	BB
FAM160A2	220.283	-0.360748	0.0382875	0.088266	STABLE	-0.483225	-0.379456	BB
C21orf91	190.842	-0.361376	0.0605014	0.129627	STABLE	-0.839558	-0.759379	BB
MEX3C	457.122	-0.361648	0.00592913	0.0178011	STABLE	-0.0349303	-0.0410752	BB
SCAPER	82.0119	-0.361944	0.137354	0.251923	STABLE	-0.57302	-0.348283	BB
FOXN2	338.878	-0.364459	0.0147277	0.0391101	STABLE	-0.0695295	-0.252035	BB
PHF14	255.558	-0.36483	0.0278222	0.0674531	STABLE	-0.161343	-0.281351	BB
PELI2	49.5209	-0.365316	0.187453	0.319991	STABLE	-0.13286	-0.139844	BB
RPE65	116.617	-0.366702	0.0922341	0.182457	STABLE	-0.248141	-0.260488	BB
ZC2HC1A	66.0406	-0.367173	0.156757	0.278166	STABLE	-0.305816	-0.322287	BB
PYGO1	143.08	-0.370765	0.0794994	0.161866	STABLE	-0.97315	-0.839236	BB
LOC100505938	7.8826	-0.371453	0.132919	0.24547	STABLE	-0.411402	-0.322816	BB
C16orf87	82.7351	-0.37176	0.124186	0.232353	STABLE	-0.168114	-0.450408	BB
ZCWPW2	73.3239	-0.371988	0.136747	0.251037	STABLE	-0.302117	-0.314263	BB
ADGRL2	592.287	-0.373071	0.00167907	0.00588752	STABLE	-0.448081	-0.38273	BB
TLNRD1	1023.37	-0.373965	0.000104304	0.000478916	STABLE	-0.131762	-0.479675	BB
MIR186	3.50982	-0.37637	0.0108941	0.0301917	STABLE	-0.439269	-0.575472	BB
LRRC8C	227.837	-0.377649	0.0351943	0.0822442	STABLE	-0.167582	-0.31543	BB
FPGT	63.0846	-0.378982	0.154157	0.27462	STABLE	-0.746026	-0.717982	BB
GAREM1	37.2206	-0.379991	0.181084	0.31157	STABLE	-0.107918	-0.0480412	BB
LINC00707	52.081	-0.381168	0.171174	0.298148	STABLE	-0.484993	-0.495038	BB
MAP7	13.9628	-0.382148	0.173561	0.301394	STABLE	-0.486188	-0.62157	BB
MAB21L1	6.4419	-0.382634	0.0829775	0.167455	STABLE	-0.233058	-0.212904	BB
MTAP	535.783	-0.383642	0.00435479	0.013614	STABLE	-0.287462	-0.185966	BB
NRIP1	261.514	-0.387668	0.025299	0.0623177	STABLE	-0.718133	-0.622239	BB
P2RY1	72.434	-0.388233	0.127424	0.237195	STABLE	-0.268134	-0.0692234	BB
ZRANB2	675.347	-0.389227	0.000814007	0.00307093	STABLE	-0.482307	-0.593828	BB
NKX2-1	18.1157	-0.389353	0.1813	0.311765	STABLE	-0.107276	-0.0720801	BB
SENP6	649.532	-0.38945	0.0016894	0.00591907	STABLE	-0.564173	-0.645497	BB
FAM155A	118.752	-0.390067	0.0742053	0.152983	STABLE	-0.226697	-0.660349	BB
FAM111A-DT	17.737	-0.390104	0.1758	0.304143	STABLE	-0.24757	-0.455301	BB
ZNF808	36.083	-0.394126	0.174173	0.30216	STABLE	-0.142812	-0.16551	BB
COBL	291.106	-0.394759	0.013689	0.0366831	STABLE	-0.0883328	-0.0927681	BB
TASOR2	1331.18	-0.395696	5.38e-06	3.12e-05	STABLE	-0.373094	-0.246159	BB
FOXG1	60.1069	-0.396202	0.143742	0.260599	STABLE	-0.367558	-0.109759	BB
AZI2	355.24	-0.398699	0.00590766	0.0177512	STABLE	-0.267857	-0.248529	BB
ADGRE1	78.8142	-0.403493	0.132855	0.245425	STABLE	-0.0377012	-0.13998	BB
ZEB1	328.682	-0.404705	0.00889353	0.0253171	STABLE	-0.00502068	-0.127262	BB
ZFPM2-AS1	39.7592	-0.409924	0.151158	0.270813	STABLE	-0.288153	-0.329991	BB
ERV3-1	11.1502	-0.410456	0.14065	0.256522	STABLE	-0.0844208	-0.296162	BB
SCO1	345.594	-0.411858	0.00540996	0.0164592	STABLE	-0.205176	-0.211793	BB
TEX9	36.3887	-0.412845	0.154962	0.275758	STABLE	-0.61723	-0.431333	BB
LOC101927751	19.6138	-0.418783	0.158806	0.281226	STABLE	-1.04451	-0.827971	BB
ZNF33A	190.031	-0.419384	0.026311	0.0644277	STABLE	-0.269213	-0.0875762	BB
ZNF292	195.96	-0.422435	0.033525	0.0790152	STABLE	-0.375865	-0.29345	BB
RCCD1	158.046	-0.422704	0.0351745	0.0822122	STABLE	-0.234548	-0.151007	BB
BTG1	72.393	-0.422826	0.107303	0.206529	STABLE	-0.422742	-0.299648	BB
TSSK6	4.40114	-0.424796	0.0369175	0.0855946	STABLE	-0.536412	-0.0941066	BB
TAF4B	140.766	-0.425498	0.0419872	0.0954196	STABLE	-0.0311501	-0.0599922	BB
ZNF558	109.795	-0.42591	0.0665582	0.139956	STABLE	-0.406065	-0.434942	BB
HIRA	1192.89	-0.427587	1.98e-06	1.25e-05	STABLE	-0.368526	-0.131183	BB
ZNF844	30.3199	-0.428365	0.149208	0.267951	STABLE	-0.366945	-0.365976	BB
RMND1	242.343	-0.428775	0.0122993	0.0334957	STABLE	-0.151549	-0.220102	BB
MDN1	1375.66	-0.430968	3.3e-06	1.99e-05	STABLE	-0.0728328	-0.0381661	BB
LCORL	226.18	-0.431316	0.01756	0.0454661	STABLE	-0.338115	-0.00804257	BB
RGMA	62.3285	-0.433666	0.103794	0.200991	STABLE	-0.756799	-0.542073	BB
CASP8AP2	111.639	-0.43369	0.054436	0.118587	STABLE	-0.0611608	-0.060033	BB
C15orf40	297.202	-0.436475	0.00560896	0.0169712	STABLE	-0.214787	-0.171949	BB
ZNF675	18.6098	-0.436803	0.144477	0.261526	STABLE	-2.191	-1.10435	BB
RWDD3	45.2332	-0.438134	0.122266	0.229443	STABLE	-0.552588	-0.338636	BB
KSR1	129.271	-0.439562	0.0397669	0.091112	STABLE	-0.0669699	-0.0654283	BB
ZFHX3	503.391	-0.440785	0.000499415	0.00198384	STABLE	-0.285799	-0.188073	BB
CRBN	101.077	-0.441915	0.0665682	0.13996	STABLE	-0.0769538	-0.212066	BB
KCNQ5	210.083	-0.443116	0.0148323	0.0393593	STABLE	-0.543899	-0.636737	BB
ATP2B1-AS1	14.0407	-0.447983	0.12784	0.237872	STABLE	-0.591309	-0.490348	BB
WDR3	880.235	-0.449618	1.33e-05	7.26e-05	STABLE	-0.0646193	-0.110413	BB
ZNF559	25.1083	-0.450746	0.137479	0.252042	STABLE	-0.501957	-0.625064	BB
REPS1	392.84	-0.454409	0.00188343	0.00651378	STABLE	-0.234305	-0.222765	BB
FLJ36000	134.669	-0.454437	0.0447051	0.100507	STABLE	-0.736393	-0.229594	BB
LRRC1	143.592	-0.455082	0.0317589	0.0754558	STABLE	-0.292917	-0.223983	BB
RPAP2	250.449	-0.46022	0.00772455	0.022433	STABLE	-0.0780615	-0.264142	BB
MRPL46	227.494	-0.466664	0.00839559	0.0240952	STABLE	-0.578545	-0.488059	BB
LYRM2	191.538	-0.466706	0.012186	0.0332416	STABLE	-0.0821916	-0.162189	BB
HS3ST5	6.16698	-0.470971	0.0490638	0.108803	STABLE	-0.490934	-0.273351	BB
STAB2	9.07798	-0.471675	0.0921134	0.182277	STABLE	-0.484306	-0.689795	BB
ZNF625-ZNF20	15.0905	-0.472487	0.120279	0.22639	STABLE	-0.386071	-0.219608	BB
DIP2C	116.788	-0.473543	0.0338474	0.0796691	STABLE	-0.719584	-0.56038	BB
PPP1R12A	667.022	-0.47364	6.15e-05	0.000296095	STABLE	-0.0404117	-0.239931	BB
RGPD3	9.144	-0.475863	0.0901567	0.179335	STABLE	-0.238365	-0.170986	BB
PDZRN3	32.6285	-0.477457	0.114019	0.216982	STABLE	-0.187863	-0.204771	BB
MEF2A	373.58	-0.477693	0.00118312	0.00430491	STABLE	-0.746514	-0.745277	BB
RTTN	112.497	-0.478098	0.0371657	0.0860934	STABLE	-0.104672	-0.0797566	BB
ZNF429	9.97687	-0.481685	0.0927101	0.183205	STABLE	-1.78343	-1.016	BB
PDCD10	209.807	-0.482458	0.0117705	0.0323162	STABLE	-0.0449385	-0.240472	BB
DET1	37.9037	-0.485699	0.10872	0.208838	STABLE	-0.595923	-0.555493	BB
LOC643542	9.27769	-0.486138	0.0875668	0.175047	STABLE	-0.143931	-0.165322	BB
CTXND1	7.47121	-0.487854	0.0520283	0.114362	STABLE	-0.480256	-0.413944	BB
PUS7L	309.316	-0.488673	0.00162865	0.00573156	STABLE	-0.430634	-0.607497	BB
RAMAC	207.158	-0.491074	0.00727059	0.0212819	STABLE	-0.0234247	-0.268836	BB
CNKSR2	53.0752	-0.491797	0.0847209	0.170217	STABLE	-0.112451	-0.0578318	BB
NDUFAF5	94.9639	-0.492093	0.0454001	0.101818	STABLE	-0.443624	-0.614904	BB
PRKCQ-AS1	32.9191	-0.496553	0.105491	0.203643	STABLE	-0.433556	-0.638838	BB
KCNH5	9.47574	-0.501758	0.0815608	0.165196	STABLE	-0.571825	-0.443186	BB
ZFP91-CNTF	294.281	-0.504334	0.00138172	0.00494756	STABLE	-0.171734	-0.506392	BB
MIA2	51.8586	-0.504345	0.081004	0.164269	STABLE	-0.0848458	-0.254768	BB
PRKCQ	74.9126	-0.50465	0.0588752	0.126813	STABLE	-0.439849	-0.402261	BB
TIMP3	626.141	-0.505158	0.000127801	0.000579507	STABLE	-0.0205242	-0.148792	BB
N6AMT1	132.707	-0.506599	0.0207695	0.0524066	STABLE	-0.860338	-0.559758	BB
SRSF12	15.9541	-0.508443	0.104171	0.201586	STABLE	-0.280812	-0.1856	BB
SCAF8	450.531	-0.511952	0.000132542	0.000598623	STABLE	-0.086443	-0.323646	BB
BTBD3	397.417	-0.511974	0.00025179	0.00107063	STABLE	-0.495861	-0.332199	BB
CEP290	224.735	-0.512022	0.00418368	0.0131635	STABLE	-0.438974	-0.421648	BB
TEX10	446.529	-0.51281	0.000178113	0.00078254	STABLE	-0.0074142	-0.417392	BB
LRFN5	7.62972	-0.513865	0.0562876	0.121974	STABLE	-0.497057	-0.380066	BB
C9orf85	55.1971	-0.514333	0.0687667	0.143771	STABLE	-0.109998	-0.126653	BB
ADAMTS17	26.0567	-0.518897	0.10375	0.200942	STABLE	-0.955271	-0.812746	BB
C14orf39	55.4214	-0.520199	0.0769199	0.157494	STABLE	-0.30107	-0.25363	BB
RAB30	101.333	-0.522059	0.0276368	0.0670781	STABLE	-0.0169364	-0.471204	BB
CEP126	36.3263	-0.525067	0.0855093	0.171687	STABLE	-0.283217	-0.509899	BB
ZNF700	54.0292	-0.525186	0.0678598	0.142152	STABLE	-0.510794	-0.259404	BB
RERG	70.1498	-0.529308	0.0533523	0.116709	STABLE	-0.0762339	-0.0047888	BB
DCBLD1	1132.1	-0.529432	6.81e-09	6.27e-08	STABLE	-0.340609	-0.291471	BB
LOC102723753	115.648	-0.530619	0.023412	0.0582362	STABLE	-0.0247605	-0.715158	BB
LOC145783	36.3869	-0.531804	0.0834575	0.168272	STABLE	-0.253857	-0.144049	BB
ZNF20	9.79991	-0.532077	0.0730877	0.151055	STABLE	-0.423089	-0.457327	BB
NET1	393.144	-0.532926	0.000248159	0.00105766	STABLE	-0.490619	-0.313792	BB
NRG4	31.2923	-0.53303	0.0921387	0.182308	STABLE	-0.213791	-0.174332	BB
FSD2	28.8293	-0.533407	0.0925334	0.182925	STABLE	-0.234667	-0.310171	BB
PRRG1	52.6477	-0.534113	0.0612367	0.130848	STABLE	-0.0174515	-0.14383	BB
IFI44L	7.67137	-0.536942	0.0511165	0.112609	STABLE	-0.499596	-0.587581	BB
ZNF701	9.45894	-0.537753	0.0726848	0.150342	STABLE	-0.276901	-0.342719	BB
MIER1	305.544	-0.541637	0.000668444	0.00257181	STABLE	-0.228826	-0.351398	BB
TAF3	163.206	-0.541643	0.00670491	0.0198169	STABLE	-0.567066	-0.350769	BB
ZNF37A	247.653	-0.541865	0.00167785	0.00588539	STABLE	-0.344938	-0.265305	BB
SCN3A	14.0308	-0.542279	0.0843502	0.169659	STABLE	-0.286517	-0.303771	BB
MAFB	4.91414	-0.542896	0.0257206	0.0632026	STABLE	-0.464311	-0.273697	BB
ZNF214	18.3792	-0.544033	0.0924064	0.182744	STABLE	-0.466186	-0.495641	BB
NUDT4	324.186	-0.544111	0.000937921	0.00349359	STABLE	-0.105932	-0.152632	BB
ZNF83	32.8466	-0.544355	0.0840261	0.169119	STABLE	-0.236862	-0.183171	BB
ZFP91	1222.04	-0.545683	1.36e-08	1.2e-07	STABLE	-0.179045	-0.476143	BB
ZNF461	40.3419	-0.546857	0.076545	0.156885	STABLE	-0.0445968	-0.118904	BB
CNKSR3	65.5061	-0.547806	0.0440281	0.0992416	STABLE	-0.425791	-0.468466	BB
SIX4	423.295	-0.548988	7.9e-05	0.000373117	STABLE	-0.0974821	-0.0830233	BB
ALG10B	127.794	-0.550062	0.0119367	0.0327034	STABLE	-0.106712	-0.0182054	BB
ZNF790-AS1	8.2662	-0.55308	0.0599497	0.128656	STABLE	-0.337996	-0.0917	BB
GLCCI1	24.4847	-0.553203	0.0874963	0.174964	STABLE	-0.439916	-0.405657	BB
ZNF699	198.718	-0.55474	0.00344229	0.0110655	STABLE	-0.473304	-0.528629	BB
BRIP1	664.024	-0.556232	2.14e-06	1.34e-05	STABLE	-0.14775	-0.244424	BB
ARNT2	124.911	-0.558228	0.0148816	0.0394419	STABLE	-0.47085	-0.560194	BB
FAXC	32.8314	-0.560266	0.0767212	0.15721	STABLE	-0.516971	-0.510605	BB
FYN	107.621	-0.562941	0.0212964	0.0535599	STABLE	-0.130874	-0.119628	BB
AMY2B	16.011	-0.563845	0.0829511	0.167436	STABLE	-0.74614	-0.509433	BB
KANSL1L	118.277	-0.564495	0.0141598	0.0378014	STABLE	-0.132365	-0.145112	BB
CCDC59	140.612	-0.565307	0.0077714	0.0225343	STABLE	-0.622939	-0.711575	BB
UNC5C	17.9479	-0.566622	0.080938	0.16419	STABLE	-0.00403886	-0.010044	BB
EIF1B	179.323	-0.568691	0.00427633	0.0133901	STABLE	-0.143593	-0.0864541	BB
TPM3P9	67.2595	-0.569357	0.0390921	0.089871	STABLE	-0.303591	-0.253297	BB
TRMT13	127.141	-0.571053	0.012569	0.0340927	STABLE	-0.00564822	-0.502534	BB
MAGEL2	15.9109	-0.574978	0.0806784	0.163843	STABLE	-0.302787	-0.280723	BB
SETBP1	44.8748	-0.57554	0.0705349	0.146761	STABLE	-0.076369	-0.0224456	BB
LRRC39	38.6658	-0.579824	0.0681948	0.142706	STABLE	-0.0396046	-0.401608	BB
ZNF841	88.196	-0.586269	0.0194685	0.0496669	STABLE	-0.11953	-0.150209	BB
FANCM	216.103	-0.587564	0.00116749	0.00425313	STABLE	-0.00455811	-0.128249	BB
TTC14	287.24	-0.58839	0.000282489	0.00118924	STABLE	-0.0264971	-0.14294	BB
DCUN1D5	481.753	-0.591166	1e-05	5.6e-05	STABLE	-0.179179	-0.296629	BB
ZKSCAN2	160.309	-0.591196	0.00356282	0.0113947	STABLE	-0.0763499	-0.132793	BB
SNORD45A	7.07774	-0.599366	0.0313743	0.0746605	STABLE	-0.453512	-0.117144	BB
ZNF527	33.6328	-0.600803	0.0605868	0.129779	STABLE	-0.129811	-0.384877	BB
TIAM1	334.056	-0.60219	9.39e-05	0.000435963	STABLE	-0.624972	-0.526205	BB
VPS33B	99.2315	-0.608105	0.0135089	0.0362643	STABLE	-0.260971	-0.302449	BB
KITLG	218.213	-0.611864	0.00129399	0.00466086	STABLE	-0.696388	-0.578983	BB
NDUFAF4	146.274	-0.613304	0.00495108	0.015254	STABLE	-0.372182	-0.158232	BB
PPP1R9A	63.3689	-0.613932	0.0301123	0.0721657	STABLE	-0.271273	-0.321926	BB
GABPB1-AS1	97.3938	-0.61534	0.0121072	0.0330762	STABLE	-0.724259	-0.617476	BB
DENND1B	117.997	-0.616768	0.00690861	0.0203398	STABLE	-0.0641232	-0.0557991	BB
ZNF736	27.802	-0.616939	0.0658999	0.138881	STABLE	-0.462005	-0.353328	BB
ELAVL2	88.0784	-0.620475	0.014271	0.0380637	STABLE	-0.542607	-0.571967	BB
KCNMB4	37.9898	-0.623651	0.0489641	0.108609	STABLE	-0.570629	-0.541664	BB
HIVEP2	183.321	-0.627338	0.00121346	0.00440123	STABLE	-0.343273	-0.506955	BB
TSPYL4	188.409	-0.631517	0.00105898	0.00389782	STABLE	-0.409386	-0.361249	BB
DTWD1	79.2037	-0.632856	0.0165165	0.0431256	STABLE	-0.772236	-0.768273	BB
ZNF571-AS1	12.1015	-0.633117	0.0561425	0.1217	STABLE	-0.135357	-0.228258	BB
MARK1	140.037	-0.633573	0.00349182	0.0112027	STABLE	-0.0213396	-0.0393603	BB
ZNF521	29.6989	-0.634998	0.0557387	0.121029	STABLE	-0.0907827	-0.0844655	BB
TGFB2-OT1	120.086	-0.644255	0.00501324	0.0154246	STABLE	-0.0266516	-0.0372547	BB
SGO1	193.685	-0.648283	0.000776513	0.00294532	STABLE	-0.0618432	-0.00886033	BB
SOX6	11.6225	-0.649025	0.0558575	0.121201	STABLE	-0.609164	-0.618281	BB
DUXAP8	261.157	-0.653289	0.000140579	0.000630085	STABLE	-1.00601	-0.90689	BB
PAX1	36.7597	-0.658725	0.0414974	0.094482	STABLE	-0.442104	-0.0715612	BB
DACH1	13.7357	-0.666479	0.0554362	0.120426	STABLE	-0.257514	-0.242462	BB
LEO1	130.646	-0.667069	0.00431321	0.0134986	STABLE	-0.341182	-0.360865	BB
CRTC3-AS1	25.7722	-0.668011	0.0515482	0.113389	STABLE	-0.107004	-0.0238163	BB
TFB1M	139.121	-0.668269	0.00412736	0.0130017	STABLE	-0.132414	-0.148804	BB
LTV1	408.113	-0.673784	1.45e-06	9.35e-06	STABLE	-0.376197	-0.236355	BB
FBXL4	62.472	-0.675699	0.0187086	0.0479969	STABLE	-0.415232	-0.341312	BB
MCM9	79.8333	-0.678136	0.0143817	0.0383253	STABLE	-2.5671	-2.58518	BB
TOGARAM1	140.91	-0.679887	0.0024901	0.00832606	STABLE	-0.00906115	-0.199281	BB
CWC22	248.047	-0.681333	9.85e-05	0.000454657	STABLE	-0.0771308	-0.019151	BB
LINC00506	9.55957	-0.683304	0.0388737	0.0894205	STABLE	-0.209445	-0.259254	BB
ZNF441	12.2617	-0.687386	0.0485408	0.10788	STABLE	-0.0421951	-0.430907	BB
ZNF28	98.546	-0.700541	0.00646289	0.0191929	STABLE	-0.23773	-0.24147	BB
RIC1	343.594	-0.701034	4.41e-06	2.6e-05	STABLE	-0.0477132	-0.307376	BB
ATP2B1	516.625	-0.701923	3.6e-08	2.99e-07	STABLE	-0.53905	-0.449808	BB
ZNF138	32.7392	-0.70301	0.03747	0.0866773	STABLE	-0.396577	-0.0621726	BB
LOC100505715	117.59	-0.708475	0.00233506	0.00786101	STABLE	-0.196343	-0.229751	BB
UBE3A	1273.3	-0.71008	7.78e-13	1.19e-11	STABLE	-0.585466	-0.479786	BB
SPATA7	26.3285	-0.713123	0.0429479	0.0972154	STABLE	-0.281642	-0.423861	BB
MAP3K4	370.325	-0.713881	8.65e-06	4.87e-05	STABLE	-0.11117	-0.171355	BB
ZNF285	5.22742	-0.715841	0.019846	0.0504324	STABLE	-0.0323253	-0.25988	BB
MICAL3	1151.73	-0.715861	9.47e-15	1.78e-13	STABLE	-0.285324	-0.128204	BB
RAB23	245.425	-0.717013	3.8e-05	0.000191158	STABLE	-0.20088	-0.563915	BB
LMO4	243.594	-0.718815	5.84e-05	0.000282856	STABLE	-0.380599	-0.210587	BB
GRIP1	87.9759	-0.729218	0.00518573	0.0158856	STABLE	-0.267687	-0.365957	BB
BNC2	108.262	-0.737387	0.0024111	0.00809308	STABLE	-0.0288016	-0.294367	BB
TMEM200C	268.131	-0.737524	2.66e-05	0.000137854	STABLE	-0.0409645	-0.033078	BB
PTGFR	30.0409	-0.739341	0.0351086	0.0821002	STABLE	-0.569269	-0.605768	BB
ALKBH8	203.225	-0.739789	9.83e-05	0.00045418	STABLE	-0.174073	-0.454156	BB
GATA3	27.901	-0.742715	0.0372943	0.0863696	STABLE	-0.597013	-0.268789	BB
CDRT1	19.6844	-0.744993	0.0425486	0.0964448	STABLE	-0.13715	-0.37471	BB
MAP3K5	53.0315	-0.748168	0.0163312	0.0427194	STABLE	-0.415198	-0.484923	BB
BCL2A1	5.41956	-0.758608	0.0184462	0.0474105	STABLE	-0.544471	-0.364121	BB
POC1B-GALNT4	33.3658	-0.759131	0.0285951	0.0690014	STABLE	-0.187878	-0.157833	BB
SHF	73.2762	-0.760439	0.00800242	0.023094	STABLE	-0.279849	-0.452069	BB
SATB2	142.713	-0.764331	0.000792267	0.00299822	STABLE	-0.199599	-0.136558	BB
NHSL1	65.5793	-0.768254	0.00808024	0.0233039	STABLE	-0.149214	-0.224958	BB
LOC101927365	43.9825	-0.769099	0.0194503	0.0496275	STABLE	-0.413943	-0.456696	BB
BAG2	759.936	-0.769776	3.9e-12	5.46e-11	STABLE	-0.0838023	-0.50837	BB
CNOT2	257.491	-0.770505	8.06e-06	4.55e-05	STABLE	-0.584318	-0.631867	BB
ABHD17C	161.282	-0.77382	0.000410454	0.00166233	STABLE	-0.263917	-0.537475	BB
SPAG17	115.89	-0.780779	0.00106862	0.00392906	STABLE	-0.264397	-0.342565	BB
TMEM168	221.796	-0.781897	0.000113845	0.000519195	STABLE	-0.132492	-0.168531	BB
ADAT2	118.083	-0.782437	0.000966808	0.00359165	STABLE	-0.318389	-0.419085	BB
ONECUT2	104.173	-0.782443	0.00177578	0.00618249	STABLE	-0.0678512	-0.029235	BB
ZNF790	25.2166	-0.782569	0.0358228	0.0834919	STABLE	-0.309578	-0.327039	BB
LINC00938	83.8623	-0.787053	0.00329046	0.0106374	STABLE	-0.421774	-0.547233	BB
TRNT1	216.363	-0.788167	1.94e-05	0.000103023	STABLE	-0.0971709	-0.0645113	BB
N4BP1	310.383	-0.788198	7.61e-07	5.13e-06	STABLE	-0.0989599	-0.161116	BB
SASH1	129.356	-0.79596	0.000570458	0.00223297	STABLE	-0.357024	-0.423725	BB
KANK1	118.086	-0.79937	0.000755864	0.00287477	STABLE	-0.455066	-0.620537	BB
MPP6	268.159	-0.801827	2.43e-06	1.5e-05	STABLE	-0.194007	-0.201011	BB
PNISR	703.689	-0.80673	2.48e-12	3.54e-11	STABLE	-0.468392	-0.374008	BB
LINC00999	27.9805	-0.809533	0.0274088	0.0666504	STABLE	-0.268902	-0.131647	BB
RNF180	79.3987	-0.814095	0.00353941	0.0113297	STABLE	-0.150549	-0.215408	BB
ZNF613	27.2754	-0.815451	0.0276197	0.067056	STABLE	-0.2669	-0.30994	BB
TRPS1	138.316	-0.816096	0.000267047	0.00112919	STABLE	-0.319796	-0.419541	BB
CBLB	44.2569	-0.81996	0.0158104	0.0415676	STABLE	-0.0474337	-0.123992	BB
TRPC4	16.2571	-0.822652	0.034907	0.0817232	STABLE	-0.243176	-0.114151	BB
ORC6	368.81	-0.826292	2.55e-08	2.16e-07	STABLE	-0.171068	-0.316267	BB
LOC100129540	77.3236	-0.828598	0.00367611	0.01172	STABLE	-0.27151	-0.329899	BB
GTF2A1	438.505	-0.830254	3.33e-09	3.2e-08	STABLE	-0.052708	-0.20644	BB
RNPC3	68.8119	-0.832826	0.00529786	0.0161694	STABLE	-0.76983	-0.480799	BB
ZC3H12C	163.783	-0.838613	9.71e-05	0.000448712	STABLE	-0.180834	-0.359283	BB
DNAJA2	658.607	-0.839003	1.05e-12	1.58e-11	STABLE	-0.137946	-0.26474	BB
GPATCH2	92.9272	-0.839511	0.00243577	0.00816388	STABLE	-0.0384523	-0.0491699	BB
TBC1D30	26.2249	-0.845935	0.0257933	0.0633557	STABLE	-0.0297374	-0.215392	BB
SRSF6	1137.47	-0.85603	2.85e-20	9.22e-19	STABLE	-0.0333663	-0.0254564	BB
LRRC69	11.6836	-0.858542	0.0322664	0.0764545	STABLE	-0.244649	-0.308806	BB
ZNF614	166.86	-0.860418	3.77e-05	0.000189535	STABLE	-0.185264	-0.168719	BB
BACH2	19.6762	-0.861661	0.0292635	0.0704335	STABLE	-0.327485	-0.342427	BB
PCED1B	189.062	-0.861806	2.15e-05	0.000113256	STABLE	-0.16225	-0.309435	BB
ZNF286A	103.529	-0.862682	0.000940725	0.00350332	STABLE	-0.121217	-0.142663	BB
DIO2	51.382	-0.864322	0.00711586	0.0208792	STABLE	-0.364007	-0.333964	BB
LIN28B	161.494	-0.864861	5.9e-05	0.000285696	STABLE	-0.402355	-0.389387	BB
GABPB1-IT1	28.842	-0.868621	0.0196382	0.0500297	STABLE	-0.681492	-0.459375	BB
MBD2	328.206	-0.869501	3.05e-08	2.55e-07	STABLE	-0.00643094	-0.0584173	BB
ZNF529-AS1	34.684	-0.873796	0.0158134	0.0415695	STABLE	-0.121093	-0.0579056	BB
ZNF471	23.7885	-0.878229	0.0250152	0.0617271	STABLE	-0.0561699	-0.142703	BB
RASGRF1	297.108	-0.883701	7.27e-08	5.76e-07	STABLE	-0.411126	-0.287438	BB
LRRC8B	393.802	-0.884806	3.78e-09	3.61e-08	STABLE	-0.240664	-0.390599	BB
ZHX3	197.647	-0.885063	4.85e-06	2.83e-05	STABLE	-0.0777102	-0.368608	BB
ZNF761	46.8523	-0.894355	0.00773903	0.0224638	STABLE	-0.19716	-0.175428	BB
SYDE2	155.598	-0.89627	0.000112678	0.000514517	STABLE	-0.0911611	-0.281432	BB
LRRC4C	270.391	-0.897858	1.65e-07	1.24e-06	STABLE	-0.385761	-0.423326	BB
CCN2	1636.33	-0.899224	1.21e-21	4.37e-20	STABLE	-0.380552	-0.567686	BB
ZNF823	11.1316	-0.902567	0.028794	0.0694446	STABLE	-0.498671	-0.333986	BB
OTULIN	314.235	-0.906727	1.84e-08	1.59e-07	STABLE	-0.0430935	-0.435327	BB
C18orf21	57.3612	-0.908587	0.00451158	0.0140447	STABLE	-0.256544	-0.093327	BB
ADCY8	7.34016	-0.913373	0.0209742	0.0528645	STABLE	-0.20647	-0.201804	BB
TRAF3IP2	53.4571	-0.913964	0.00635579	0.0189262	STABLE	-0.035744	-0.0159181	BB
TMEM121B	17.3512	-0.915509	0.0273149	0.066484	STABLE	-0.510878	-0.422201	BB
C12orf29	107.029	-0.916073	0.000257405	0.00109298	STABLE	-0.643282	-0.496131	BB
ZNF107	101.779	-0.922736	0.000320425	0.00133022	STABLE	-0.258696	-0.195693	BB
CHD9	478.309	-0.925528	2.76e-10	3.05e-09	STABLE	-0.219992	-0.352427	BB
COX10-AS1	40.0627	-0.926281	0.00872138	0.0249009	STABLE	-0.567505	-0.546577	BB
PRMT6	388.845	-0.929919	1.76e-10	2e-09	STABLE	-0.373181	-0.206051	BB
ARAP2	304.779	-0.933645	2.02e-08	1.74e-07	STABLE	-0.178452	-0.0525086	BB
SRGAP1	148.17	-0.938285	2.71e-05	0.000140324	STABLE	-0.23362	-0.539057	BB
LINC00680	62.6415	-0.945759	0.00215126	0.00730971	STABLE	-0.784088	-0.74924	BB
ZNF350	18.3578	-0.950167	0.0242993	0.0601478	STABLE	-0.198992	-0.265169	BB
C18orf54	121.961	-0.954194	0.000140511	0.000629931	STABLE	-0.0207115	-0.0868414	BB
OBI1-AS1	83.3169	-0.954539	0.000581033	0.00227144	STABLE	-0.385398	-0.408749	BB
ZNF420	75.1966	-0.959513	0.000879535	0.00329428	STABLE	-0.173986	-0.305532	BB
ASB7	123.725	-0.964523	6.9e-05	0.000328808	STABLE	-0.516172	-0.64875	BB
CYP2R1	40.2786	-0.968952	0.00769996	0.0223806	STABLE	-0.232907	-0.552109	BB
ZNF24	427.242	-0.969945	4.85e-12	6.73e-11	STABLE	-0.0651362	-0.0327673	BB
PHF3	645.746	-0.970981	4.82e-16	1.04e-14	STABLE	-1.14974	-1.1324	BB
PANX1	460.189	-0.973991	1.04e-12	1.57e-11	STABLE	-0.110987	-0.142	BB
MSANTD4	179.789	-0.976737	2.01e-06	1.26e-05	STABLE	-0.354322	-0.225014	BB
LOC101929709	15.3533	-0.983491	0.023047	0.0574065	STABLE	-0.0996661	-0.0810088	BB
ZNF525	51.3899	-0.987356	0.00301224	0.0098374	STABLE	-0.126517	-0.22773	BB
TMEM243	100.918	-0.993047	0.000137828	0.000619121	STABLE	-0.0175812	-0.0553495	BB
FANCB	46.4574	-0.995455	0.00568394	0.0171724	STABLE	-0.0932216	-0.236075	BB
ZNF451	439.05	-1.00518	6.67e-12	9.12e-11	STABLE	-0.167795	-0.347747	BB
ZNF607	28.1081	-1.00549	0.0110039	0.0304806	STABLE	-0.310004	-0.162922	BB
GOPC	565.357	-1.01425	1.05e-15	2.19e-14	STABLE	-0.325639	-0.270794	BB
ZNF615	38.641	-1.01702	0.00556418	0.016858	STABLE	-0.379672	-0.370433	BB
RFX7	289.756	-1.02152	2.36e-09	2.3e-08	STABLE	-0.601165	-0.453629	BB
ARGLU1	436.489	-1.02749	2.25e-13	3.62e-12	STABLE	-0.136143	-0.181673	BB
CECR7	97.3637	-1.02797	0.000141743	0.000634365	STABLE	-0.809117	-0.669421	BB
AEN	613.34	-1.03404	1.2e-16	2.74e-15	STABLE	-0.438064	-0.336061	BB
TTK	245.587	-1.04122	3.04e-08	2.54e-07	STABLE	-0.499751	-0.247808	BB
PEAK1	545.279	-1.04187	5.33e-16	1.15e-14	STABLE	-0.419415	-0.130324	BB
ZNF267	126.352	-1.04644	1.7e-05	9.11e-05	STABLE	-0.227159	-0.355174	BB
NLGN1	14.7584	-1.0473	0.0210083	0.0529431	STABLE	-0.258687	-0.245141	BB
ZNF562	111.769	-1.04825	5.79e-05	0.000280644	STABLE	-0.560634	-0.399518	BB
HUNK	195.948	-1.05227	4.97e-07	3.46e-06	STABLE	-0.947365	-0.631617	BB
ZNF569	99.1966	-1.05341	0.000105677	0.000484365	STABLE	-0.199394	-0.279153	BB
LYSMD4	92.1912	-1.06693	9.5e-05	0.000440365	STABLE	-0.609485	-0.596452	BB
ZNF568	70.9822	-1.06945	0.000584964	0.00228582	STABLE	-0.176832	-0.240922	BB
MIS18BP1	684.927	-1.07167	2.81e-17	6.85e-16	STABLE	-0.0028532	-0.263475	BB
GRB10	487.413	-1.07178	1.35e-14	2.5e-13	STABLE	-0.0819045	-0.0317514	BB
GALNT4	30.4421	-1.0793	0.00697172	0.0205124	STABLE	-0.16569	-0.224581	BB
SCAF4	452.297	-1.08695	4.44e-15	8.64e-14	STABLE	-0.951907	-0.645225	BB
KIF16B	102.715	-1.08963	8.98e-05	0.000418924	STABLE	-0.69668	-0.539575	BB
ZNF266	90.0677	-1.0904	9.79e-05	0.00045233	STABLE	-0.871616	-0.631376	BB
AMIGO2	1563.95	-1.09194	1.95e-35	2.05e-33	STABLE	-0.0821267	-0.0676921	BB
GVINP1	26.2524	-1.09813	0.00868399	0.0248097	STABLE	-0.24469	-0.549892	BB
ZNF540	12.7924	-1.10481	0.0186745	0.0479296	STABLE	-0.167245	-0.210296	BB
ZFP28	90.685	-1.1094	7e-05	0.000333352	STABLE	-0.0930333	-0.200468	BB
PLEKHA8P1	25.6273	-1.11351	0.00877545	0.0250278	STABLE	-0.292196	-0.407906	BB
ZNF829	44.6013	-1.11445	0.00209312	0.00713878	STABLE	-0.259643	-0.229136	BB
ADAMTS1	13.4164	-1.11779	0.0182312	0.0469241	STABLE	-1.09051	-0.347701	BB
ZNF845	96.6839	-1.11781	3.56e-05	0.000180644	STABLE	-0.24024	-0.128782	BB
TCEANC	7.12531	-1.12363	0.0192182	0.0491522	STABLE	-0.0204178	-0.0181458	BB
ZNF680	31.1397	-1.1312	0.00510212	0.0156611	STABLE	-0.386975	-0.206542	BB
SALL1	260.794	-1.14423	3.23e-10	3.54e-09	STABLE	-0.457404	-0.0210539	BB
PET117	25.4688	-1.15072	0.00712821	0.0209121	STABLE	-0.0412556	-0.251794	BB
ZNF320	118.157	-1.16418	3.04e-06	1.85e-05	STABLE	-0.223897	-0.262919	BB
PPM1L	22.4278	-1.16591	0.0102182	0.0286099	STABLE	-0.217672	-0.2571	BB
PMP22	272.609	-1.17103	1.56e-09	1.56e-08	STABLE	-0.356825	-0.282492	BB
ZNF136	28.9896	-1.17244	0.00499641	0.0153781	STABLE	-0.683095	-0.394179	BB
ESF1	284.372	-1.17884	7.65e-12	1.04e-10	STABLE	-0.473866	-0.482177	BB
DCLK3	30.6785	-1.1818	0.00437732	0.0136687	STABLE	-0.0807439	-0.223199	BB
AURKAP1	16.8371	-1.18336	0.0128094	0.0346312	STABLE	-0.125434	-0.151642	BB
KCNV1	28.3001	-1.19207	0.00540693	0.0164527	STABLE	-0.456393	-0.46352	BB
FIGNL1	218.497	-1.19222	7.98e-10	8.33e-09	STABLE	-0.225051	-0.00407167	BB
TMEM74	29.1179	-1.19398	0.00466503	0.0144752	STABLE	-0.668862	-0.773601	BB
ASB13	84.515	-1.19614	3.6e-05	0.000181944	STABLE	-0.427914	-0.243745	BB
CDYL2	367.627	-1.19992	1.36e-13	2.24e-12	STABLE	-0.183294	-0.314828	BB
ZNF337	82.5397	-1.20016	3.85e-05	0.000193472	STABLE	-0.583173	-0.339362	BB
MIOS	282.261	-1.20027	3.55e-12	5e-11	STABLE	-0.17158	-0.247502	BB
MEIS1	43.8658	-1.21955	0.0010347	0.00381588	STABLE	-0.154838	-0.0433302	BB
PRSS23	32.1939	-1.22382	0.00374419	0.0119141	STABLE	-0.063985	-0.183563	BB
ZNF470	50.7964	-1.23268	0.000498975	0.00198253	STABLE	-0.400617	-0.489811	BB
ZNF18	23.3603	-1.23311	0.00631647	0.0188276	STABLE	-0.356695	-0.552711	BB
ZFP14	29.4047	-1.23531	0.00437017	0.0136511	STABLE	-0.252213	-0.0617305	BB
FAM181B	17.5086	-1.24593	0.0102373	0.0286547	STABLE	-0.350327	-0.366636	BB
LINP1	23.566	-1.25742	0.00545531	0.0165778	STABLE	-0.399734	-0.462716	BB
TSHZ3	162.474	-1.26379	4.49e-08	3.67e-07	STABLE	-0.1007	-0.0547503	BB
ZNF189	95.9686	-1.26978	6.57e-06	3.77e-05	STABLE	-0.161551	-0.511136	BB
ARHGAP42	87.9692	-1.276	9.68e-06	5.41e-05	STABLE	-0.276655	-0.253567	BB
CDC7	209.131	-1.28329	1.58e-10	1.81e-09	STABLE	-0.180712	-0.409036	BB
BDNF-AS	32.4492	-1.28906	0.00207686	0.00709261	STABLE	-0.347611	-0.347679	BB
ZNF440	37.7266	-1.29225	0.00124585	0.00450876	STABLE	-0.620776	-0.324261	BB
LRIG3	64.2962	-1.29253	0.000159424	0.000705017	STABLE	-0.699388	-0.728554	BB
ITGB8	87.5909	-1.29308	7.49e-06	4.25e-05	STABLE	-0.272732	-0.286652	BB
CCDC39	31.678	-1.29327	0.00220842	0.00748162	STABLE	-0.0928445	-0.2266	BB
DDX10	421.537	-1.29927	2.06e-19	6.07e-18	STABLE	-0.198414	-0.278907	BB
DLGAP1-AS1	30.1515	-1.30482	0.00305551	0.00995732	STABLE	-0.0432195	-0.0140072	BB
SNHG5	106.339	-1.30591	2.18e-06	1.36e-05	STABLE	-0.566047	-0.361272	BB
TMEM200A	100.095	-1.30934	1.85e-06	1.17e-05	STABLE	-0.47992	-0.654737	BB
DMRTA1	53.9546	-1.31022	0.000202953	0.000882107	STABLE	-0.764672	-0.265867	BB
ZNF799	11.4724	-1.31845	0.0149151	0.0394985	STABLE	-0.396077	-0.524687	BB
NR2F2	298.424	-1.32778	1.11e-13	1.86e-12	STABLE	-0.844554	-0.42704	BB
CGAS	149.784	-1.328	9.89e-09	8.87e-08	STABLE	-0.2753	-0.317183	BB
CREBZF	464.744	-1.32874	3.66e-20	1.17e-18	STABLE	-0.191277	-0.338819	BB
TRMT5	321.253	-1.34231	1.96e-15	3.97e-14	STABLE	-0.199991	-0.201849	BB
LINC01583	27.5132	-1.34945	0.00248634	0.008315	STABLE	-0.506488	-0.609811	BB
AURKA	691.978	-1.35585	2.99e-26	1.72e-24	STABLE	-0.0187656	-0.0291225	BB
KIF18A	287.588	-1.3811	3.11e-14	5.5e-13	STABLE	-0.100091	-0.270814	BB
ZNF813	36.5625	-1.38481	0.00073467	0.00280411	STABLE	-0.24682	-0.204232	BB
ZNF765	63.3816	-1.38492	3.39e-05	0.0001725	STABLE	-0.145287	-0.0180077	BB
TNFAIP3	214.175	-1.39406	1.75e-12	2.54e-11	STABLE	-0.0133769	-0.142719	BB
KLHL25	133.981	-1.40483	8.82e-08	6.9e-07	STABLE	-0.664003	-0.346647	BB
ARID2	285.959	-1.40637	2.25e-15	4.5e-14	STABLE	-0.304244	-0.485424	BB
BARD1	212.812	-1.40782	1.03e-12	1.55e-11	STABLE	-0.141173	-0.23183	BB
RNF146	48.8421	-1.41324	0.000203593	0.00088447	STABLE	-0.43019	-0.707914	BB
MTFR2	67.153	-1.41648	2.49e-05	0.000129673	STABLE	-0.319087	-0.30842	BB
NAV3	340.589	-1.42335	1.13e-18	3.09e-17	STABLE	-0.634658	-0.68237	BB
HDAC9	142.833	-1.4301	3.33e-09	3.2e-08	STABLE	-0.230734	-0.372202	BB
RABGGTB	536.875	-1.43077	1.42e-26	8.4e-25	STABLE	-0.457245	-0.155874	BB
SYBU	51.3394	-1.43876	0.000343912	0.00141771	STABLE	-0.0941197	-0.479154	BB
ASF1A	132.054	-1.44383	6.51e-09	6.01e-08	STABLE	-2.46081	-2.50568	BB
ZNF227	124.433	-1.4619	2.27e-08	1.94e-07	STABLE	-0.112408	-0.208307	BB
ZNF383	37.8278	-1.46766	0.000436639	0.00175784	STABLE	-0.231449	-0.100906	BB
TRIM68	72.1662	-1.46901	5.02e-06	2.93e-05	STABLE	-0.221675	-0.47465	BB
ZNF766	66.0256	-1.47078	1.55e-05	8.4e-05	STABLE	-0.176404	-0.204355	BB
FSIP2	11.7209	-1.47764	0.0106329	0.0295894	STABLE	-0.330572	-0.341434	BB
KAT14	69.6789	-1.49005	5.14e-06	2.99e-05	STABLE	-0.0584057	-0.271414	BB
ZNF215	95.4756	-1.49798	3.44e-07	2.45e-06	STABLE	-0.483631	-0.649511	BB
AKIRIN2	131.752	-1.50065	1.4e-09	1.41e-08	STABLE	-0.229575	-0.111276	BB
COIL	341.506	-1.50989	1.87e-20	6.18e-19	STABLE	-0.0295131	-0.187379	BB
SNHG30	37.3822	-1.51517	0.00036626	0.00150135	STABLE	-0.00443758	-0.256443	BB
KIAA1586	63.3505	-1.52363	1.13e-05	6.27e-05	STABLE	-0.024443	-0.375466	BB
ZNF573	17.5492	-1.5383	0.00420542	0.0132066	STABLE	-0.302394	-0.230239	BB
PIGA	58.1958	-1.5441	3.12e-05	0.000159545	STABLE	-0.180889	-0.11107	BB
ZNF836	8.78612	-1.55066	0.0121921	0.0332533	STABLE	-0.352086	-0.095186	BB
ORC5	152.775	-1.55127	5.15e-11	6.3e-10	STABLE	-0.0756409	-0.348376	BB
ATXN7L3B	419.572	-1.55573	1.91e-25	1.01e-23	STABLE	-0.810052	-0.735618	BB
ZNF426	83.0049	-1.56618	3.63e-07	2.58e-06	STABLE	-0.441998	-0.517049	BB
FAM111A	416.102	-1.57936	1.09e-25	5.89e-24	STABLE	-0.291525	-0.623811	BB
ABHD13	89.0044	-1.58911	1.31e-07	9.96e-07	STABLE	-0.0808053	-0.382043	BB
ETAA1	99.2438	-1.61002	2.79e-07	2.02e-06	STABLE	-0.0770292	-0.151813	BB
ZNF226	70.4798	-1.61661	4e-06	2.38e-05	STABLE	-0.0122632	-0.247327	BB
CECR2	198.636	-1.6178	7.55e-14	1.29e-12	STABLE	-0.572206	-0.496322	BB
SYNM	12.2587	-1.62891	0.00773969	0.0224638	STABLE	-0.743108	-0.602643	BB
ZNF235	31.3465	-1.62901	0.00103618	0.0038198	STABLE	-0.0396772	-0.397933	BB
ZNF567	56.0815	-1.64164	7.05e-06	4.02e-05	STABLE	-0.40151	-0.169631	BB
FZD4	97.4116	-1.65316	1.01e-08	9.08e-08	STABLE	-0.239023	-0.288147	BB
ZNF616	35.9622	-1.68709	0.000179282	0.000787294	STABLE	-0.301703	-0.319346	BB
PLCL2	40.1145	-1.68818	6.39e-05	0.00030625	STABLE	-0.266792	-0.277278	BB
ERC2	30.4883	-1.71293	0.000272274	0.00114996	STABLE	-0.00816237	-0.0391761	BB
TXNL4B	120.739	-1.71448	9.3e-11	1.11e-09	STABLE	-0.0319055	-0.0103609	BB
BDNF	89.9122	-1.71607	1.85e-08	1.6e-07	STABLE	-0.318109	-0.228962	BB
FBXO30	181.397	-1.71891	6.12e-15	1.17e-13	STABLE	-0.721364	-0.505663	BB
ZNF561	115.279	-1.71919	2.5e-10	2.78e-09	STABLE	-0.136841	-0.634776	BB
[truncated: 86 more rows]
