# Supplementary material for: Chemical-induced phase transition and global conformational reorganization of chromatin
Source: Nat Commun. 2023 Sep 9;14:5556. doi: 10.1038/s41467-023-41340-4 (PMC10492836; doi:10.1038/s41467-023-41340-4)
Supplement: Supplementary file 7 — Supplementary Data 4 [file 41467_2023_41340_MOESM7_ESM.xlsx]

## Sheet: Adriamycin_Table S2_TE
Transposable elements ID	Species	Counts	Control #1	Control #2	Etop #1	Etopo #2	Adria #1	Adria #2
ACRO1:acro:Satellite	Satellite	104	1218.3	914.846	986.511	1024.58	116.455	114.216
D20S16:Satellite:Satellite	Satellite	382	37.7959	30.7092	67.7177	59.0561	14.9609	6.29932
FordPrefect:hAT-Tip100:DNA	DNA	626	219.327	201.362	297.926	248.521	79.347	64.3759
HERV1_I-int:ERV1:LTR	LTR	53	169.084	123.174	137.731	155.647	49.2696	34.7126
HERV1_LTRb:ERV1:LTR	LTR	10	11.6498	6.35442	18.0042	8.47256	0	0
HERV9NC-int:ERV1:LTR	LTR	258	698.732	541.965	489.336	425.51	270.983	189.24
HERVFH19-int:ERV1:LTR	LTR	114	32	22	23	20	7	3
HERVIP10B3-int:ERV1:LTR	LTR	256	933.041	650.269	558.13	495.645	243.586	199.105
HERVIP10F-int:ERV1:LTR	LTR	328	180	125	150	147	44	48
HERVIP10FH-int:ERV1:LTR	LTR	443	1023.29	688.754	485.407	400.133	154.806	123.32
HERVK11-int:ERVK:LTR	LTR	302	164.605	165.725	176.923	211.635	47.03	42.551
HERVK14-int:ERVK:LTR	LTR	437	113	102	181	154	31	31
HERVK3-int:ERVK:LTR	LTR	368	437.827	302.336	571.079	557.642	148.928	113.096
HSAT4:centr:Satellite	Satellite	112	368.29	288.194	173.665	162.437	83.8383	83.0898
HUERS-P2-int:ERV1:LTR	LTR	267	47.1591	23.2053	53.8961	53.1475	9.73124	10.4798
L1M2a:L1:LINE	LINE	461	524.049	360.564	844.301	583.396	203.797	108.617
L1M3b:L1:LINE	LINE	633	105.546	89.0782	107.044	62.1302	38.1764	32.9365
LSAU:Satellite:Satellite	Satellite	202	30.7092	25.1973	50.3946	50.3946	11.0238	2.36225
LTR108d_Mam:ERVL:LTR	LTR	68	67.7177	37.7959	6.29932	20.4728	7.08674	6.29932
LTR10B1:ERV1:LTR	LTR	179	130.249	97.3124	55.3932	53.1475	14.2226	8.98268
LTR10F:ERV1:LTR	LTR	447	123.512	59.136	71.1129	63.6273	30.6908	22.4567
LTR19C:ERV1:LTR	LTR	140	148.928	100.779	127.653	100.779	40.3115	36.9522
LTR1B0:ERV1:LTR	LTR	93	27.5502	19.6787	48.5407	27.5502	2.62382	5.24765
LTR1C1:ERV1:LTR	LTR	74	28.3469	20.4728	19.6854	11.8112	3.93708	3.14966
LTR1F2:ERV1:LTR	LTR	139	31.7721	13.7679	32.8312	13.7679	7.41349	2.11814
LTR35:ERV1:LTR	LTR	117	41.3037	30.713	21.1814	20.1223	0	6.35442
LTR38:ERV1:LTR	LTR	275	19.6787	36.7335	35.4216	26.2382	7.87147	5.24765
LTR46-int:ERV1:LTR	LTR	79	48.6562	35.9307	25.4509	35.9307	11.9769	6.73701
LTR53B:ERVL:LTR	LTR	206	42.551	23.515	45.9103	42.551	4.47905	5.59881
LTR72:ERV1:LTR	LTR	165	85.2743	65.5956	94.4577	99.7053	32.7978	14.431
MER110-int:ERV1:LTR	LTR	1293	28.4452	27.6966	26.1995	27.6966	8.23412	8.23412
MER125:DNA:DNA	DNA	398	23.2053	10.4798	8.23412	4.49134	2.24567	2.24567
MER34C2:ERV1:LTR	LTR	133	171.569	138.738	156.742	159.92	42.3628	37.0675
MER47C:TcMar-Tigger:DNA	DNA	604	306.987	244.016	271.566	297.804	93.1458	64.2837
MER4E:ERV1:LTR	LTR	751	259.785	188.12	221.713	141.09	90.7008	72.7846
MER57E2:ERV1:LTR	LTR	754	14	25	40	21	3	0
MER57E3:ERV1:LTR	LTR	81	65.5956	62.9718	78.7147	74.779	7.87147	6.55956
MER61-int:ERV1:LTR	LTR	296	591	425	820	704	221	153
MER61E:ERV1:LTR	LTR	1169	86.8438	65.6624	78.3712	64.6033	26.4768	21.1814
MER87B:ERV1:LTR	LTR	325	96	60	89	57	27	25
MER95:ERV1:LTR	LTR	221	47.6582	19.0633	87.9028	21.1814	8.47256	4.23628
MER97c:hAT-Tip100:DNA	DNA	144	15.7483	18.898	34.6463	14.9609	3.93708	3.93708
MLT-int:ERVL-MaLR:LTR	LTR	229	97.4345	54.0126	111.202	77.3121	9.53163	13.7679
MLT1-int:ERVL-MaLR:LTR	LTR	409	30	17	42	32	3	7
MLT1F-int:ERVL-MaLR:LTR	LTR	259	111.026	61.4184	92.1276	61.4184	34.6463	22.0476
MLT2B5:ERVL:LTR	LTR	531	351.605	287.779	71.6648	49.2696	20.1557	32.4731
MSTC-int:ERVL-MaLR:LTR	LTR	384	20.9596	24.7024	22.4567	12.7255	5.98845	2.99423
MamRep1527:LTR:LTR	LTR	223	60.6331	52.399	65.873	73.3585	19.4625	18.7139
SAR:Satellite:Satellite	Satellite	14	34.1097	38.0455	19.6787	24.9263	2.62382	1.31191
Tigger17:TcMar-Tigger:DNA	DNA	105	119.384	68.2194	160.053	104.953	24.9263	32.7978
