# Supplementary material for: Chemical-induced phase transition and global conformational reorganization of chromatin
Source: Nat Commun. 2023 Sep 9;14:5556. doi: 10.1038/s41467-023-41340-4 (PMC10492836; doi:10.1038/s41467-023-41340-4)
Supplement: Supplementary file 14 — Source Data [file 41467_2023_41340_MOESM14_ESM.xlsx]

## Sheet: Fig.1a
fig.1.a

## Sheet: fig.1b
fig.2.b

## Sheet: fig.1c
fig.1.c

## Sheet: fig.1d
		RDF			L-function
NC	r	g (r)	SD		L (r)- r	SD
	0.2	96.421	7.24063		2.90493	2.36773
	0.4	103.911	9.11662		1.35828	2.3115
	0.6	106.475	5.08243		2.56534	0.968751
	0.8	100.603	6.52467		-0.253699	1.29658
	1	100.38	5.11389		-0.257563	1.58098
	1.2	101.216	8.13271		1.0259	1.39443
	1.4	98.9228	8.15855		0.65764	1.92604
	1.6	100.685	8.26716		-1.02694	2.16892
	1.8	101.176	9.5487
Adriamycin	0.2	148.566	17.3501		21.4017	2.94734
	0.4	127.165	14.2321		28.132	3.22581
	0.6	99.0327	15.6174		19.9613	3.22084
	0.8	79.0714	14.2179		6.67204	1.79106
	1	72.3993	11.4294		0.58325	2.37242
	1.2	71.8161	6.67729		-1.61921	2.79363
	1.4	73.4353	3.94788		0.27	5.05284
	1.6	71.6737	5.94651		1.96625	1.10982
	1.8	69.7075	7.72007

## Sheet: fig.1e
Figure 1e

## Sheet: fig.1f
Figure 1f

## Sheet: fig.1g
fig.1.g	fig.1.g

## Sheet: fig.1h
Figure 1h
											Postive			Negative			P value
										Cardiomyocyte	83	75	73	73	55	73	0.211664
										Hepatocyte	13	11.7	9.6	68.3	73.3	75	1.1e-05
											Cardiomyocyte	Non-Cardiomyocyte	Hepatocyte	Non-Hepatocyte
										condensed chromatin	63	70	1	65
										Non-condensed chromatin	15	9	108	14

## Sheet: fig.2a
fig.2.a

## Sheet: fig.2b
fig.2.b		Also refer to Supplementary Movie 2
	time	intensity			time	intensity
	0.013	147.648	0		0.01	89.3125	0
	1.013	146.746	0		1.011	89.3975	0
	2.013	146.635	0		2.01	89.4038	0
	3.014	147.036	0		3.01	89.9825	0
	4.013	145.781	0		4.011	88.9838	0
	5.013	145.386	0		5.01	89.0775	0
	6.107	124.646	0		6.102	69.0738	0
	8.107	97.1462	0		8.103	51.6487	0
	10.108	91.5138	0		10.103	49.1675	0
	12.107	90.01	21.81		12.103	49.93	12.8859
	14.108	91.0687	21.9656		14.104	51.5363	13.7051
	16.108	93.7537	22.3346		16.103	53.18	14.6462
	18.107	97.0438	23.6536		18.103	55.8713	15.0818
	20.108	99.0337	24.0544		20.104	56.93	15.7194
	22.107	101.535	23.7308		22.103	59.2125	17.8535
	24.107	104.135	24.8342		24.103	60.5388	18.6917
	26.108	107.093	25.7769		26.103	62.2475	18.1364
	28.107	109.674	26.4797		28.103	64.0312	18.8827
	30.107	112.016	26.3229		30.103	65.2975	19.7484
	32.108	113.889	26.9193		32.103	66.5187	19.6345
	34.107	115.639	27.4379		34.103	67.4087	20.3979
	36.107	117.244	26.5191		36.103	68.7525	21.0052
	38.108	120.264	27.345		38.103	70.1713	21.1451
	40.107	121.186	28.5936		40.103	71.2163	20.9455
	42.107	122.882	28.7684		42.102	71.68	21.1827
	44.107	125.395	28.4594		44.103	72.74	21.3299
	46.107	125.421	28.4002		46.103	72.9625	21.5561
	48.107	126.506	28.873		48.102	74.12	21.9575
	50.107	128.799	28.736		50.103	74.7613	21.8113
	52.107	128.643	28.8237		52.103	75.38	22.159
	54.108	130.151	28.9246		54.103	75.5625	22.3928
	56.107	131.537	29.2752		56.103	76.0438	22.0587
	58.107	131.291	29.2606		58.102	76.9313	22.626
	60.107	131.95	29.0321		60.103	77.5875	22.3403
	62.107	132.88	29.8588		62.103	77.9	22.9585
	64.107	133.884	29.2453		64.102	77.885	22.5884
	66.107	134.567	28.9897		66.103	78.5288	22.6551
	68.107	134.45	29.5927		68.102	79.3213	23.5235
	70.107	136.071	29.2525		70.102	79.0337	22.9279
	72.107	135.299	30.7857		72.103	78.8037	23.0604
	74.107	137.22	29.6504		74.102	79.0787	24.5297
	76.106	137.629	29.8221		76.102	79.0925	23.8578
	78.107	137.39	29.9907		78.103	79.2987	23.791
	80.107	138.259	29.6882		80.102	79.3425	23.1848
	82.106	138.398	29.1787		82.102	80.4575	23.9692
	84.107	139.695	30.1637		84.103	80.0625	23.7234
	86.107	140.179	30.2013		86.102	79.6375	22.7037
	88.106	139.451	28.9225		88.102	80.61	23.4768
	90.107	139.36	29.43		90.102	79.9712	24.4926
	92.106	139.451	30.1298		92.102	80.3888	24.282
	94.107	140.812	29.9449		94.102	79.825	24.3106
	96.107	140.306	30.2977		96.102	80.0787	24.1534

[truncated: 29 more sheets: fig.2c, fig.2d, fig.2e, fig.3c, fig.3d, fig.3e, fig.3f, fig.3g, fig.7b, fig.7c, fig.7d, fig.7e-f, fig.7h, Suppl. Fig.1a, Suppl. Fig.1b, Suppl. Fig.2a, Suppl. Fig.2b, Suppl. Fig. 2c, Suppl. Fig. 3b, Suppl. Fig. 3c …]
